# Supplementary material for: Osmotic stress‐responsive promoter upstream transcripts (PROMPTs) act as carriers of MYB transcription factors to induce the expression of target genes in Populus simonii
Source: Plant Biotechnol J. 2018 Jun 28;17(1):164–77. doi: 10.1111/pbi.12955 (PMC6330638; doi:10.1111/pbi.12955)
Supplement: Supplementary file 2 — Table S1 Mapping results statistics. Table S2 Information on the osmotic stress‐responsive lncRNAs in poplar. Table S3 Information on the PROMPTs and downstream genes in poplar. Table S4 Differentially expressed lncRNAs of poplar under osmotic stress. Table S5 Differentially expressed PROMPTs of poplar under osmotic stress. Table S6 Annotation of the motifs of osmotic stress‐responsive PROMPTs. Table S7 Co‐expression of osmotic stress‐responsive PROMPTs and genes. Table S8 Sequences of PROMPTs used for lncRNAe and lncRNAi analysis. Table S9 Go term enrichment of NM1. Table S10 qPCR primer sequences. Table S11 Primer list of PROMPT_1281 and their targets. [file PBI-17-164-s002.xlsx]

## Sheet: Table S1
Table S1 Mapping results statistics
lncRNA	Clean reads	Mapped reads	Mapping rate	Mapped unique
				reads
Control group	144890760	113884137	0.786	28812686
Drought stress	148090738	130599539	0.884	23685501

## Sheet: Table S2
Table S2 Information on the osmotic stress-responsive lncRNAs in poplar
lncRNA_id	locus	length
TCONS_00001021	Chr01:12074605-12076617	578
TCONS_00001693	Chr01:25775486-25778212	394
TCONS_00002467	Chr01:36274600-36276680	539
TCONS_00002615	Chr01:38902909-38987812	434
TCONS_00002671	Chr01:40001052-40198793	329
TCONS_00003200	Chr01:118071-124535	2461
TCONS_00003201	Chr01:118071-124535	2553
TCONS_00003205	Chr01:132703-138712	1389
TCONS_00003208	Chr01:172363-185890	632
TCONS_00003215	Chr01:245612-248035	1128
TCONS_00003224	Chr01:382189-395081	1055
TCONS_00003236	Chr01:551268-553132	809
TCONS_00003246	Chr01:646610-657179	739
TCONS_00003247	Chr01:646610-657179	538
TCONS_00003264	Chr01:764274-800644	2633
TCONS_00003279	Chr01:1208728-1215340	580
TCONS_00003297	Chr01:1387330-1393732	2265
TCONS_00003312	Chr01:1725460-1730296	1606
TCONS_00003323	Chr01:1755642-1760985	396
TCONS_00003342	Chr01:1831168-1834747	1180
TCONS_00003361	Chr01:1985771-1987222	958
TCONS_00003382	Chr01:2212516-2227905	1877
TCONS_00003395	Chr01:2400591-2403711	380
TCONS_00003404	Chr01:2457486-2461167	445
TCONS_00003426	Chr01:2591066-2601832	1005
TCONS_00003437	Chr01:2668989-2669695	365
TCONS_00003440	Chr01:2694599-2698230	1664
TCONS_00003471	Chr01:3209164-3211694	939
TCONS_00003473	Chr01:3224690-3228789	1704
TCONS_00003481	Chr01:3427236-3472347	343
TCONS_00003504	Chr01:3531849-3533953	971
TCONS_00003511	Chr01:3703357-3719669	941
TCONS_00003535	Chr01:3837735-3845632	734
TCONS_00003554	Chr01:3997162-4001140	626
TCONS_00003558	Chr01:4085821-4088592	450
TCONS_00003590	Chr01:4383997-4392296	2491
TCONS_00003591	Chr01:4383997-4392296	3617
TCONS_00003599	Chr01:4493878-4500423	1397
TCONS_00003600	Chr01:4493878-4500423	1201
TCONS_00003604	Chr01:4631674-4637290	1102
TCONS_00003607	Chr01:4631674-4637290	772
TCONS_00003608	Chr01:4631674-4637290	1402
TCONS_00003621	Chr01:5230621-5235560	633
TCONS_00003631	Chr01:5304394-5307189	1407
TCONS_00003633	Chr01:5358560-5361624	1057
TCONS_00003648	Chr01:5657704-5662215	2906
TCONS_00003667	Chr01:5821586-5827533	643
TCONS_00003685	Chr01:5977270-5986900	1528
TCONS_00003688	Chr01:5977270-5986900	913
TCONS_00003689	Chr01:5977270-5986900	500
TCONS_00003697	Chr01:6040984-6046092	1098
TCONS_00003739	Chr01:6448092-6455229	2282
TCONS_00003750	Chr01:6555960-6558562	1682
TCONS_00003751	Chr01:6555960-6558562	1662
TCONS_00003757	Chr01:6719258-6721426	412
TCONS_00003764	Chr01:6763326-6766427	1613
TCONS_00003765	Chr01:6763326-6766427	2023
TCONS_00003774	Chr01:6864784-6871577	1551
TCONS_00003780	Chr01:6902321-6903152	704
TCONS_00003812	Chr01:7120338-7122675	1336
TCONS_00003818	Chr01:7146273-7151251	1156
TCONS_00003819	Chr01:7146273-7151251	1481
TCONS_00003834	Chr01:7192427-7196907	1231
TCONS_00003842	Chr01:7328633-7329801	292
TCONS_00003853	Chr01:7421052-7423200	1428
TCONS_00003862	Chr01:7501631-7504598	543
TCONS_00003870	Chr01:7736561-7745524	960
TCONS_00003872	Chr01:7736561-7745524	983
TCONS_00003888	Chr01:7949958-7953114	480
TCONS_00003901	Chr01:8217276-8223076	1143
TCONS_00003950	Chr01:9006508-9016303	2153
TCONS_00003962	Chr01:9172240-9177550	1036
TCONS_00003976	Chr01:9307056-9314898	912
TCONS_00003985	Chr01:9376027-9386443	976
TCONS_00003998	Chr01:9518131-9522061	1758
TCONS_00004002	Chr01:9544100-9547961	1166
TCONS_00004003	Chr01:9544100-9547961	1214
TCONS_00004061	Chr01:10238986-10246369	768
TCONS_00004071	Chr01:10414245-10418093	2149
TCONS_00004073	Chr01:10428704-10436528	1473
TCONS_00004075	Chr01:10428704-10436528	553
TCONS_00004098	Chr01:10651345-10656787	1630
TCONS_00004102	Chr01:10651345-10656787	1047
TCONS_00004104	Chr01:10670782-10674359	1398
TCONS_00004164	Chr01:11062268-11070236	1794
TCONS_00004215	Chr01:11787503-11789083	533
TCONS_00004219	Chr01:11866572-11876308	482
TCONS_00004267	Chr01:12284894-12289383	927
TCONS_00004270	Chr01:12300641-12314484	1017
TCONS_00004283	Chr01:12338822-12341270	531
TCONS_00004322	Chr01:12664439-12668016	1295
TCONS_00004323	Chr01:12664439-12668016	482
TCONS_00004331	Chr01:12787433-12790197	1915
TCONS_00004363	Chr01:13518975-13522582	501
TCONS_00004366	Chr01:13518975-13522582	628
TCONS_00004369	Chr01:13524987-13529480	1185
TCONS_00004378	Chr01:13642626-13654294	3834
TCONS_00004390	Chr01:13935156-13940543	1298
TCONS_00004418	Chr01:14349674-14356884	2050
TCONS_00004425	Chr01:14567846-14573147	932
TCONS_00004435	Chr01:14660219-14666696	1292
TCONS_00004447	Chr01:14808987-14812136	697
TCONS_00004463	Chr01:15248282-15266293	2058
TCONS_00004464	Chr01:15248282-15266293	1689
TCONS_00004468	Chr01:15318397-15330024	2267
TCONS_00004503	Chr01:15773199-15776857	588
TCONS_00004504	Chr01:15773199-15776857	769
TCONS_00004531	Chr01:16103899-16108963	1404
TCONS_00004542	Chr01:16338960-16344584	435
TCONS_00004553	Chr01:16509414-16513442	1344
TCONS_00004578	Chr01:17258976-17269694	857
TCONS_00004604	Chr01:17650393-17655906	2047
TCONS_00004610	Chr01:17702195-17713442	2008
TCONS_00004624	Chr01:18691531-18698276	784
TCONS_00004627	Chr01:19011899-19021072	1902
TCONS_00004629	Chr01:19011899-19021072	1355
TCONS_00004664	Chr01:19727002-19738241	1122
TCONS_00004689	Chr01:20427709-20436982	1372
TCONS_00004707	Chr01:20662692-20669122	2637
TCONS_00004716	Chr01:20779623-20793934	1277
TCONS_00004776	Chr01:21680675-21691780	1848
TCONS_00004790	Chr01:21862538-21868921	1115
TCONS_00004795	Chr01:21996006-22003122	1253
TCONS_00004797	Chr01:21996006-22003122	925
TCONS_00004811	Chr01:22537014-22541923	1107
TCONS_00004860	Chr01:24342541-24343563	873
TCONS_00004867	Chr01:24403224-24404248	874
TCONS_00004869	Chr01:24420751-24422923	632
TCONS_00004870	Chr01:24420751-24422923	508
TCONS_00004872	Chr01:24420751-24422923	350
TCONS_00004884	Chr01:24613342-24617127	1169
TCONS_00004899	Chr01:24727975-24729343	272
TCONS_00004911	Chr01:24832529-24837689	915
TCONS_00004913	Chr01:24838293-24842440	1530
TCONS_00004914	Chr01:24838293-24842440	1508
TCONS_00004941	Chr01:25237085-25240300	1210
TCONS_00004961	Chr01:25524257-25526162	1011
TCONS_00005005	Chr01:26293548-26299655	1298
TCONS_00005006	Chr01:26293548-26299655	252
TCONS_00005010	Chr01:26307515-26324015	1860
TCONS_00005011	Chr01:26307515-26324015	4930
TCONS_00005016	Chr01:26342500-26362609	1111
TCONS_00005023	Chr01:26433897-26439875	379
TCONS_00005041	Chr01:26525866-26532309	1174
TCONS_00005103	Chr01:27417646-27421864	549
TCONS_00005127	Chr01:27752916-27813085	766
TCONS_00005150	Chr01:27941678-27944090	935
TCONS_00005178	Chr01:28309264-28313776	2647
TCONS_00005179	Chr01:28309264-28313776	2754
TCONS_00005181	Chr01:28309264-28313776	2817
TCONS_00005221	Chr01:28939251-28985529	512
TCONS_00005223	Chr01:28939251-28985529	1081
TCONS_00005228	Chr01:29102934-29132468	1233
TCONS_00005237	Chr01:29238144-29241785	1169
TCONS_00005246	Chr01:29339260-29344566	1397
TCONS_00005247	Chr01:29339260-29344566	1797
TCONS_00005249	Chr01:29345883-29351774	524
TCONS_00005283	Chr01:29834031-29835704	457
TCONS_00005293	Chr01:29979436-29982715	571
TCONS_00005300	Chr01:30070671-30073720	905
TCONS_00005328	Chr01:30493031-30498749	909
TCONS_00005332	Chr01:30578712-30582283	774
TCONS_00005351	Chr01:30874726-30880522	2373
TCONS_00005417	Chr01:32204625-32209269	1939
TCONS_00005440	Chr01:32483485-32488401	1187
TCONS_00005507	Chr01:33336543-33340197	823
TCONS_00005510	Chr01:33365067-33368877	739
TCONS_00005512	Chr01:33365067-33368877	509
TCONS_00005552	Chr01:33847381-33852107	1884
TCONS_00005599	Chr01:34702845-34714115	361
TCONS_00005611	Chr01:34842318-34845747	1299
TCONS_00005641	Chr01:35166650-35170370	1308
TCONS_00005656	Chr01:35446900-35452415	1302
TCONS_00005663	Chr01:35599740-35602724	1239
TCONS_00005682	Chr01:35980478-35987415	2014
TCONS_00005693	Chr01:36084030-36087740	895
TCONS_00005694	Chr01:36084030-36087740	918
TCONS_00005730	Chr01:36600838-36606365	659
TCONS_00005748	Chr01:37003219-37009609	1771
TCONS_00005757	Chr01:37026369-37045416	1016
TCONS_00005770	Chr01:37165730-37209102	457
TCONS_00005821	Chr01:37886737-37900392	745
TCONS_00005822	Chr01:37943746-37947687	774
TCONS_00005823	Chr01:37943746-37947687	859
TCONS_00005833	Chr01:38179318-38187785	398
TCONS_00005846	Chr01:38370297-38376251	1943
TCONS_00005849	Chr01:38397505-38429906	787
TCONS_00005851	Chr01:38397505-38429906	680
TCONS_00005852	Chr01:38438396-38444987	1800
TCONS_00005869	Chr01:38678092-38681479	540
TCONS_00005877	Chr01:38800444-38806201	247
TCONS_00005920	Chr01:39576263-39583668	1120
TCONS_00005923	Chr01:39576263-39583668	346
TCONS_00005931	Chr01:39677357-39678214	352
TCONS_00005935	Chr01:39753446-39781535	435
TCONS_00005969	Chr01:40341733-40346697	357
TCONS_00005974	Chr01:40349659-40354779	1854
TCONS_00005995	Chr01:41120136-41125189	1657
TCONS_00006005	Chr01:41164610-41186607	503
TCONS_00006066	Chr01:42405929-42408261	1601
TCONS_00006087	Chr01:42617004-42666699	433
TCONS_00006091	Chr01:42617004-42666699	581
TCONS_00006105	Chr01:42862899-42864981	686
TCONS_00006110	Chr01:42917802-42921690	539
TCONS_00006111	Chr01:42917802-42921690	612
TCONS_00006112	Chr01:42917802-42921690	381
TCONS_00006117	Chr01:42966864-42999882	1737
TCONS_00006129	Chr01:43096332-43102725	1804
TCONS_00006130	Chr01:43096332-43102725	619
TCONS_00006155	Chr01:43425226-43428890	1229
TCONS_00006157	Chr01:43425226-43428890	1340
TCONS_00006181	Chr01:44045697-44055197	1416
TCONS_00006202	Chr01:44240507-44248271	1145
TCONS_00006213	Chr01:44366159-44374348	1774
TCONS_00006226	Chr01:44649888-44659270	846
TCONS_00006227	Chr01:44649888-44659270	1161
TCONS_00006241	Chr01:44844731-44850558	492
TCONS_00006398	Chr01:47363813-47371382	988
TCONS_00006449	Chr01:48832776-48836209	888
TCONS_00006453	Chr01:48849969-48877379	984
TCONS_00006477	Chr01:49151992-49157572	1987
TCONS_00006484	Chr01:49213956-49218054	1014
TCONS_00006497	Chr01:49489404-49493056	1619
TCONS_00006507	Chr01:49784894-49791923	2142
TCONS_00006515	Chr01:49888317-49893089	614
TCONS_00006516	Chr01:49899077-49906033	3037
TCONS_00006517	Chr01:49899077-49906033	3267
TCONS_00006521	Chr01:49908170-49913076	1491
TCONS_00006529	Chr01:50012502-50016110	674
TCONS_00006562	Chr01:50403612-50409335	814
TCONS_00006669	Chr01:2699371-2745395	281
TCONS_00007950	Chr01:60631-66978	3776
TCONS_00007952	Chr01:118071-124535	1901
TCONS_00007954	Chr01:118071-124535	2582
TCONS_00007962	Chr01:308122-317967	3891
TCONS_00007981	Chr01:646610-657179	443
TCONS_00008007	Chr01:1387330-1393732	2638
TCONS_00008013	Chr01:1725460-1730296	1055
TCONS_00008023	Chr01:1818263-1823310	582
TCONS_00008048	Chr01:2212516-2227905	1644
TCONS_00008083	Chr01:3176446-3182995	1018
TCONS_00008086	Chr01:3209164-3211694	1166
TCONS_00008095	Chr01:3504807-3513650	1051
TCONS_00008097	Chr01:3504807-3513650	430
TCONS_00008107	Chr01:3703357-3719669	1463
TCONS_00008113	Chr01:3798959-3808443	646
TCONS_00008116	Chr01:3837735-3845632	1090
TCONS_00008144	Chr01:4478236-4482231	827
TCONS_00008148	Chr01:4559494-4561079	761
TCONS_00008196	Chr01:5977270-5986900	1219
TCONS_00008197	Chr01:5977270-5986900	1228
TCONS_00008222	Chr01:6555960-6558562	1819
TCONS_00008227	Chr01:6721745-6730151	2509
TCONS_00008231	Chr01:6763326-6766427	1738
TCONS_00008234	Chr01:6770481-6773789	942
TCONS_00008237	Chr01:6864784-6871577	1248
TCONS_00008257	Chr01:7067579-7074535	3337
TCONS_00008271	Chr01:7243632-7248718	2608
TCONS_00008280	Chr01:7501631-7504598	540
TCONS_00008296	Chr01:8217276-8223076	1263
TCONS_00008301	Chr01:8217276-8223076	732
TCONS_00008312	Chr01:8353956-8359563	1729
TCONS_00008330	Chr01:9006508-9016303	2173
TCONS_00008332	Chr01:9088337-9090567	1403
TCONS_00008382	Chr01:10268781-10273847	485
TCONS_00008389	Chr01:10428704-10436528	358
TCONS_00008400	Chr01:10651345-10656787	1101
TCONS_00008423	Chr01:10969498-10977258	2118
TCONS_00008446	Chr01:11698167-11700586	499
TCONS_00008462	Chr01:11933123-11938219	884
TCONS_00008473	Chr01:11995873-12003432	1309
TCONS_00008493	Chr01:12951304-12965360	287
TCONS_00008505	Chr01:13518975-13522582	1086
TCONS_00008507	Chr01:13518975-13522582	925
TCONS_00008508	Chr01:13524987-13529480	1421
TCONS_00008509	Chr01:13524987-13529480	907
TCONS_00008524	Chr01:13935156-13940543	765
TCONS_00008525	Chr01:13976542-13980975	1725
TCONS_00008550	Chr01:14602634-14616134	2120
TCONS_00008600	Chr01:16496845-16502113	1416
TCONS_00008601	Chr01:16496845-16502113	1412
TCONS_00008622	Chr01:17650393-17655906	1331
TCONS_00008636	Chr01:19570203-19579987	741
TCONS_00008645	Chr01:19681950-19692024	429
TCONS_00008685	Chr01:21655233-21661861	619
TCONS_00008692	Chr01:21824224-21829851	1265
TCONS_00008765	Chr01:25520040-25524092	488
TCONS_00008774	Chr01:25734793-25740644	928
TCONS_00008783	Chr01:26285633-26290842	1999
TCONS_00008784	Chr01:26285633-26290842	1751
TCONS_00008794	Chr01:26342500-26362609	594
TCONS_00008853	Chr01:28081926-28105539	1626
TCONS_00008867	Chr01:28397338-28398854	1114
TCONS_00008876	Chr01:28802837-28805179	732
TCONS_00008887	Chr01:29102934-29132468	546
TCONS_00008904	Chr01:29776221-29777309	596
TCONS_00008922	Chr01:30434212-30439142	767
TCONS_00008928	Chr01:30751450-30751856	218
TCONS_00008947	Chr01:32044768-32052111	1276
TCONS_00008955	Chr01:32248731-32253109	888
TCONS_00009012	Chr01:33974286-33976587	641
TCONS_00009031	Chr01:34830547-34839291	948
TCONS_00009046	Chr01:35274856-35276789	1498
TCONS_00009062	Chr01:35980478-35987415	887
TCONS_00009072	Chr01:36138098-36146778	671
TCONS_00009075	Chr01:36205808-36209713	1177
TCONS_00009089	Chr01:36770586-36775130	1615
TCONS_00009102	Chr01:37165730-37209102	258
TCONS_00009111	Chr01:37326360-37330498	772
TCONS_00009132	Chr01:37974236-37974773	424
TCONS_00009134	Chr01:38085813-38090779	974
TCONS_00009139	Chr01:38370297-38376251	2359
TCONS_00009140	Chr01:38370297-38376251	1299
TCONS_00009163	Chr01:39284325-39289831	1319
TCONS_00009165	Chr01:39492516-39496779	851
TCONS_00009177	Chr01:39753446-39781535	1058
TCONS_00009183	Chr01:39951234-39955670	3088
TCONS_00009198	Chr01:41328501-41335664	1432
TCONS_00009199	Chr01:41328501-41335664	1455
TCONS_00009200	Chr01:41340930-41349282	1441
TCONS_00009205	Chr01:41557956-41620588	483
TCONS_00009213	Chr01:42136481-42145959	1597
TCONS_00009224	Chr01:42405929-42408261	1637
TCONS_00009248	Chr01:43337650-43341259	972
TCONS_00009265	Chr01:44240507-44248271	560
TCONS_00009267	Chr01:44240507-44248271	1445
TCONS_00009272	Chr01:44582317-44585163	1136
TCONS_00009273	Chr01:44582317-44585163	1104
TCONS_00009277	Chr01:44844731-44850558	1710
TCONS_00009313	Chr01:46073463-46076506	710
TCONS_00009326	Chr01:46767532-46768963	1051
TCONS_00009348	Chr01:47422113-47424276	935
TCONS_00009361	Chr01:48421058-48423936	1576
TCONS_00009373	Chr01:48800767-48803647	980
TCONS_00009384	Chr01:49019143-49047179	5507
TCONS_00009390	Chr01:49081451-49084692	1738
TCONS_00009393	Chr01:49151992-49157572	471
TCONS_00009418	Chr01:49908170-49913076	1390
TCONS_00009432	Chr01:50209983-50213483	1250
TCONS_00009439	Chr01:50288666-50297275	546
TCONS_00009448	Chr01:50403612-50409335	2484
TCONS_00009725	Chr01:11979561-11982513	564
TCONS_00009953	Chr01:25550196-25552425	337
TCONS_00010331	Chr01:44807431-44808658	243
TCONS_00010420	Chr01:60631-66978	3597
TCONS_00010421	Chr01:101245-104082	853
TCONS_00010426	Chr01:258961-275092	1957
TCONS_00010427	Chr01:258961-275092	1573
TCONS_00010428	Chr01:258961-275092	510
TCONS_00010429	Chr01:258961-275092	1041
TCONS_00010434	Chr01:308122-317967	2884
TCONS_00010448	Chr01:646610-657179	780
TCONS_00010449	Chr01:646610-657179	381
TCONS_00010468	Chr01:1387330-1393732	1007
TCONS_00010489	Chr01:2212516-2227905	2001
TCONS_00010490	Chr01:2212516-2227905	2446
TCONS_00010498	Chr01:2300876-2311997	2470
TCONS_00010516	Chr01:3504807-3513650	700
TCONS_00010518	Chr01:3531849-3533953	582
TCONS_00010519	Chr01:3543334-3548006	999
TCONS_00010525	Chr01:3798959-3808443	920
TCONS_00010526	Chr01:3798959-3808443	1493
TCONS_00010527	Chr01:3798959-3808443	632
TCONS_00010555	Chr01:5358560-5361624	469
TCONS_00010558	Chr01:5464814-5468661	1316
TCONS_00010567	Chr01:5759398-5761814	654
TCONS_00010573	Chr01:5783314-5789164	766
TCONS_00010582	Chr01:5977270-5986900	1369
TCONS_00010593	Chr01:6448092-6455229	2890
TCONS_00010609	Chr01:6895808-6899973	935
TCONS_00010613	Chr01:6994415-6999057	2239
TCONS_00010625	Chr01:7355666-7363737	1995
TCONS_00010640	Chr01:8217276-8223076	676
TCONS_00010647	Chr01:8353956-8359563	1451
TCONS_00010652	Chr01:8601361-8616876	618
TCONS_00010655	Chr01:8601361-8616876	1625
TCONS_00010663	Chr01:8957070-8964733	2283
TCONS_00010664	Chr01:9006508-9016303	1049
TCONS_00010667	Chr01:9240651-9243061	598
TCONS_00010670	Chr01:9376027-9386443	1862
TCONS_00010692	Chr01:10079758-10086985	1649
TCONS_00010697	Chr01:10238986-10246369	1223
TCONS_00010698	Chr01:10238986-10246369	1212
TCONS_00010705	Chr01:10542977-10547475	403
TCONS_00010730	Chr01:11186585-11191863	1488
TCONS_00010737	Chr01:11866572-11876308	837
TCONS_00010751	Chr01:12100191-12110308	1490
TCONS_00010752	Chr01:12300641-12314484	701
TCONS_00010759	Chr01:12503283-12509608	1426
TCONS_00010763	Chr01:12557132-12563919	786
TCONS_00010764	Chr01:12570649-12573226	615
TCONS_00010768	Chr01:12951304-12965360	1297
TCONS_00010770	Chr01:12976598-12977595	795
TCONS_00010780	Chr01:13540003-13545260	731
TCONS_00010782	Chr01:13635892-13639509	1444
TCONS_00010789	Chr01:13910830-13924143	1800
TCONS_00010791	Chr01:13910830-13924143	863
TCONS_00010792	Chr01:13910830-13924143	432
TCONS_00010798	Chr01:14044514-14050628	1170
TCONS_00010802	Chr01:14349674-14356884	1164
TCONS_00010817	Chr01:15318397-15330024	1082
TCONS_00010841	Chr01:16103899-16108963	2357
TCONS_00010853	Chr01:17702195-17713442	450
TCONS_00010857	Chr01:18984443-18995748	1195
TCONS_00010858	Chr01:18984443-18995748	891
TCONS_00010879	Chr01:20225032-20237002	926
TCONS_00010888	Chr01:20544685-20551314	880
TCONS_00010896	Chr01:20779623-20793934	1115
TCONS_00010900	Chr01:20943899-20956738	558
TCONS_00010902	Chr01:21159772-21169996	530
TCONS_00010903	Chr01:21159772-21169996	2353
TCONS_00010917	Chr01:21862538-21868921	1018
TCONS_00010918	Chr01:21996006-22003122	1249
TCONS_00010920	Chr01:22029152-22033691	371
TCONS_00010930	Chr01:24193251-24213661	3542
TCONS_00010933	Chr01:24359329-24364051	2233
TCONS_00010946	Chr01:24862121-24868049	1097
TCONS_00010955	Chr01:25506461-25510209	1652
TCONS_00010957	Chr01:25620087-25628354	1326
TCONS_00010978	Chr01:26342500-26362609	803
TCONS_00010979	Chr01:26342500-26362609	1086
TCONS_00010983	Chr01:26466017-26474681	523
TCONS_00011011	Chr01:27679957-27687402	2081
TCONS_00011021	Chr01:28081926-28105539	757
TCONS_00011035	Chr01:29318669-29321520	795
TCONS_00011051	Chr01:30578712-30582283	782
TCONS_00011054	Chr01:30591042-30594081	840
TCONS_00011064	Chr01:31408296-31412851	1078
TCONS_00011103	Chr01:33655302-33661194	836
TCONS_00011109	Chr01:34066099-34071572	723
TCONS_00011119	Chr01:34777769-34786142	1179
TCONS_00011120	Chr01:34921842-34928040	1029
TCONS_00011125	Chr01:34947733-34951965	1047
TCONS_00011128	Chr01:35012524-35016158	797
TCONS_00011134	Chr01:35353370-35359602	826
TCONS_00011141	Chr01:35898702-35909673	3156
TCONS_00011144	Chr01:35980478-35987415	1432
TCONS_00011146	Chr01:36103814-36111994	1398
TCONS_00011166	Chr01:37003219-37009609	1761
TCONS_00011167	Chr01:37003219-37009609	1654
TCONS_00011169	Chr01:37026369-37045416	1606
TCONS_00011172	Chr01:37165730-37209102	824
TCONS_00011188	Chr01:37875461-37880939	886
TCONS_00011194	Chr01:38334237-38339873	914
TCONS_00011217	Chr01:39686377-39695477	693
TCONS_00011230	Chr01:41164610-41186607	4200
TCONS_00011232	Chr01:41328501-41335664	1285
TCONS_00011246	Chr01:42261432-42275790	1225
TCONS_00011253	Chr01:42527314-42531360	1277
TCONS_00011310	Chr01:48372431-48376756	1337
TCONS_00011324	Chr01:49019143-49047179	2345
TCONS_00011346	Chr01:50012502-50016110	1170
TCONS_00011348	Chr01:50012502-50016110	841
TCONS_00011357	Chr01:50288666-50297275	1822
TCONS_00011358	Chr01:50288666-50297275	1533
TCONS_00011404	Chr01:1588583-1596721	550
TCONS_00011405	Chr01:1614386-1618340	364
TCONS_00011444	Chr01:2699371-2745395	448
TCONS_00011792	Chr01:19221366-19225775	666
TCONS_00011825	Chr01:21149294-21154456	389
TCONS_00012400	Chr01:308122-317967	4057
TCONS_00012457	Chr01:2258645-2276385	759
TCONS_00012482	Chr01:3176446-3182995	1268
TCONS_00012483	Chr01:3176446-3182995	1207
TCONS_00012486	Chr01:3427236-3472347	1886
TCONS_00012512	Chr01:3997162-4001140	386
TCONS_00012513	Chr01:3997162-4001140	345
TCONS_00012526	Chr01:4268229-4272395	523
TCONS_00012528	Chr01:4383997-4392296	3229
TCONS_00012566	Chr01:5869106-5870548	1020
TCONS_00012576	Chr01:6040984-6046092	955
TCONS_00012589	Chr01:6719258-6721426	376
TCONS_00012593	Chr01:6895808-6899973	1623
TCONS_00012604	Chr01:7146273-7151251	1415
TCONS_00012611	Chr01:7328633-7329801	382
TCONS_00012616	Chr01:7491599-7495815	2411
TCONS_00012617	Chr01:7491599-7495815	1354
TCONS_00012618	Chr01:7501631-7504598	853
TCONS_00012629	Chr01:8250600-8254681	426
TCONS_00012644	Chr01:8701787-8706330	1288
TCONS_00012645	Chr01:8701787-8706330	1285
TCONS_00012647	Chr01:9006508-9016303	2269
TCONS_00012648	Chr01:9006508-9016303	2145
TCONS_00012677	Chr01:10035413-10054701	1794
TCONS_00012709	Chr01:10856660-10863667	2056
TCONS_00012722	Chr01:11114468-11116531	626
TCONS_00012749	Chr01:11933123-11938219	1309
TCONS_00012767	Chr01:12432260-12438666	1333
TCONS_00012799	Chr01:13910830-13924143	1768
TCONS_00012814	Chr01:14602634-14616134	514
TCONS_00012829	Chr01:15569939-15575250	1427
TCONS_00012837	Chr01:15773199-15776857	811
TCONS_00012844	Chr01:16047783-16053473	1789
TCONS_00012847	Chr01:16103899-16108963	1658
TCONS_00012854	Chr01:16496845-16502113	767
TCONS_00012856	Chr01:16607994-16610410	371
TCONS_00012868	Chr01:17530454-17535519	779
TCONS_00012886	Chr01:19747748-19757429	396
TCONS_00012919	Chr01:21655233-21661861	1351
TCONS_00012926	Chr01:21824224-21829851	909
TCONS_00012944	Chr01:23517281-23519809	1708
TCONS_00012950	Chr01:24179967-24185115	1121
TCONS_00012972	Chr01:24631320-24640544	1712
TCONS_00012976	Chr01:24844081-24849117	1028
TCONS_00012987	Chr01:25520040-25524092	710
TCONS_00012988	Chr01:25524257-25526162	498
TCONS_00013000	Chr01:25734793-25740644	882
TCONS_00013017	Chr01:26285633-26290842	1113
TCONS_00013019	Chr01:26293548-26299655	1212
TCONS_00013020	Chr01:26293548-26299655	1329
TCONS_00013034	Chr01:26525866-26532309	723
TCONS_00013043	Chr01:27014947-27027968	3201
TCONS_00013047	Chr01:27089233-27097843	1615
TCONS_00013087	Chr01:28939251-28985529	1380
TCONS_00013093	Chr01:29102934-29132468	803
TCONS_00013097	Chr01:29339260-29344566	1150
TCONS_00013102	Chr01:29440446-29446432	1037
TCONS_00013108	Chr01:29776221-29777309	220
TCONS_00013119	Chr01:30077492-30080377	881
TCONS_00013129	Chr01:30434212-30439142	910
TCONS_00013142	Chr01:31393104-31394446	608
TCONS_00013166	Chr01:32483485-32488401	362
TCONS_00013192	Chr01:33365067-33368877	1060
TCONS_00013193	Chr01:33365067-33368877	1210
TCONS_00013195	Chr01:33399375-33402099	503
TCONS_00013204	Chr01:33671999-33678764	1021
TCONS_00013227	Chr01:35024913-35045440	891
TCONS_00013232	Chr01:35274856-35276789	1397
TCONS_00013235	Chr01:35353370-35359602	1518
TCONS_00013238	Chr01:35446900-35452415	1383
TCONS_00013254	Chr01:36098249-36102811	797
TCONS_00013263	Chr01:36381082-36386673	1678
TCONS_00013274	Chr01:37165730-37209102	340
TCONS_00013311	Chr01:38800444-38806201	610
TCONS_00013326	Chr01:39920086-39941129	1904
TCONS_00013339	Chr01:41164610-41186607	3120
TCONS_00013343	Chr01:41340930-41349282	1592
TCONS_00013373	Chr01:43096332-43102725	1043
TCONS_00013383	Chr01:43745471-43751692	1634
TCONS_00013385	Chr01:44012489-44014198	543
TCONS_00013392	Chr01:44233587-44237544	823
TCONS_00013438	Chr01:46691780-46696446	296
TCONS_00013447	Chr01:46974102-46975434	857
TCONS_00013467	Chr01:48849969-48877379	375
TCONS_00013468	Chr01:48906317-48910908	1533
TCONS_00013487	Chr01:49489404-49493056	1248
TCONS_00013490	Chr01:49784894-49791923	1581
TCONS_00013494	Chr01:49888317-49893089	704
TCONS_00013509	Chr01:50288666-50297275	1086
TCONS_00013515	Chr01:104135-108748	967
TCONS_00014275	Chr01:40001052-40198793	269
TCONS_00014385	Chr01:60631-66978	1947
TCONS_00014398	Chr01:568518-581571	2016
TCONS_00014400	Chr01:646610-657179	446
TCONS_00014406	Chr01:764274-800644	543
TCONS_00014430	Chr01:1831168-1834747	1040
TCONS_00014436	Chr01:2208449-2211619	432
TCONS_00014443	Chr01:2400591-2403711	506
TCONS_00014444	Chr01:2419694-2425122	394
TCONS_00014445	Chr01:2457486-2461167	382
TCONS_00014447	Chr01:2620654-2628158	1557
TCONS_00014452	Chr01:2656690-2661314	858
TCONS_00014469	Chr01:3543334-3548006	456
TCONS_00014478	Chr01:3929303-3941208	574
TCONS_00014503	Chr01:4493878-4500423	727
TCONS_00014505	Chr01:4631674-4637290	1377
TCONS_00014508	Chr01:4631674-4637290	861
TCONS_00014515	Chr01:5464814-5468661	1282
TCONS_00014523	Chr01:5657704-5662215	714
TCONS_00014527	Chr01:5727717-5732294	791
TCONS_00014541	Chr01:6040984-6046092	750
TCONS_00014542	Chr01:6040984-6046092	1374
TCONS_00014554	Chr01:6633245-6635508	652
TCONS_00014564	Chr01:6994415-6999057	2118
TCONS_00014574	Chr01:7169915-7174305	1123
TCONS_00014577	Chr01:7192427-7196907	1255
TCONS_00014580	Chr01:7355666-7363737	709
TCONS_00014585	Chr01:7553884-7557361	2036
TCONS_00014618	Chr01:9518131-9522061	305
TCONS_00014620	Chr01:9544100-9547961	1250
TCONS_00014655	Chr01:10517931-10519466	774
TCONS_00014660	Chr01:10719087-10721879	815
TCONS_00014674	Chr01:10888672-10893711	859
TCONS_00014694	Chr01:11519162-11522724	1247
TCONS_00014699	Chr01:11827676-11834664	1295
TCONS_00014715	Chr01:12342410-12348823	689
TCONS_00014731	Chr01:13281892-13287669	636
TCONS_00014734	Chr01:13642626-13654294	5127
TCONS_00014751	Chr01:14349674-14356884	380
TCONS_00014760	Chr01:14626308-14632860	898
TCONS_00014761	Chr01:14702649-14707703	1543
TCONS_00014769	Chr01:15315645-15317788	575
TCONS_00014770	Chr01:15318397-15330024	2083
TCONS_00014773	Chr01:15382049-15388421	504
TCONS_00014807	Chr01:18984443-18995748	1042
TCONS_00014808	Chr01:19011899-19021072	903
TCONS_00014841	Chr01:20868227-20873468	1402
TCONS_00014848	Chr01:21141592-21143914	800
TCONS_00014872	Chr01:23063116-23070172	2166
TCONS_00014874	Chr01:23063116-23070172	2496
TCONS_00014887	Chr01:24359329-24364051	2370
TCONS_00014898	Chr01:25352876-25354962	255
TCONS_00014916	Chr01:26293548-26299655	1499
TCONS_00014923	Chr01:26342500-26362609	603
TCONS_00014924	Chr01:26342500-26362609	467
TCONS_00014927	Chr01:26650983-26655313	1011
TCONS_00014939	Chr01:27337474-27339137	628
TCONS_00014947	Chr01:27752916-27813085	319
TCONS_00014960	Chr01:28081926-28105539	350
TCONS_00014968	Chr01:28628392-28630518	425
TCONS_00014969	Chr01:28647637-28650954	1037
TCONS_00014990	Chr01:29772405-29774800	340
TCONS_00014994	Chr01:30070671-30073720	1103
TCONS_00014995	Chr01:30091440-30095827	1084
TCONS_00015001	Chr01:30709419-30714718	904
TCONS_00015005	Chr01:30751450-30751856	286
TCONS_00015032	Chr01:32812118-32840835	477
TCONS_00015036	Chr01:32913991-32917240	1018
TCONS_00015043	Chr01:33365067-33368877	334
TCONS_00015057	Chr01:34028145-34031968	930
TCONS_00015058	Chr01:34238124-34243537	827
TCONS_00015082	Chr01:34939193-34941987	708
TCONS_00015090	Chr01:35096624-35102322	1218
TCONS_00015112	Chr01:36205808-36209713	1142
TCONS_00015116	Chr01:36381082-36386673	1492
TCONS_00015123	Chr01:36837586-36841256	1383
TCONS_00015129	Chr01:36929508-36948612	1276
TCONS_00015157	Chr01:37460714-37475013	2061
TCONS_00015174	Chr01:38489129-38494974	716
TCONS_00015199	Chr01:39951234-39955670	2285
TCONS_00015202	Chr01:40300030-40304129	1879
TCONS_00015206	Chr01:41328501-41335664	1542
TCONS_00015207	Chr01:41340930-41349282	1070
TCONS_00015216	Chr01:42461181-42468663	1467
TCONS_00015220	Chr01:42527314-42531360	518
TCONS_00015221	Chr01:42596196-42599968	611
TCONS_00015230	Chr01:42966864-42999882	789
TCONS_00015251	Chr01:44240507-44248271	1387
TCONS_00015255	Chr01:44366159-44374348	1436
TCONS_00015272	Chr01:46049683-46054491	1194
TCONS_00015277	Chr01:46770164-46778768	445
TCONS_00015282	Chr01:47009595-47013310	613
TCONS_00015285	Chr01:47241804-47248282	1412
TCONS_00015294	Chr01:48306873-48315618	1370
TCONS_00015298	Chr01:48800767-48803647	1002
TCONS_00015312	Chr01:49382895-49390254	1656
TCONS_00015325	Chr01:50042381-50046583	751
TCONS_00015326	Chr01:50050320-50057460	2103
TCONS_00015331	Chr01:50209983-50213483	448
TCONS_00015336	Chr01:50288666-50297275	963
TCONS_00015706	Chr01:11979561-11982513	1215
TCONS_00015967	Chr01:25092273-25093855	203
TCONS_00016472	Chr01:44873679-44886758	246
TCONS_00016572	Chr01:646610-657179	638
TCONS_00016573	Chr01:646610-657179	586
TCONS_00016578	Chr01:672969-677163	592
TCONS_00016593	Chr01:1208728-1215340	898
TCONS_00016594	Chr01:1208728-1215340	730
TCONS_00016604	Chr01:1588583-1596721	991
TCONS_00016611	Chr01:1795887-1799560	1518
TCONS_00016617	Chr01:2068100-2069535	768
TCONS_00016633	Chr01:2457486-2461167	658
TCONS_00016648	Chr01:3176446-3182995	1035
TCONS_00016650	Chr01:3224690-3228789	365
TCONS_00016651	Chr01:3224690-3228789	638
TCONS_00016652	Chr01:3427236-3472347	1736
TCONS_00016684	Chr01:3997162-4001140	327
TCONS_00016693	Chr01:4383997-4392296	3250
TCONS_00016703	Chr01:4631674-4637290	1676
TCONS_00016708	Chr01:5285113-5295708	1420
TCONS_00016711	Chr01:5358560-5361624	518
TCONS_00016714	Chr01:5586406-5591589	524
TCONS_00016718	Chr01:5657704-5662215	2530
TCONS_00016725	Chr01:5783314-5789164	1580
TCONS_00016730	Chr01:6040984-6046092	891
TCONS_00016731	Chr01:6040984-6046092	1382
TCONS_00016759	Chr01:6721745-6730151	2003
TCONS_00016776	Chr01:7146273-7151251	843
TCONS_00016778	Chr01:7192427-7196907	1690
TCONS_00016780	Chr01:7264787-7268100	315
TCONS_00016781	Chr01:7264787-7268100	1007
TCONS_00016787	Chr01:7553884-7557361	1464
TCONS_00016802	Chr01:8217276-8223076	353
TCONS_00016809	Chr01:8384169-8386280	206
TCONS_00016816	Chr01:8601361-8616876	934
TCONS_00016833	Chr01:9376027-9386443	1064
TCONS_00016834	Chr01:9376027-9386443	3158
TCONS_00016835	Chr01:9376027-9386443	2982
TCONS_00016838	Chr01:9407684-9416201	1010
TCONS_00016844	Chr01:9729138-9737539	1659
TCONS_00016854	Chr01:10187317-10194741	1930
TCONS_00016865	Chr01:10440743-10445074	1269
TCONS_00016873	Chr01:10670782-10674359	1725
TCONS_00016876	Chr01:10706035-10707610	612
TCONS_00016888	Chr01:10856660-10863667	1743
TCONS_00016894	Chr01:10969498-10977258	2425
TCONS_00016907	Chr01:11436731-11441205	1590
TCONS_00016920	Chr01:11866572-11876308	1963
TCONS_00016923	Chr01:11933123-11938219	1458
TCONS_00016927	Chr01:11995873-12003432	735
TCONS_00016934	Chr01:12284894-12289383	451
TCONS_00016938	Chr01:12300641-12314484	1073
TCONS_00016946	Chr01:12432260-12438666	632
TCONS_00016948	Chr01:12432260-12438666	995
TCONS_00016949	Chr01:12432260-12438666	276
TCONS_00016970	Chr01:13354321-13359243	509
TCONS_00016994	Chr01:14349674-14356884	936
TCONS_00017003	Chr01:14602634-14616134	544
TCONS_00017033	Chr01:16135550-16137834	650
TCONS_00017056	Chr01:18237077-18245157	975
TCONS_00017060	Chr01:18984443-18995748	1695
TCONS_00017071	Chr01:19681950-19692024	1791
TCONS_00017074	Chr01:19681950-19692024	1004
TCONS_00017113	Chr01:21039255-21044148	409
TCONS_00017121	Chr01:21444082-21464619	1246
TCONS_00017126	Chr01:21655233-21661861	747
TCONS_00017129	Chr01:21655233-21661861	700
TCONS_00017158	Chr01:23063116-23070172	1952
TCONS_00017166	Chr01:23854166-23859135	3180
TCONS_00017168	Chr01:24193251-24213661	3668
TCONS_00017173	Chr01:24193251-24213661	1479
TCONS_00017177	Chr01:24420751-24422923	580
TCONS_00017180	Chr01:24423245-24424674	1002
TCONS_00017189	Chr01:24715176-24721238	450
TCONS_00017194	Chr01:24818576-24821647	693
TCONS_00017212	Chr01:25620087-25628354	930
TCONS_00017225	Chr01:26285633-26290842	1867
TCONS_00017238	Chr01:26367155-26377198	784
TCONS_00017273	Chr01:27537169-27544775	1205
TCONS_00017274	Chr01:27752916-27813085	1078
TCONS_00017275	Chr01:27752916-27813085	781
TCONS_00017285	Chr01:27951078-27958732	669
TCONS_00017286	Chr01:27951078-27958732	1035
TCONS_00017300	Chr01:28852327-28855596	522
TCONS_00017315	Chr01:29102934-29132468	1334
TCONS_00017320	Chr01:29102934-29132468	598
TCONS_00017327	Chr01:29318669-29321520	1473
TCONS_00017338	Chr01:29820968-29823909	596
TCONS_00017358	Chr01:30091440-30095827	505
TCONS_00017374	Chr01:30493031-30498749	750
TCONS_00017375	Chr01:30493031-30498749	505
TCONS_00017381	Chr01:30578712-30582283	979
TCONS_00017386	Chr01:30709419-30714718	1277
TCONS_00017404	Chr01:32204625-32209269	1836
TCONS_00017424	Chr01:32624821-32637219	877
TCONS_00017425	Chr01:32624821-32637219	1352
TCONS_00017427	Chr01:32748398-32751445	947
TCONS_00017428	Chr01:32748398-32751445	736
TCONS_00017441	Chr01:33275030-33287072	2741
TCONS_00017456	Chr01:33819383-33824749	1757
TCONS_00017457	Chr01:33847381-33852107	1678
TCONS_00017459	Chr01:33847381-33852107	744
TCONS_00017465	Chr01:34238124-34243537	1018
TCONS_00017477	Chr01:34624034-34632085	1653
TCONS_00017516	Chr01:35980478-35987415	2312
TCONS_00017524	Chr01:36138098-36146778	2177
TCONS_00017562	Chr01:37165730-37209102	608
TCONS_00017564	Chr01:37165730-37209102	2003
TCONS_00017568	Chr01:37334896-37337635	1874
TCONS_00017586	Chr01:38469467-38473823	1518
TCONS_00017589	Chr01:38519462-38519877	283
TCONS_00017594	Chr01:38760194-38764655	605
TCONS_00017596	Chr01:38800444-38806201	791
TCONS_00017604	Chr01:39355162-39362051	1822
TCONS_00017609	Chr01:39492516-39496779	2647
TCONS_00017619	Chr01:39686377-39695477	1692
TCONS_00017621	Chr01:39686377-39695477	1050
TCONS_00017639	Chr01:40271856-40280907	735
TCONS_00017642	Chr01:40843474-40845906	1390
TCONS_00017654	Chr01:41971986-41990849	328
TCONS_00017655	Chr01:41971986-41990849	821
TCONS_00017661	Chr01:42136481-42145959	1066
TCONS_00017680	Chr01:43076589-43079895	1365
TCONS_00017683	Chr01:43076589-43079895	550
TCONS_00017696	Chr01:43559700-43578051	1456
TCONS_00017702	Chr01:43745471-43751692	1722
TCONS_00017707	Chr01:44045697-44055197	1751
TCONS_00017737	Chr01:46049683-46054491	296
TCONS_00017750	Chr01:46895964-46924936	616
TCONS_00017757	Chr01:47009595-47013310	944
TCONS_00017773	Chr01:48306873-48315618	1679
TCONS_00017780	Chr01:48832776-48836209	511
TCONS_00017781	Chr01:48832776-48836209	1208
TCONS_00017802	Chr01:49390486-49394871	1171
TCONS_00017808	Chr01:49489404-49493056	524
TCONS_00017812	Chr01:49888317-49893089	1003
TCONS_00017817	Chr01:49908170-49913076	739
TCONS_00017821	Chr01:50012502-50016110	1024
TCONS_00018215	Chr01:25665619-25683314	306
TCONS_00018553	Chr01:308122-317967	4016
TCONS_00018560	Chr01:521198-526260	673
TCONS_00018562	Chr01:568518-581571	1118
TCONS_00018564	Chr01:690030-718833	707
TCONS_00018574	Chr01:939014-945614	1447
TCONS_00018577	Chr01:939014-945614	890
TCONS_00018589	Chr01:1387330-1393732	2926
TCONS_00018590	Chr01:1387330-1393732	2934
TCONS_00018594	Chr01:1835260-1838879	2819
TCONS_00018595	Chr01:1835260-1838879	1354
TCONS_00018596	Chr01:1842462-1845548	983
TCONS_00018602	Chr01:2212516-2227905	1775
TCONS_00018604	Chr01:2300876-2311997	1292
TCONS_00018606	Chr01:2300876-2311997	2662
TCONS_00018610	Chr01:2495960-2517023	1326
TCONS_00018612	Chr01:2551629-2556611	2667
TCONS_00018615	Chr01:2835087-2921340	862
TCONS_00018619	Chr01:3224690-3228789	1019
TCONS_00018622	Chr01:3504807-3513650	691
TCONS_00018624	Chr01:3529013-3531766	628
TCONS_00018650	Chr01:4381010-4382241	811
TCONS_00018653	Chr01:4493878-4500423	503
TCONS_00018654	Chr01:4567343-4569082	1162
TCONS_00018660	Chr01:5230621-5235560	632
TCONS_00018663	Chr01:5285113-5295708	2255
TCONS_00018669	Chr01:5727717-5732294	953
TCONS_00018695	Chr01:6721745-6730151	2509
TCONS_00018697	Chr01:6895808-6899973	1709
TCONS_00018711	Chr01:7146273-7151251	1437
TCONS_00018732	Chr01:8353956-8359563	2012
TCONS_00018737	Chr01:8601361-8616876	1050
TCONS_00018739	Chr01:8601361-8616876	2360
TCONS_00018754	Chr01:9544100-9547961	1710
TCONS_00018756	Chr01:9580158-9584913	1012
TCONS_00018765	Chr01:10079758-10086985	1698
TCONS_00018795	Chr01:10993543-10996919	839
TCONS_00018806	Chr01:11519162-11522724	1468
TCONS_00018844	Chr01:13297762-13304180	1203
TCONS_00018858	Chr01:14349674-14356884	2353
TCONS_00018860	Chr01:14602634-14616134	1922
TCONS_00018864	Chr01:14720492-14724258	458
TCONS_00018874	Chr01:15846221-15847471	787
TCONS_00018877	Chr01:16047783-16053473	1428
TCONS_00018891	Chr01:18984443-18995748	2053
TCONS_00018897	Chr01:19373236-19381579	921
TCONS_00018913	Chr01:20427709-20436982	1020
TCONS_00018918	Chr01:20662692-20669122	995
TCONS_00018919	Chr01:20662692-20669122	2241
TCONS_00018920	Chr01:20868227-20873468	1508
TCONS_00018925	Chr01:21039255-21044148	643
TCONS_00018927	Chr01:21159772-21169996	961
TCONS_00018938	Chr01:21996006-22003122	980
TCONS_00018949	Chr01:23063116-23070172	2012
TCONS_00018954	Chr01:23557098-23572729	1739
TCONS_00018972	Chr01:24359329-24364051	2432
TCONS_00018983	Chr01:24838293-24842440	1428
TCONS_00018984	Chr01:24838293-24842440	1276
TCONS_00018987	Chr01:24970354-24975036	1695
TCONS_00018991	Chr01:25094438-25096759	759
TCONS_00019009	Chr01:26285633-26290842	744
TCONS_00019014	Chr01:26307515-26324015	2019
TCONS_00019015	Chr01:26307515-26324015	2794
TCONS_00019033	Chr01:27146644-27161837	651
TCONS_00019044	Chr01:27925873-27930773	990
TCONS_00019057	Chr01:29238144-29241785	794
TCONS_00019064	Chr01:29550598-29554627	971
TCONS_00019072	Chr01:30296172-30298723	1139
TCONS_00019073	Chr01:30493031-30498749	1162
TCONS_00019075	Chr01:30753419-30756855	649
TCONS_00019120	Chr01:33951673-33957601	1110
TCONS_00019128	Chr01:34495684-34530101	338
TCONS_00019151	Chr01:35353370-35359602	1465
TCONS_00019173	Chr01:36138098-36146778	1853
TCONS_00019174	Chr01:36138098-36146778	1800
TCONS_00019177	Chr01:36205808-36209713	1694
TCONS_00019180	Chr01:36331897-36334750	1175
TCONS_00019186	Chr01:37003219-37009609	3198
TCONS_00019187	Chr01:37003219-37009609	3227
TCONS_00019204	Chr01:37428916-37448076	898
TCONS_00019212	Chr01:38179318-38187785	1885
TCONS_00019219	Chr01:38489129-38494974	1482
TCONS_00019221	Chr01:38536520-38543257	1423
TCONS_00019222	Chr01:38760194-38764655	1452
TCONS_00019230	Chr01:39355162-39362051	2725
TCONS_00019231	Chr01:39576263-39583668	2851
TCONS_00019238	Chr01:39920086-39941129	2009
TCONS_00019240	Chr01:40001052-40198793	1346
TCONS_00019241	Chr01:40001052-40198793	591
TCONS_00019242	Chr01:40001052-40198793	583
TCONS_00019247	Chr01:41120136-41125189	1803
TCONS_00019263	Chr01:42121923-42128691	1335
TCONS_00019275	Chr01:42966864-42999882	1604
TCONS_00019277	Chr01:42966864-42999882	1605
TCONS_00019316	Chr01:48372431-48376756	1432
TCONS_00019321	Chr01:48832776-48836209	1125
TCONS_00019323	Chr01:48849969-48877379	440
TCONS_00019325	Chr01:48849969-48877379	332
TCONS_00019340	Chr01:49073999-49077819	1789
TCONS_00019354	Chr01:49908170-49913076	565
TCONS_00019364	Chr01:50243305-50246116	1163
TCONS_00019374	Chr01:50403612-50409335	3179
TCONS_00019534	Chr01:6112224-6112989	370
TCONS_00019834	Chr01:19221366-19225775	410
TCONS_00019974	Chr01:26887741-26888142	292
TCONS_00020239	Chr01:38022855-38023493	218
TCONS_00020301	Chr01:42171158-42176996	638
TCONS_00020419	Chr01:49303669-49304210	404
TCONS_00020462	Chr01:8297-12352	449
TCONS_00020470	Chr01:172363-185890	515
TCONS_00020474	Chr01:245612-248035	1179
TCONS_00020483	Chr01:509429-511784	1114
TCONS_00020484	Chr01:509429-511784	1017
TCONS_00020491	Chr01:690030-718833	780
TCONS_00020513	Chr01:1239321-1241981	1872
TCONS_00020519	Chr01:1387330-1393732	2832
TCONS_00020521	Chr01:1725460-1730296	1212
TCONS_00020523	Chr01:1725460-1730296	1519
TCONS_00020525	Chr01:1755642-1760985	680
TCONS_00020553	Chr01:2495960-2517023	1303
TCONS_00020561	Chr01:2656690-2661314	1603
TCONS_00020570	Chr01:3107922-3112388	1867
TCONS_00020576	Chr01:3427236-3472347	2682
TCONS_00020578	Chr01:3427236-3472347	1217
TCONS_00020581	Chr01:3504807-3513650	946
TCONS_00020585	Chr01:3591704-3595497	1586
TCONS_00020604	Chr01:4140191-4145651	994
TCONS_00020605	Chr01:4140191-4145651	2188
TCONS_00020607	Chr01:4166966-4171270	1104
TCONS_00020616	Chr01:4535463-4538368	874
TCONS_00020624	Chr01:4892702-4897138	897
TCONS_00020632	Chr01:5473668-5478892	3606
TCONS_00020641	Chr01:5828431-5834170	1259
TCONS_00020648	Chr01:5977270-5986900	1856
TCONS_00020649	Chr01:5977270-5986900	775
TCONS_00020655	Chr01:6129707-6130662	673
TCONS_00020668	Chr01:6448092-6455229	2329
TCONS_00020674	Chr01:6620264-6622910	462
TCONS_00020681	Chr01:6719258-6721426	916
TCONS_00020683	Chr01:6721745-6730151	2717
TCONS_00020684	Chr01:6721745-6730151	2022
TCONS_00020694	Chr01:6970752-6974140	1302
TCONS_00020695	Chr01:6986584-6987736	1062
TCONS_00020702	Chr01:7146273-7151251	2599
TCONS_00020703	Chr01:7146273-7151251	2657
TCONS_00020725	Chr01:8353956-8359563	2397
TCONS_00020726	Chr01:8353956-8359563	1786
TCONS_00020741	Chr01:8601361-8616876	1684
TCONS_00020743	Chr01:8601361-8616876	1395
TCONS_00020753	Chr01:9297087-9298652	704
TCONS_00020756	Chr01:9307056-9314898	473
TCONS_00020778	Chr01:10035413-10054701	1173
TCONS_00020779	Chr01:10079758-10086985	1719
TCONS_00020785	Chr01:10238986-10246369	453
TCONS_00020791	Chr01:10428704-10436528	2498
TCONS_00020803	Chr01:10738970-10741534	794
TCONS_00020810	Chr01:10787141-10834876	2728
TCONS_00020811	Chr01:10787141-10834876	1288
TCONS_00020817	Chr01:10888672-10893711	1609
TCONS_00020818	Chr01:11000862-11004290	1281
TCONS_00020821	Chr01:11062268-11070236	1330
TCONS_00020831	Chr01:11348403-11350286	1595
TCONS_00020834	Chr01:11648012-11652068	1595
TCONS_00020840	Chr01:11866572-11876308	2726
TCONS_00020841	Chr01:11866572-11876308	1944
TCONS_00020854	Chr01:12100191-12110308	3122
TCONS_00020864	Chr01:12330392-12332713	677
TCONS_00020868	Chr01:12557132-12563919	711
TCONS_00020870	Chr01:12664439-12668016	1266
TCONS_00020876	Chr01:13061784-13066618	2188
TCONS_00020879	Chr01:13297762-13304180	1523
TCONS_00020884	Chr01:13642626-13654294	4382
TCONS_00020893	Chr01:14152669-14160968	2917
TCONS_00020908	Chr01:14702649-14707703	3066
TCONS_00020910	Chr01:15193867-15196634	1002
TCONS_00020911	Chr01:15248282-15266293	1931
TCONS_00020915	Chr01:15318397-15330024	1673
TCONS_00020926	Chr01:15846221-15847471	882
TCONS_00020933	Chr01:16338960-16344584	1153
TCONS_00020936	Chr01:16648852-16649792	411
TCONS_00020938	Chr01:16648852-16649792	423
TCONS_00020945	Chr01:17137444-17142319	2321
TCONS_00020946	Chr01:17137444-17142319	1318
TCONS_00020948	Chr01:17147789-17150278	1475
TCONS_00020955	Chr01:17383771-17386578	2457
TCONS_00020969	Chr01:18610253-18613970	1262
TCONS_00020974	Chr01:19208182-19209783	1183
TCONS_00021000	Chr01:20779623-20793934	4063
TCONS_00021002	Chr01:20779623-20793934	4094
TCONS_00021003	Chr01:20779623-20793934	1248
TCONS_00021016	Chr01:21159772-21169996	2680
TCONS_00021018	Chr01:21655233-21661861	3419
TCONS_00021026	Chr01:21996006-22003122	1369
TCONS_00021062	Chr01:24359329-24364051	1024
TCONS_00021073	Chr01:24832529-24837689	1134
TCONS_00021078	Chr01:25027859-25029692	1128
TCONS_00021098	Chr01:26285633-26290842	1756
TCONS_00021102	Chr01:26342500-26362609	1430
TCONS_00021105	Chr01:26466017-26474681	1997
TCONS_00021124	Chr01:27014947-27027968	2742
TCONS_00021138	Chr01:27421991-27422837	376
TCONS_00021156	Chr01:28309264-28313776	903
TCONS_00021165	Chr01:29102934-29132468	1805
TCONS_00021175	Chr01:29440446-29446432	1691
TCONS_00021192	Chr01:30087731-30090894	2369
TCONS_00021202	Chr01:30652187-30699494	541
TCONS_00021223	Chr01:32204625-32209269	1816
TCONS_00021238	Chr01:32483485-32488401	1414
TCONS_00021241	Chr01:32593925-32599600	2087
TCONS_00021246	Chr01:32882153-32889726	500
TCONS_00021249	Chr01:33300082-33301227	910
TCONS_00021276	Chr01:34495684-34530101	241
TCONS_00021290	Chr01:34947733-34951965	2183
TCONS_00021291	Chr01:34947733-34951965	2103
TCONS_00021299	Chr01:35342900-35344982	577
TCONS_00021301	Chr01:35446900-35452415	1401
TCONS_00021307	Chr01:35898702-35909673	2668
TCONS_00021310	Chr01:36098249-36102811	1355
TCONS_00021313	Chr01:36138098-36146778	758
TCONS_00021324	Chr01:36331897-36334750	1650
TCONS_00021328	Chr01:36573283-36579200	879
TCONS_00021332	Chr01:37003219-37009609	2946
TCONS_00021333	Chr01:37003219-37009609	2975
TCONS_00021346	Chr01:37165730-37209102	1434
TCONS_00021347	Chr01:37165730-37209102	1434
TCONS_00021349	Chr01:37263454-37264576	640
TCONS_00021355	Chr01:37509662-37520523	1322
TCONS_00021372	Chr01:37875461-37880939	1150
TCONS_00021374	Chr01:37886737-37900392	232
TCONS_00021378	Chr01:37943746-37947687	1495
TCONS_00021380	Chr01:37943746-37947687	764
TCONS_00021383	Chr01:38179318-38187785	2360
TCONS_00021385	Chr01:38355665-38361399	1618
TCONS_00021387	Chr01:38397505-38429906	640
TCONS_00021390	Chr01:38536520-38543257	3915
TCONS_00021391	Chr01:38536520-38543257	3810
TCONS_00021397	Chr01:38902909-38987812	867
TCONS_00021398	Chr01:38902909-38987812	750
TCONS_00021400	Chr01:38902909-38987812	270
TCONS_00021417	Chr01:39652240-39656179	571
TCONS_00021425	Chr01:39842459-39914184	1206
TCONS_00021430	Chr01:39951234-39955670	3545
TCONS_00021432	Chr01:40001052-40198793	853
TCONS_00021433	Chr01:40001052-40198793	853
TCONS_00021434	Chr01:40001052-40198793	773
TCONS_00021437	Chr01:40001052-40198793	1257
TCONS_00021446	Chr01:40349659-40354779	1880
TCONS_00021451	Chr01:41092031-41093660	1522
TCONS_00021456	Chr01:41145503-41150974	994
TCONS_00021458	Chr01:41164610-41186607	2763
TCONS_00021461	Chr01:41257676-41261408	1753
TCONS_00021470	Chr01:41778308-41780659	1337
TCONS_00021481	Chr01:41971986-41990849	929
TCONS_00021487	Chr01:42347466-42356103	1428
TCONS_00021492	Chr01:42487739-42490331	975
TCONS_00021496	Chr01:42608630-42616063	1794
TCONS_00021503	Chr01:42844441-42853094	1851
TCONS_00021505	Chr01:42862899-42864981	560
TCONS_00021508	Chr01:42966864-42999882	2524
TCONS_00021517	Chr01:43814207-43860066	1557
TCONS_00021560	Chr01:46122555-46127295	1152
TCONS_00021577	Chr01:46770164-46778768	482
TCONS_00021583	Chr01:47241804-47248282	1246
TCONS_00021589	Chr01:48372431-48376756	1440
TCONS_00021611	Chr01:49049746-49053761	2366
TCONS_00021612	Chr01:49073999-49077819	238
TCONS_00021617	Chr01:49169517-49176510	1412
TCONS_00021624	Chr01:49390486-49394871	731
TCONS_00021627	Chr01:49784894-49791923	2059
TCONS_00021629	Chr01:49793592-49797576	989
TCONS_00021649	Chr01:50403612-50409335	2991
TCONS_00021691	Chr01:1588583-1596721	966
TCONS_00021760	Chr01:5509560-5512782	869
TCONS_00022038	Chr01:21723556-21726878	201
TCONS_00022074	Chr01:23793924-23833914	522
TCONS_00022161	Chr01:28126157-28138692	561
TCONS_00022295	Chr01:35294335-35303269	836
TCONS_00022537	Chr01:118071-124535	1384
TCONS_00022539	Chr01:308122-317967	4347
TCONS_00022542	Chr01:339987-347238	641
TCONS_00022549	Chr01:509429-511784	1380
TCONS_00022550	Chr01:509429-511784	1102
TCONS_00022551	Chr01:513536-514509	332
TCONS_00022553	Chr01:646610-657179	1381
TCONS_00022554	Chr01:646610-657179	324
TCONS_00022565	Chr01:764274-800644	1161
TCONS_00022582	Chr01:1835260-1838879	3246
TCONS_00022591	Chr01:2212516-2227905	3826
TCONS_00022597	Chr01:2463862-2466132	1972
TCONS_00022598	Chr01:2495960-2517023	782
TCONS_00022609	Chr01:2835087-2921340	317
TCONS_00022627	Chr01:2976321-2994358	209
TCONS_00022629	Chr01:2976321-2994358	544
TCONS_00022644	Chr01:3504807-3513650	1541
TCONS_00022648	Chr01:3591704-3595497	984
TCONS_00022657	Chr01:4230656-4236814	1599
TCONS_00022662	Chr01:4503193-4509101	418
TCONS_00022665	Chr01:4631674-4637290	919
TCONS_00022720	Chr01:5977270-5986900	930
TCONS_00022726	Chr01:6100613-6104661	571
TCONS_00022739	Chr01:6351079-6360148	1100
TCONS_00022741	Chr01:6448092-6455229	3290
TCONS_00022742	Chr01:6448092-6455229	2557
TCONS_00022744	Chr01:6457590-6465192	1252
TCONS_00022748	Chr01:6721745-6730151	1584
TCONS_00022751	Chr01:6721745-6730151	1300
TCONS_00022752	Chr01:6747466-6751657	1610
TCONS_00022758	Chr01:7075314-7084150	5042
TCONS_00022760	Chr01:7146273-7151251	1121
TCONS_00022761	Chr01:7146273-7151251	1885
TCONS_00022766	Chr01:7169915-7174305	1546
TCONS_00022773	Chr01:7501631-7504598	1209
TCONS_00022783	Chr01:8217276-8223076	1084
TCONS_00022795	Chr01:8701787-8706330	2285
TCONS_00022811	Chr01:9750079-9753335	1589
TCONS_00022813	Chr01:10079758-10086985	1918
TCONS_00022817	Chr01:10238986-10246369	2200
TCONS_00022822	Chr01:10428704-10436528	1782
TCONS_00022825	Chr01:10627984-10630092	878
TCONS_00022840	Chr01:10888672-10893711	2076
TCONS_00022842	Chr01:10969498-10977258	2257
TCONS_00022849	Chr01:11186585-11191863	2252
TCONS_00022850	Chr01:11381371-11384562	987
TCONS_00022861	Chr01:11866572-11876308	2646
TCONS_00022878	Chr01:12367579-12372393	799
TCONS_00022879	Chr01:12367579-12372393	1080
TCONS_00022896	Chr01:13281892-13287669	1109
TCONS_00022898	Chr01:13297762-13304180	1467
TCONS_00022923	Chr01:14669438-14669975	434
TCONS_00022926	Chr01:15164188-15164891	296
TCONS_00022927	Chr01:15182796-15189424	346
TCONS_00022931	Chr01:15248282-15266293	856
TCONS_00022950	Chr01:16236414-16241708	431
TCONS_00022965	Chr01:17530454-17535519	727
TCONS_00022990	Chr01:19681950-19692024	2202
TCONS_00022991	Chr01:19681950-19692024	1831
TCONS_00022992	Chr01:19727002-19738241	291
TCONS_00022997	Chr01:20427709-20436982	1940
TCONS_00023001	Chr01:20779623-20793934	981
TCONS_00023003	Chr01:20779623-20793934	4056
TCONS_00023012	Chr01:21377204-21382990	2460
TCONS_00023014	Chr01:21377204-21382990	2304
TCONS_00023017	Chr01:21655233-21661861	3314
TCONS_00023022	Chr01:21996006-22003122	1279
TCONS_00023034	Chr01:23310159-23312134	691
TCONS_00023035	Chr01:23312211-23323121	692
TCONS_00023036	Chr01:23391185-23392472	900
TCONS_00023041	Chr01:23557098-23572729	662
TCONS_00023044	Chr01:23557098-23572729	623
TCONS_00023045	Chr01:23557098-23572729	887
TCONS_00023052	Chr01:24285795-24286983	938
TCONS_00023055	Chr01:24605868-24608518	747
TCONS_00023057	Chr01:24631320-24640544	1989
TCONS_00023058	Chr01:24631320-24640544	1211
TCONS_00023062	Chr01:24693521-24695617	1071
TCONS_00023063	Chr01:24818576-24821647	1113
TCONS_00023064	Chr01:24832529-24837689	1137
TCONS_00023066	Chr01:24838293-24842440	1440
TCONS_00023068	Chr01:24903187-24911540	1682
TCONS_00023069	Chr01:25027859-25029692	900
TCONS_00023070	Chr01:25027859-25029692	945
TCONS_00023082	Chr01:26285633-26290842	1182
TCONS_00023088	Chr01:26307515-26324015	3220
TCONS_00023089	Chr01:26307515-26324015	2482
TCONS_00023100	Chr01:26525866-26532309	1319
TCONS_00023110	Chr01:27078855-27079560	210
TCONS_00023112	Chr01:27089233-27097843	1023
TCONS_00023115	Chr01:27146644-27161837	2243
TCONS_00023117	Chr01:27146644-27161837	859
TCONS_00023127	Chr01:27417646-27421864	874
TCONS_00023133	Chr01:27752916-27813085	1181
TCONS_00023134	Chr01:27752916-27813085	961
TCONS_00023143	Chr01:27925873-27930773	1532
TCONS_00023153	Chr01:28802837-28805179	968
TCONS_00023161	Chr01:28939251-28985529	854
TCONS_00023189	Chr01:30397899-30401937	290
TCONS_00023191	Chr01:30493031-30498749	1246
TCONS_00023194	Chr01:30652187-30699494	421
TCONS_00023207	Chr01:32248731-32253109	660
TCONS_00023250	Chr01:34364305-34367039	876
TCONS_00023262	Chr01:35446900-35452415	2755
TCONS_00023265	Chr01:35860300-35863632	800
TCONS_00023271	Chr01:36138098-36146778	2276
TCONS_00023276	Chr01:36310401-36314311	1875
TCONS_00023282	Chr01:36381082-36386673	1827
TCONS_00023284	Chr01:36837586-36841256	1803
TCONS_00023286	Chr01:37165730-37209102	508
TCONS_00023287	Chr01:37165730-37209102	606
TCONS_00023295	Chr01:37460714-37475013	2862
TCONS_00023304	Chr01:37943746-37947687	1511
TCONS_00023305	Chr01:37943746-37947687	1591
TCONS_00023307	Chr01:37943746-37947687	615
TCONS_00023310	Chr01:38370297-38376251	2328
TCONS_00023312	Chr01:38438396-38444987	2033
TCONS_00023319	Chr01:38875619-38879942	2612
TCONS_00023342	Chr01:39355162-39362051	619
TCONS_00023356	Chr01:40001052-40198793	1005
TCONS_00023358	Chr01:40001052-40198793	1111
TCONS_00023359	Chr01:40001052-40198793	335
TCONS_00023360	Chr01:40001052-40198793	335
TCONS_00023361	Chr01:40001052-40198793	1465
TCONS_00023363	Chr01:40001052-40198793	934
TCONS_00023364	Chr01:40001052-40198793	896
TCONS_00023365	Chr01:40001052-40198793	934
TCONS_00023368	Chr01:40271856-40280907	418
TCONS_00023372	Chr01:40349659-40354779	1070
TCONS_00023374	Chr01:41145503-41150974	975
TCONS_00023378	Chr01:41257676-41261408	1065
TCONS_00023379	Chr01:41257676-41261408	671
TCONS_00023381	Chr01:41340930-41349282	1773
TCONS_00023391	Chr01:41971986-41990849	420
TCONS_00023404	Chr01:42527314-42531360	466
TCONS_00023413	Chr01:42617004-42666699	582
TCONS_00023417	Chr01:42966864-42999882	2082
TCONS_00023424	Chr01:43559700-43578051	2024
TCONS_00023425	Chr01:43619444-43620986	903
TCONS_00023430	Chr01:43745471-43751692	1651
TCONS_00023431	Chr01:43894235-43897212	1829
TCONS_00023439	Chr01:44095737-44101963	649
TCONS_00023443	Chr01:44352522-44355965	733
TCONS_00023445	Chr01:44390829-44397404	1830
TCONS_00023456	Chr01:46049683-46054491	808
TCONS_00023457	Chr01:46147936-46194885	1586
TCONS_00023483	Chr01:48337425-48340613	1597
TCONS_00023485	Chr01:48525731-48527394	1129
TCONS_00023486	Chr01:48562900-48565482	1065
TCONS_00023488	Chr01:48800767-48803647	888
TCONS_00023503	Chr01:49073999-49077819	1646
TCONS_00023515	Chr01:49390486-49394871	1664
TCONS_00023521	Chr01:49888317-49893089	686
TCONS_00023522	Chr01:49899077-49906033	2826
TCONS_00023524	Chr01:49940929-49944149	743
TCONS_00023532	Chr01:50012502-50016110	1485
TCONS_00023535	Chr01:50042381-50046583	1187
TCONS_00023536	Chr01:50050320-50057460	1756
TCONS_00023540	Chr01:50257599-50260646	833
TCONS_00023549	Chr01:50482973-50488524	1296
TCONS_00023550	Chr01:50482973-50488524	963
TCONS_00023633	Chr01:5345106-5353507	816
TCONS_00024109	Chr01:509429-511784	463
TCONS_00024111	Chr01:568518-581571	1457
TCONS_00024113	Chr01:568518-581571	855
TCONS_00024119	Chr01:764274-800644	315
TCONS_00024120	Chr01:764274-800644	1165
TCONS_00024122	Chr01:764274-800644	1026
TCONS_00024133	Chr01:1090614-1098030	999
TCONS_00024135	Chr01:1387330-1393732	878
TCONS_00024140	Chr01:1818263-1823310	542
TCONS_00024141	Chr01:1915790-1921485	1335
TCONS_00024142	Chr01:1915790-1921485	1537
TCONS_00024163	Chr01:3886095-3891240	1683
TCONS_00024177	Chr01:4383997-4392296	3483
TCONS_00024178	Chr01:4383997-4392296	1754
TCONS_00024184	Chr01:5249226-5254367	778
TCONS_00024185	Chr01:5249226-5254367	1053
TCONS_00024187	Chr01:5285113-5295708	1171
TCONS_00024194	Chr01:5727717-5732294	1374
TCONS_00024198	Chr01:5759398-5761814	1035
TCONS_00024200	Chr01:5769492-5774329	1228
TCONS_00024222	Chr01:6906270-6912767	998
TCONS_00024226	Chr01:6970752-6974140	924
TCONS_00024227	Chr01:6975182-6978512	757
TCONS_00024228	Chr01:6994415-6999057	1050
TCONS_00024232	Chr01:7067579-7074535	1990
TCONS_00024240	Chr01:8073707-8080310	1531
TCONS_00024242	Chr01:8353956-8359563	2088
TCONS_00024246	Chr01:8701787-8706330	1716
TCONS_00024247	Chr01:8701787-8706330	2029
TCONS_00024251	Chr01:9025354-9028979	1308
TCONS_00024270	Chr01:10770183-10773136	881
TCONS_00024289	Chr01:11898336-11904628	576
TCONS_00024290	Chr01:11898336-11904628	353
TCONS_00024291	Chr01:12100191-12110308	565
TCONS_00024299	Chr01:13230680-13238064	1595
TCONS_00024301	Chr01:13297762-13304180	1652
TCONS_00024302	Chr01:13297762-13304180	1704
TCONS_00024308	Chr01:13642626-13654294	2273
TCONS_00024309	Chr01:13642626-13654294	3522
TCONS_00024311	Chr01:13900662-13908729	523
TCONS_00024313	Chr01:13900662-13908729	612
TCONS_00024314	Chr01:13900662-13908729	893
TCONS_00024317	Chr01:14044514-14050628	1047
TCONS_00024318	Chr01:14044514-14050628	908
TCONS_00024321	Chr01:14602634-14616134	2502
TCONS_00024323	Chr01:14660219-14666696	892
TCONS_00024331	Chr01:15447709-15458903	1913
TCONS_00024339	Chr01:16103899-16108963	2106
TCONS_00024340	Chr01:16623152-16627689	772
TCONS_00024350	Chr01:18610253-18613970	852
TCONS_00024353	Chr01:18984443-18995748	1694
TCONS_00024356	Chr01:19011899-19021072	1741
TCONS_00024361	Chr01:19570203-19579987	551
TCONS_00024363	Chr01:19570203-19579987	832
TCONS_00024382	Chr01:21113562-21118490	2205
TCONS_00024386	Chr01:21862538-21868921	336
TCONS_00024391	Chr01:23047902-23054714	676
TCONS_00024396	Chr01:23063116-23070172	1349
TCONS_00024406	Chr01:24229935-24236326	2047
TCONS_00024414	Chr01:24631320-24640544	2222
TCONS_00024423	Chr01:25352876-25354962	779
TCONS_00024430	Chr01:26307515-26324015	2407
TCONS_00024431	Chr01:26307515-26324015	3042
TCONS_00024432	Chr01:26307515-26324015	1926
TCONS_00024436	Chr01:26307515-26324015	275
TCONS_00024452	Chr01:27679957-27687402	1729
TCONS_00024458	Chr01:27951078-27958732	592
TCONS_00024464	Chr01:28081926-28105539	1456
TCONS_00024467	Chr01:28081926-28105539	847
TCONS_00024476	Chr01:30053118-30054155	495
TCONS_00024481	Chr01:30652187-30699494	1186
TCONS_00024482	Chr01:30652187-30699494	1186
TCONS_00024485	Chr01:30709419-30714718	1094
TCONS_00024493	Chr01:32112064-32113009	221
TCONS_00024494	Chr01:32253977-32260263	2916
TCONS_00024508	Chr01:32882153-32889726	636
TCONS_00024510	Chr01:33107946-33111647	442
TCONS_00024512	Chr01:33369505-33372586	845
TCONS_00024513	Chr01:33744020-33751699	859
TCONS_00024517	Chr01:34066099-34071572	1244
TCONS_00024518	Chr01:34066099-34071572	509
TCONS_00024520	Chr01:34545203-34547953	982
TCONS_00024526	Chr01:34846245-34854739	2691
TCONS_00024528	Chr01:34921842-34928040	760
TCONS_00024538	Chr01:35446900-35452415	2644
TCONS_00024539	Chr01:35446900-35452415	2898
TCONS_00024546	Chr01:35980478-35987415	892
TCONS_00024561	Chr01:36727866-36739376	1694
TCONS_00024562	Chr01:36727866-36739376	2007
TCONS_00024567	Chr01:37026369-37045416	1403
TCONS_00024569	Chr01:37165730-37209102	462
TCONS_00024570	Chr01:37165730-37209102	1502
TCONS_00024577	Chr01:37943746-37947687	624
TCONS_00024579	Chr01:37943746-37947687	1188
TCONS_00024586	Chr01:38438396-38444987	693
TCONS_00024587	Chr01:38438396-38444987	821
TCONS_00024595	Chr01:39576263-39583668	3285
TCONS_00024603	Chr01:40001052-40198793	872
TCONS_00024604	Chr01:40001052-40198793	1285
TCONS_00024605	Chr01:40271856-40280907	1256
TCONS_00024608	Chr01:41328501-41335664	1160
TCONS_00024616	Chr01:42487739-42490331	970
TCONS_00024620	Chr01:42917802-42921690	1217
TCONS_00024630	Chr01:44390829-44397404	1616
TCONS_00024648	Chr01:48849969-48877379	912
TCONS_00024651	Chr01:49019143-49047179	1427
TCONS_00024661	Chr01:49357106-49365845	1570
TCONS_00024668	Chr01:50219130-50233819	1763
TCONS_00024669	Chr01:50219130-50233819	1724
TCONS_00024670	Chr01:50219130-50233819	854
TCONS_00024675	Chr01:50288666-50297275	993
TCONS_00024688	Chr01:351823-353408	213
TCONS_00025160	Chr01:29377718-29380360	393
TCONS_00025456	Chr01:308122-317967	4131
TCONS_00025464	Chr01:646610-657179	729
TCONS_00025492	Chr01:1755642-1760985	947
TCONS_00025493	Chr01:1795887-1799560	475
TCONS_00025504	Chr01:2212516-2227905	1634
TCONS_00025534	Chr01:3028051-3035921	1609
TCONS_00025541	Chr01:3591704-3595497	389
TCONS_00025559	Chr01:4140191-4145651	508
TCONS_00025567	Chr01:4631674-4637290	1728
TCONS_00025577	Chr01:5586406-5591589	1062
TCONS_00025581	Chr01:5821586-5827533	370
TCONS_00025597	Chr01:6457590-6465192	1120
TCONS_00025604	Chr01:6721745-6730151	2049
TCONS_00025616	Chr01:7125702-7132794	527
TCONS_00025617	Chr01:7146273-7151251	1041
TCONS_00025622	Chr01:7339509-7341324	849
TCONS_00025638	Chr01:7961481-7964370	1310
TCONS_00025645	Chr01:8217276-8223076	574
TCONS_00025656	Chr01:8701787-8706330	2187
TCONS_00025657	Chr01:8701787-8706330	2070
TCONS_00025672	Chr01:9580158-9584913	1199
TCONS_00025677	Chr01:9987890-10002824	4231
TCONS_00025700	Chr01:10787141-10834876	794
TCONS_00025704	Chr01:10787141-10834876	1160
TCONS_00025723	Chr01:11701572-11706930	580
TCONS_00025728	Chr01:11979561-11982513	592
TCONS_00025735	Chr01:12342410-12348823	676
TCONS_00025739	Chr01:12503283-12509608	3174
TCONS_00025743	Chr01:12778890-12782535	924
TCONS_00025749	Chr01:13642626-13654294	4608
TCONS_00025755	Chr01:14143926-14145990	515
TCONS_00025765	Chr01:14787050-14791240	1904
TCONS_00025770	Chr01:15318397-15330024	2723
TCONS_00025776	Chr01:15542197-15545350	1419
TCONS_00025782	Chr01:15773199-15776857	849
TCONS_00025808	Chr01:17702195-17713442	355
TCONS_00025820	Chr01:20354132-20367867	1689
TCONS_00025860	Chr01:24193251-24213661	3577
TCONS_00025862	Chr01:24193251-24213661	1583
TCONS_00025873	Chr01:24675040-24679978	582
TCONS_00025878	Chr01:24832529-24837689	742
TCONS_00025881	Chr01:24838293-24842440	1467
TCONS_00025883	Chr01:24844081-24849117	924
TCONS_00025888	Chr01:24903187-24911540	1528
TCONS_00025913	Chr01:26293548-26299655	300
TCONS_00025914	Chr01:26307515-26324015	2932
TCONS_00025921	Chr01:26367155-26377198	1400
TCONS_00025924	Chr01:26466017-26474681	948
TCONS_00025939	Chr01:27288711-27292883	427
TCONS_00025942	Chr01:27537169-27544775	914
TCONS_00025950	Chr01:27925873-27930773	946
TCONS_00025958	Chr01:28647637-28650954	687
TCONS_00025959	Chr01:28727416-28731270	2356
TCONS_00025967	Chr01:29102934-29132468	578
TCONS_00025968	Chr01:29102934-29132468	657
TCONS_00025971	Chr01:29102934-29132468	605
TCONS_00025983	Chr01:29908154-29910853	841
TCONS_00025994	Chr01:30966651-30969292	964
TCONS_00026003	Chr01:32044768-32052111	1510
TCONS_00026004	Chr01:32044768-32052111	1469
TCONS_00026020	Chr01:32624821-32637219	1353
TCONS_00026025	Chr01:32924845-32927058	911
TCONS_00026054	Chr01:34846245-34854739	2849
TCONS_00026060	Chr01:35166650-35170370	452
TCONS_00026075	Chr01:35980478-35987415	1723
TCONS_00026112	Chr01:39251147-39256404	1287
TCONS_00026119	Chr01:39652240-39656179	430
TCONS_00026131	Chr01:40349659-40354779	1062
TCONS_00026134	Chr01:40762279-40793645	730
TCONS_00026152	Chr01:42347466-42356103	1532
TCONS_00026184	Chr01:44240507-44248271	1600
TCONS_00026187	Chr01:44366159-44374348	1642
TCONS_00026207	Chr01:46147936-46194885	916
TCONS_00026215	Chr01:46704736-46707732	506
TCONS_00026240	Chr01:49081451-49084692	1003
TCONS_00026241	Chr01:49098156-49102288	544
TCONS_00026242	Chr01:49169517-49176510	3299
TCONS_00026244	Chr01:49357106-49365845	1630
TCONS_00026248	Chr01:49489404-49493056	1413
TCONS_00026254	Chr01:49899077-49906033	596
TCONS_00026255	Chr01:49908170-49913076	949
TCONS_00026277	Chr01:50482973-50488524	754
TCONS_00026355	Chr01:4817338-4819750	321
TCONS_00026552	Chr01:15402618-15408995	358
TCONS_00026936	Chr01:118071-124535	2471
TCONS_00026961	Chr01:646610-657179	344
TCONS_00026965	Chr01:646610-657179	556
TCONS_00026983	Chr01:1239321-1241981	1031
TCONS_00026989	Chr01:1387330-1393732	2224
TCONS_00027034	Chr01:3733006-3736871	1230
TCONS_00027044	Chr01:4100759-4104819	602
TCONS_00027066	Chr01:5821586-5827533	1330
TCONS_00027071	Chr01:5944066-5945792	1055
TCONS_00027079	Chr01:6120617-6121783	553
TCONS_00027102	Chr01:7062527-7065982	556
TCONS_00027105	Chr01:7146273-7151251	2308
TCONS_00027126	Chr01:7736561-7745524	1181
TCONS_00027128	Chr01:7955298-7956815	1159
TCONS_00027130	Chr01:8217276-8223076	1068
TCONS_00027140	Chr01:8927895-8931726	818
TCONS_00027141	Chr01:8927895-8931726	666
TCONS_00027154	Chr01:9376027-9386443	1872
TCONS_00027165	Chr01:10035413-10054701	2127
TCONS_00027170	Chr01:10414245-10418093	986
TCONS_00027175	Chr01:10670782-10674359	860
TCONS_00027186	Chr01:10869743-10877112	688
TCONS_00027209	Chr01:11933123-11938219	1478
TCONS_00027231	Chr01:13230680-13238064	2245
TCONS_00027234	Chr01:13642626-13654294	1338
TCONS_00027238	Chr01:13984786-13988207	602
TCONS_00027259	Chr01:15958669-15963352	1532
TCONS_00027265	Chr01:16509414-16513442	1090
TCONS_00027267	Chr01:16696687-16705002	804
TCONS_00027283	Chr01:18984443-18995748	1870
TCONS_00027293	Chr01:20427709-20436982	696
TCONS_00027298	Chr01:20779623-20793934	896
TCONS_00027322	Chr01:22842451-22924104	442
TCONS_00027327	Chr01:23012081-23016333	272
TCONS_00027340	Chr01:24193251-24213661	761
TCONS_00027368	Chr01:26342500-26362609	1186
TCONS_00027374	Chr01:26494105-26498137	925
TCONS_00027393	Chr01:27574782-27578740	559
TCONS_00027404	Chr01:28777873-28784749	605
TCONS_00027405	Chr01:29102934-29132468	667
TCONS_00027451	Chr01:32044768-32052111	691
TCONS_00027467	Chr01:32483485-32488401	421
TCONS_00027509	Chr01:35024913-35045440	1579
TCONS_00027511	Chr01:35166650-35170370	913
TCONS_00027513	Chr01:35274856-35276789	1227
TCONS_00027523	Chr01:35898702-35909673	1657
TCONS_00027524	Chr01:35898702-35909673	2935
TCONS_00027525	Chr01:35980478-35987415	1961
TCONS_00027551	Chr01:37603349-37603811	431
TCONS_00027571	Chr01:39251147-39256404	1143
TCONS_00027585	Chr01:40001052-40198793	383
TCONS_00027599	Chr01:42015546-42016590	777
TCONS_00027606	Chr01:42347466-42356103	1365
TCONS_00027619	Chr01:43425226-43428890	1204
TCONS_00027625	Chr01:43814207-43860066	1637
TCONS_00027629	Chr01:44045697-44055197	1882
TCONS_00027633	Chr01:44352522-44355965	433
TCONS_00027637	Chr01:44366159-44374348	511
TCONS_00028164	Chr01:258961-275092	3027
TCONS_00028169	Chr01:405875-409135	530
TCONS_00028172	Chr01:568518-581571	3225
TCONS_00028185	Chr01:1387330-1393732	1501
TCONS_00028198	Chr01:1985771-1987222	958
TCONS_00028217	Chr01:3107922-3112388	636
TCONS_00028221	Chr01:3427236-3472347	1097
TCONS_00028223	Chr01:3504807-3513650	1767
TCONS_00028261	Chr01:6351079-6360148	1121
TCONS_00028267	Chr01:6747466-6751657	1551
TCONS_00028270	Chr01:6975182-6978512	953
TCONS_00028280	Chr01:7355666-7363737	527
TCONS_00028292	Chr01:8217276-8223076	1422
TCONS_00028293	Chr01:8217276-8223076	1719
TCONS_00028294	Chr01:8217276-8223076	1566
TCONS_00028299	Chr01:8601361-8616876	2200
TCONS_00028320	Chr01:10238986-10246369	2226
TCONS_00028321	Chr01:10238986-10246369	1056
TCONS_00028360	Chr01:13524987-13529480	356
TCONS_00028361	Chr01:13642626-13654294	3801
TCONS_00028366	Chr01:13900662-13908729	714
TCONS_00028368	Chr01:13935156-13940543	1782
TCONS_00028376	Chr01:14414206-14416283	1312
TCONS_00028383	Chr01:15136471-15142696	1380
TCONS_00028384	Chr01:15318397-15330024	2287
TCONS_00028401	Chr01:18691531-18698276	775
TCONS_00028406	Chr01:19681950-19692024	1365
TCONS_00028417	Chr01:20943899-20956738	674
TCONS_00028419	Chr01:20943899-20956738	751
TCONS_00028439	Chr01:24229935-24236326	1964
TCONS_00028445	Chr01:24613342-24617127	987
TCONS_00028449	Chr01:24903187-24911540	780
TCONS_00028450	Chr01:25149722-25152389	993
TCONS_00028454	Chr01:25506461-25510209	2095
TCONS_00028464	Chr01:25927106-25932430	1674
TCONS_00028473	Chr01:26525866-26532309	860
TCONS_00028477	Chr01:27014947-27027968	4275
TCONS_00028478	Chr01:27014947-27027968	4320
TCONS_00028506	Chr01:29339260-29344566	2007
TCONS_00028511	Chr01:29619687-29707238	404
TCONS_00028520	Chr01:30709419-30714718	1111
TCONS_00028553	Chr01:35510386-35513749	710
TCONS_00028561	Chr01:36381082-36386673	1404
TCONS_00028562	Chr01:36381082-36386673	948
TCONS_00028572	Chr01:37326360-37330498	2118
TCONS_00028591	Chr01:39920086-39941129	597
TCONS_00028597	Chr01:40762279-40793645	697
TCONS_00028604	Chr01:41257676-41261408	641
TCONS_00028622	Chr01:42966864-42999882	1808
TCONS_00028638	Chr01:44240507-44248271	1620
TCONS_00028652	Chr01:46780848-46783201	540
TCONS_00028656	Chr01:47406501-47416394	1355
TCONS_00028671	Chr01:49019143-49047179	701
TCONS_00028677	Chr01:49195055-49200838	2115
TCONS_00028679	Chr01:49489404-49493056	1408
TCONS_00028680	Chr01:49489404-49493056	832
TCONS_00028682	Chr01:50012502-50016110	1026
TCONS_00028699	Chr01:125642-126524	283
TCONS_00028814	Chr01:2477465-2487634	1382
TCONS_00029434	Chr01:19221366-19225775	586
TCONS_00029545	Chr01:23793924-23833914	303
TCONS_00029865	Chr01:31537411-31540859	807
TCONS_00029890	Chr01:32214791-32217899	917
TCONS_00030014	Chr01:35294335-35303269	608
TCONS_00030531	Chr01:118071-124535	1043
TCONS_00030532	Chr01:118071-124535	525
TCONS_00030541	Chr01:308122-317967	4310
TCONS_00030544	Chr01:308122-317967	1588
TCONS_00030545	Chr01:397597-402500	1743
TCONS_00030549	Chr01:509429-511784	1124
TCONS_00030550	Chr01:509429-511784	860
TCONS_00030557	Chr01:646610-657179	804
TCONS_00030558	Chr01:646610-657179	1154
TCONS_00030561	Chr01:672969-677163	1077
TCONS_00030562	Chr01:672969-677163	1532
TCONS_00030563	Chr01:672969-677163	659
TCONS_00030572	Chr01:806499-821929	751
TCONS_00030573	Chr01:806499-821929	1154
TCONS_00030581	Chr01:939014-945614	3113
TCONS_00030583	Chr01:1105759-1124137	1540
TCONS_00030586	Chr01:1208728-1215340	981
TCONS_00030595	Chr01:1387330-1393732	2264
TCONS_00030596	Chr01:1387330-1393732	2540
TCONS_00030612	Chr01:1755642-1760985	1371
TCONS_00030613	Chr01:1755642-1760985	854
TCONS_00030620	Chr01:1831168-1834747	599
TCONS_00030636	Chr01:2163983-2176471	1322
TCONS_00030637	Chr01:2163983-2176471	1125
TCONS_00030639	Chr01:2163983-2176471	1855
TCONS_00030641	Chr01:2212516-2227905	3325
TCONS_00030644	Chr01:2258645-2276385	3670
TCONS_00030648	Chr01:2300876-2311997	3646
TCONS_00030653	Chr01:2457486-2461167	1519
TCONS_00030655	Chr01:2463862-2466132	1982
TCONS_00030662	Chr01:2551629-2556611	676
TCONS_00030668	Chr01:2835087-2921340	426
TCONS_00030681	Chr01:3107922-3112388	677
TCONS_00030690	Chr01:3427236-3472347	1652
TCONS_00030698	Chr01:3543334-3548006	407
TCONS_00030699	Chr01:3591704-3595497	930
TCONS_00030706	Chr01:3798959-3808443	638
TCONS_00030720	Chr01:4100759-4104819	1519
TCONS_00030729	Chr01:4418092-4429471	775
TCONS_00030732	Chr01:4493878-4500423	1413
TCONS_00030734	Chr01:4567343-4569082	972
TCONS_00030738	Chr01:4631674-4637290	2531
TCONS_00030739	Chr01:4631674-4637290	977
TCONS_00030740	Chr01:4631674-4637290	1138
TCONS_00030774	Chr01:5453655-5456906	490
TCONS_00030775	Chr01:5464814-5468661	1170
TCONS_00030776	Chr01:5473668-5478892	3532
TCONS_00030782	Chr01:5657704-5662215	1472
TCONS_00030784	Chr01:5657704-5662215	1005
TCONS_00030787	Chr01:5727717-5732294	1244
TCONS_00030789	Chr01:5749607-5754418	940
TCONS_00030799	Chr01:5828431-5834170	1465
TCONS_00030802	Chr01:5907032-5909698	1148
TCONS_00030809	Chr01:5977270-5986900	1302
TCONS_00030814	Chr01:6159132-6167472	1305
TCONS_00030817	Chr01:6198873-6199525	436
TCONS_00030824	Chr01:6448092-6455229	2366
TCONS_00030826	Chr01:6457590-6465192	1971
TCONS_00030827	Chr01:6457590-6465192	1337
TCONS_00030835	Chr01:6721745-6730151	3140
TCONS_00030837	Chr01:6747466-6751657	1581
TCONS_00030845	Chr01:6864784-6871577	1268
TCONS_00030846	Chr01:6864784-6871577	1310
TCONS_00030853	Chr01:6970752-6974140	1834
TCONS_00030855	Chr01:7016875-7020417	1905
TCONS_00030856	Chr01:7016875-7020417	1681
TCONS_00030861	Chr01:7052565-7054984	622
TCONS_00030869	Chr01:7075314-7084150	2323
TCONS_00030870	Chr01:7075314-7084150	890
TCONS_00030872	Chr01:7125702-7132794	2297
TCONS_00030873	Chr01:7146273-7151251	1956
TCONS_00030874	Chr01:7146273-7151251	2514
TCONS_00030875	Chr01:7146273-7151251	1823
TCONS_00030877	Chr01:7169915-7174305	1371
TCONS_00030882	Chr01:7243632-7248718	496
TCONS_00030883	Chr01:7243632-7248718	1371
TCONS_00030897	Chr01:7491599-7495815	1524
TCONS_00030899	Chr01:7501631-7504598	938
TCONS_00030900	Chr01:7501631-7504598	1176
TCONS_00030902	Chr01:7553884-7557361	492
TCONS_00030909	Chr01:7919309-7922547	458
TCONS_00030915	Chr01:8073707-8080310	2177
TCONS_00030921	Chr01:8309512-8314979	1017
TCONS_00030925	Chr01:8353956-8359563	1370
TCONS_00030932	Chr01:8553908-8558642	216
TCONS_00030934	Chr01:8601361-8616876	1506
TCONS_00030937	Chr01:8601361-8616876	2826
TCONS_00030939	Chr01:8601361-8616876	1747
TCONS_00030947	Chr01:8957070-8964733	2375
TCONS_00030965	Chr01:9407684-9416201	3219
TCONS_00030987	Chr01:9756585-9760792	1212
TCONS_00030992	Chr01:9987890-10002824	518
TCONS_00030993	Chr01:10035413-10054701	2348
TCONS_00030996	Chr01:10079758-10086985	1729
TCONS_00030999	Chr01:10187317-10194741	1072
TCONS_00031005	Chr01:10238986-10246369	2160
TCONS_00031006	Chr01:10238986-10246369	2134
TCONS_00031015	Chr01:10414245-10418093	1807
TCONS_00031018	Chr01:10428704-10436528	2101
TCONS_00031019	Chr01:10428704-10436528	2431
TCONS_00031020	Chr01:10428704-10436528	1995
TCONS_00031026	Chr01:10542977-10547475	897
TCONS_00031033	Chr01:10738970-10741534	679
TCONS_00031036	Chr01:10787141-10834876	973
TCONS_00031037	Chr01:10787141-10834876	1162
TCONS_00031039	Chr01:10836121-10837196	972
TCONS_00031041	Chr01:10856660-10863667	2105
TCONS_00031042	Chr01:10856660-10863667	1472
TCONS_00031057	Chr01:11062268-11070236	1351
TCONS_00031070	Chr01:11446090-11451199	1529
TCONS_00031071	Chr01:11446090-11451199	570
TCONS_00031076	Chr01:11519162-11522724	1196
TCONS_00031094	Chr01:11866572-11876308	1559
TCONS_00031095	Chr01:11866572-11876308	1701
TCONS_00031106	Chr01:11933123-11938219	1474
TCONS_00031133	Chr01:12664439-12668016	1582
TCONS_00031140	Chr01:12778890-12782535	1224
TCONS_00031142	Chr01:12805781-12807714	948
TCONS_00031153	Chr01:13297762-13304180	2396
TCONS_00031156	Chr01:13518975-13522582	1203
TCONS_00031173	Chr01:13984786-13988207	338
TCONS_00031174	Chr01:13984786-13988207	795
TCONS_00031175	Chr01:14152669-14160968	1092
TCONS_00031182	Chr01:14349674-14356884	1926
TCONS_00031194	Chr01:14602634-14616134	2077
TCONS_00031199	Chr01:14702649-14707703	4193
TCONS_00031200	Chr01:14702649-14707703	4283
TCONS_00031201	Chr01:14702649-14707703	3422
TCONS_00031212	Chr01:15136471-15142696	1407
TCONS_00031214	Chr01:15200830-15204610	642
TCONS_00031215	Chr01:15248282-15266293	1974
TCONS_00031216	Chr01:15318397-15330024	1713
TCONS_00031217	Chr01:15318397-15330024	2128
TCONS_00031220	Chr01:15351802-15354946	1066
TCONS_00031224	Chr01:15527877-15534208	493
TCONS_00031227	Chr01:15651368-15653888	760
TCONS_00031238	Chr01:15773199-15776857	1174
TCONS_00031261	Chr01:16338960-16344584	981
TCONS_00031278	Chr01:16821900-16826397	695
TCONS_00031284	Chr01:17058170-17064441	1192
TCONS_00031297	Chr01:17530454-17535519	708
TCONS_00031300	Chr01:17650393-17655906	2489
TCONS_00031306	Chr01:17702195-17713442	734
TCONS_00031332	Chr01:18691531-18698276	1579
TCONS_00031337	Chr01:18984443-18995748	1350
TCONS_00031339	Chr01:19011899-19021072	1793
TCONS_00031340	Chr01:19011899-19021072	2339
TCONS_00031350	Chr01:19373236-19381579	1575
TCONS_00031353	Chr01:19373236-19381579	1271
TCONS_00031355	Chr01:19466100-19471070	321
TCONS_00031356	Chr01:19466100-19471070	889
TCONS_00031367	Chr01:19727002-19738241	1237
TCONS_00031369	Chr01:19765088-19768754	2253
TCONS_00031375	Chr01:20225032-20237002	1600
TCONS_00031377	Chr01:20272033-20276455	212
TCONS_00031381	Chr01:20427709-20436982	840
TCONS_00031389	Chr01:20544685-20551314	1772
TCONS_00031391	Chr01:20544685-20551314	865
TCONS_00031394	Chr01:20662692-20669122	2174
TCONS_00031397	Chr01:20738859-20742855	1121
TCONS_00031400	Chr01:20779623-20793934	1512
TCONS_00031402	Chr01:20779623-20793934	639
TCONS_00031407	Chr01:20868227-20873468	1427
TCONS_00031410	Chr01:20943899-20956738	1476
TCONS_00031421	Chr01:21159772-21169996	963
TCONS_00031422	Chr01:21159772-21169996	1176
TCONS_00031429	Chr01:21377204-21382990	2605
TCONS_00031438	Chr01:21655233-21661861	3593
TCONS_00031444	Chr01:21764346-21776213	905
TCONS_00031445	Chr01:21764346-21776213	1452
TCONS_00031453	Chr01:21862538-21868921	1630
TCONS_00031456	Chr01:21996006-22003122	1257
TCONS_00031494	Chr01:23081847-23087859	1014
TCONS_00031498	Chr01:23206232-23207087	409
TCONS_00031499	Chr01:23310159-23312134	272
TCONS_00031500	Chr01:23310159-23312134	1174
TCONS_00031501	Chr01:23312211-23323121	703
TCONS_00031506	Chr01:23423425-23425568	261
TCONS_00031511	Chr01:23854166-23859135	2526
TCONS_00031530	Chr01:24359329-24364051	1301
TCONS_00031531	Chr01:24423245-24424674	639
TCONS_00031536	Chr01:24631320-24640544	2362
TCONS_00031537	Chr01:24631320-24640544	1028
TCONS_00031540	Chr01:24715176-24721238	461
TCONS_00031548	Chr01:24838293-24842440	840
TCONS_00031549	Chr01:24838293-24842440	425
TCONS_00031550	Chr01:24862121-24868049	1505
TCONS_00031555	Chr01:25149722-25152389	1316
TCONS_00031558	Chr01:25237085-25240300	984
TCONS_00031560	Chr01:25237085-25240300	893
TCONS_00031568	Chr01:25594028-25598134	1625
TCONS_00031579	Chr01:25962699-25965644	1971
TCONS_00031581	Chr01:26004454-26007677	535
TCONS_00031590	Chr01:26285633-26290842	1894
TCONS_00031591	Chr01:26285633-26290842	1134
TCONS_00031593	Chr01:26293548-26299655	1379
TCONS_00031594	Chr01:26293548-26299655	1090
TCONS_00031595	Chr01:26307515-26324015	2620
TCONS_00031596	Chr01:26307515-26324015	2865
TCONS_00031598	Chr01:26342500-26362609	303
TCONS_00031643	Chr01:27146644-27161837	678
TCONS_00031650	Chr01:27417646-27421864	875
TCONS_00031654	Chr01:27537169-27544775	2065
TCONS_00031656	Chr01:27537169-27544775	1827
TCONS_00031657	Chr01:27679957-27687402	1248
TCONS_00031664	Chr01:27752916-27813085	768
TCONS_00031667	Chr01:27752916-27813085	920
TCONS_00031676	Chr01:27886300-27894227	1353
TCONS_00031679	Chr01:27925873-27930773	770
TCONS_00031716	Chr01:28939251-28985529	1342
TCONS_00031717	Chr01:28939251-28985529	362
TCONS_00031726	Chr01:29238144-29241785	1485
TCONS_00031728	Chr01:29440446-29446432	1466
TCONS_00031730	Chr01:29538942-29541817	1122
TCONS_00031741	Chr01:30085351-30087022	574
TCONS_00031742	Chr01:30091440-30095827	1107
TCONS_00031743	Chr01:30091440-30095827	713
TCONS_00031744	Chr01:30148097-30151347	1129
TCONS_00031759	Chr01:30434212-30439142	505
TCONS_00031773	Chr01:30652187-30699494	849
TCONS_00031784	Chr01:30874726-30880522	1911
TCONS_00031790	Chr01:30966651-30969292	645
TCONS_00031794	Chr01:31139925-31142601	576
TCONS_00031810	Chr01:32253977-32260263	1860
TCONS_00031831	Chr01:32624821-32637219	824
TCONS_00031835	Chr01:32674079-32679481	1244
TCONS_00031836	Chr01:32674079-32679481	1027
TCONS_00031846	Chr01:32913991-32917240	1333
TCONS_00031857	Chr01:33365067-33368877	859
TCONS_00031874	Chr01:33819383-33824749	1141
TCONS_00031880	Chr01:33951673-33957601	664
TCONS_00031885	Chr01:34238124-34243537	891
TCONS_00031898	Chr01:34777769-34786142	909
TCONS_00031900	Chr01:34830547-34839291	1447
TCONS_00031903	Chr01:34905905-34909670	1350
TCONS_00031906	Chr01:34939193-34941987	575
TCONS_00031907	Chr01:34939193-34941987	849
TCONS_00031910	Chr01:34947733-34951965	549
TCONS_00031912	Chr01:35004050-35006180	647
TCONS_00031916	Chr01:35096624-35102322	1132
TCONS_00031918	Chr01:35096624-35102322	2326
TCONS_00031919	Chr01:35166650-35170370	1489
TCONS_00031923	Chr01:35353370-35359602	595
TCONS_00031925	Chr01:35446900-35452415	1463
TCONS_00031926	Chr01:35446900-35452415	886
TCONS_00031933	Chr01:35898702-35909673	2879
TCONS_00031934	Chr01:35898702-35909673	1857
TCONS_00031936	Chr01:35980478-35987415	1846
TCONS_00031938	Chr01:36098249-36102811	2053
TCONS_00031946	Chr01:36205808-36209713	1522
TCONS_00031949	Chr01:36310401-36314311	1747
TCONS_00031950	Chr01:36310401-36314311	1990
TCONS_00031958	Chr01:36703421-36719664	653
TCONS_00031970	Chr01:37003219-37009609	1180
TCONS_00031971	Chr01:37003219-37009609	905
TCONS_00031979	Chr01:37026369-37045416	1352
TCONS_00031982	Chr01:37061169-37068372	1261
TCONS_00031983	Chr01:37165730-37209102	1500
TCONS_00031984	Chr01:37165730-37209102	1500
TCONS_00031985	Chr01:37165730-37209102	1500
TCONS_00031993	Chr01:37421215-37426006	779
TCONS_00032005	Chr01:37875461-37880939	1296
TCONS_00032006	Chr01:37943746-37947687	571
TCONS_00032014	Chr01:38174774-38178734	1200
TCONS_00032015	Chr01:38179318-38187785	1390
TCONS_00032016	Chr01:38179318-38187785	873
TCONS_00032017	Chr01:38179318-38187785	677
TCONS_00032019	Chr01:38334237-38339873	1924
TCONS_00032020	Chr01:38334237-38339873	1675
TCONS_00032026	Chr01:38370297-38376251	1463
TCONS_00032027	Chr01:38397505-38429906	660
TCONS_00032029	Chr01:38438396-38444987	556
TCONS_00032031	Chr01:38489129-38494974	1868
TCONS_00032034	Chr01:38536520-38543257	4248
TCONS_00032035	Chr01:38536520-38543257	2381
TCONS_00032042	Chr01:38765022-38771209	1052
TCONS_00032044	Chr01:38800444-38806201	936
TCONS_00032045	Chr01:38800444-38806201	429
TCONS_00032050	Chr01:38902909-38987812	1357
TCONS_00032051	Chr01:38902909-38987812	1011
TCONS_00032052	Chr01:38902909-38987812	500
TCONS_00032053	Chr01:38902909-38987812	989
TCONS_00032054	Chr01:38902909-38987812	883
TCONS_00032062	Chr01:39355162-39362051	1437
TCONS_00032069	Chr01:39652240-39656179	372
TCONS_00032070	Chr01:39652240-39656179	777
TCONS_00032073	Chr01:39656514-39661261	1091
TCONS_00032074	Chr01:39686377-39695477	791
TCONS_00032076	Chr01:39686377-39695477	742
TCONS_00032080	Chr01:39822065-39829963	1698
TCONS_00032084	Chr01:39842459-39914184	1405
TCONS_00032091	Chr01:39988783-39995047	1533
TCONS_00032094	Chr01:40001052-40198793	1180
TCONS_00032095	Chr01:40001052-40198793	1180
TCONS_00032097	Chr01:40001052-40198793	1775
TCONS_00032102	Chr01:40349659-40354779	993
TCONS_00032114	Chr01:40937864-40940589	1099
TCONS_00032115	Chr01:40937864-40940589	818
TCONS_00032128	Chr01:41257676-41261408	1008
TCONS_00032140	Chr01:41778308-41780659	642
TCONS_00032153	Chr01:41971986-41990849	639
TCONS_00032156	Chr01:41971986-41990849	1077
TCONS_00032157	Chr01:42080031-42085570	2382
TCONS_00032158	Chr01:42080031-42085570	1312
TCONS_00032170	Chr01:42347466-42356103	1451
TCONS_00032174	Chr01:42461181-42468663	708
TCONS_00032180	Chr01:42527314-42531360	1631
TCONS_00032181	Chr01:42527314-42531360	734
TCONS_00032183	Chr01:42608630-42616063	868
TCONS_00032185	Chr01:42617004-42666699	1068
TCONS_00032186	Chr01:42617004-42666699	1138
TCONS_00032203	Chr01:42966864-42999882	1758
TCONS_00032206	Chr01:42966864-42999882	569
TCONS_00032221	Chr01:43559700-43578051	785
TCONS_00032222	Chr01:43559700-43578051	860
TCONS_00032223	Chr01:43559700-43578051	1606
TCONS_00032227	Chr01:43726787-43728047	420
TCONS_00032230	Chr01:43745471-43751692	2683
TCONS_00032232	Chr01:43745471-43751692	1210
TCONS_00032246	Chr01:44102660-44107465	3023
TCONS_00032255	Chr01:44366159-44374348	628
TCONS_00032320	Chr01:46073463-46076506	568
TCONS_00032321	Chr01:46091332-46092405	1039
TCONS_00032337	Chr01:46691780-46696446	600
TCONS_00032339	Chr01:46770164-46778768	1315
TCONS_00032341	Chr01:46770164-46778768	706
TCONS_00032351	Chr01:47009595-47013310	1234
TCONS_00032353	Chr01:47026942-47031358	877
TCONS_00032354	Chr01:47026942-47031358	1173
TCONS_00032368	Chr01:47406501-47416394	3762
TCONS_00032393	Chr01:48562900-48565482	1187
TCONS_00032398	Chr01:48795317-48798925	2279
TCONS_00032400	Chr01:48832776-48836209	1201
TCONS_00032401	Chr01:48849969-48877379	879
TCONS_00032404	Chr01:48921394-48924093	2191
TCONS_00032410	Chr01:49019143-49047179	4990
TCONS_00032421	Chr01:49098156-49102288	993
TCONS_00032424	Chr01:49169517-49176510	3444
TCONS_00032430	Chr01:49357106-49365845	2368
TCONS_00032433	Chr01:49390486-49394871	1376
TCONS_00032434	Chr01:49390486-49394871	409
TCONS_00032439	Chr01:49489404-49493056	284
TCONS_00032445	Chr01:49784894-49791923	1171
TCONS_00032452	Chr01:49888317-49893089	1807
TCONS_00032455	Chr01:49899077-49906033	2754
TCONS_00032457	Chr01:49908170-49913076	1197
TCONS_00032463	Chr01:50012502-50016110	1126
TCONS_00032961	Chr01:2835087-2921340	621
TCONS_00032969	Chr01:3427236-3472347	783
TCONS_00032977	Chr01:4345053-4346452	582
TCONS_00032979	Chr01:4493878-4500423	768
TCONS_00032981	Chr01:4631674-4637290	1192
TCONS_00032986	Chr01:5358560-5361624	1352
TCONS_00032995	Chr01:6351079-6360148	1008
TCONS_00032997	Chr01:6448092-6455229	1841
TCONS_00032998	Chr01:6457590-6465192	1129
TCONS_00033001	Chr01:6895808-6899973	717
TCONS_00033005	Chr01:6994415-6999057	1147
TCONS_00033011	Chr01:8019040-8022047	1051
TCONS_00033014	Chr01:8353956-8359563	2515
TCONS_00033031	Chr01:10079758-10086985	1767
TCONS_00033043	Chr01:10856660-10863667	1014
TCONS_00033048	Chr01:10969498-10977258	2034
TCONS_00033059	Chr01:11698167-11700586	301
TCONS_00033066	Chr01:11933123-11938219	1476
TCONS_00033079	Chr01:13297762-13304180	1141
TCONS_00033085	Chr01:14143926-14145990	735
TCONS_00033086	Chr01:14143926-14145990	377
TCONS_00033091	Chr01:15351802-15354946	669
TCONS_00033096	Chr01:15924923-15928204	826
TCONS_00033105	Chr01:17650393-17655906	1274
TCONS_00033107	Chr01:18984443-18995748	1762
TCONS_00033110	Chr01:20338849-20347994	1170
TCONS_00033118	Chr01:21377204-21382990	2467
TCONS_00033120	Chr01:21655233-21661861	1224
TCONS_00033127	Chr01:23151455-23154616	262
TCONS_00033133	Chr01:24302673-24303609	487
TCONS_00033140	Chr01:24818576-24821647	704
TCONS_00033144	Chr01:25962699-25965644	1856
TCONS_00033173	Chr01:28852327-28855596	307
TCONS_00033177	Chr01:28939251-28985529	1031
TCONS_00033206	Chr01:32483485-32488401	266
TCONS_00033223	Chr01:34702845-34714115	1984
TCONS_00033228	Chr01:34939193-34941987	965
TCONS_00033233	Chr01:35446900-35452415	688
TCONS_00033253	Chr01:38370297-38376251	1108
TCONS_00033255	Chr01:38536520-38543257	604
TCONS_00033266	Chr01:40341733-40346697	358
TCONS_00033276	Chr01:41164610-41186607	634
TCONS_00033277	Chr01:41164610-41186607	3097
TCONS_00033280	Chr01:41257676-41261408	642
TCONS_00033281	Chr01:41257676-41261408	812
TCONS_00033291	Chr01:42608630-42616063	1643
TCONS_00033293	Chr01:42966864-42999882	1491
TCONS_00033294	Chr01:42966864-42999882	309
TCONS_00033302	Chr01:43814207-43860066	1594
TCONS_00033312	Chr01:46073463-46076506	1072
TCONS_00033315	Chr01:46858616-46892442	471
TCONS_00033326	Chr01:49019143-49047179	881
TCONS_00033648	Chr02:3109165-3110456	440
TCONS_00033699	Chr02:3529427-3530434	264
TCONS_00034178	Chr02:8056940-8089435	532
TCONS_00034184	Chr02:8056940-8089435	363
TCONS_00034431	Chr02:10876938-10882973	355
TCONS_00034432	Chr02:10876938-10882973	358
TCONS_00034660	Chr02:12984992-13000384	620
TCONS_00034791	Chr02:15447967-15448610	544
TCONS_00035358	Chr02:4180-8216	2296
TCONS_00035361	Chr02:9624-17751	645
TCONS_00035373	Chr02:100883-110053	2362
TCONS_00035375	Chr02:100883-110053	1088
TCONS_00035398	Chr02:302032-310408	1257
TCONS_00035405	Chr02:372367-377731	1630
TCONS_00035411	Chr02:417365-471485	2976
TCONS_00035448	Chr02:841764-846111	1224
TCONS_00035453	Chr02:875929-881224	778
TCONS_00035500	Chr02:1381792-1383821	746
TCONS_00035502	Chr02:1414599-1417469	1420
TCONS_00035531	Chr02:1604738-1714822	767
TCONS_00035545	Chr02:1876775-1878553	704
TCONS_00035550	Chr02:1922786-1927377	1595
TCONS_00035609	Chr02:2492954-2496441	999
TCONS_00035633	Chr02:2672349-2683918	456
TCONS_00035648	Chr02:2826998-2829545	418
TCONS_00035675	Chr02:2947372-2951365	1206
TCONS_00035733	Chr02:3562107-3563741	306
TCONS_00035738	Chr02:3578196-3584254	2747
TCONS_00035749	Chr02:3705296-3709560	2146
TCONS_00035751	Chr02:3705296-3709560	1666
TCONS_00035768	Chr02:3815117-3817393	757
TCONS_00035769	Chr02:3815117-3817393	754
TCONS_00035776	Chr02:3909804-3911480	1595
TCONS_00035792	Chr02:4186865-4191789	1289
TCONS_00035795	Chr02:4191925-4192567	378
TCONS_00035820	Chr02:4473292-4479979	1037
TCONS_00035843	Chr02:4606487-4613564	773
TCONS_00035846	Chr02:4606487-4613564	277
TCONS_00035872	Chr02:4927905-4932549	1310
TCONS_00035878	Chr02:4982811-4986221	663
TCONS_00035945	Chr02:5675568-5684045	1282
TCONS_00035948	Chr02:5691299-5696765	379
TCONS_00035960	Chr02:5896820-5915458	2309
TCONS_00035966	Chr02:5936490-5944314	2756
TCONS_00035968	Chr02:5936490-5944314	1751
TCONS_00035990	Chr02:6314501-6320709	2385
TCONS_00036009	Chr02:6478393-6481661	1511
TCONS_00036010	Chr02:6498790-6501225	1375
TCONS_00036064	Chr02:7033268-7040051	1602
TCONS_00036070	Chr02:7050490-7057288	2090
TCONS_00036094	Chr02:7271488-7277067	1425
TCONS_00036098	Chr02:7311381-7321254	749
TCONS_00036099	Chr02:7311381-7321254	572
[truncated: 15,361 more rows]

## Sheet: Table S3
Table S3 Information on the PROMPTs and downstream genes in poplar
ID	Strands	Length	Down stream genes	Strands
PROMPTs_0001	+	1147	Potri.001G089900	-
PROMPTs_0002	+	438	Potri.001G279000	+
PROMPTs_0003	+	434	Potri.001G355000	+
PROMPTs_0004	-	2637	Potri.001G001800	+
PROMPTs_0005	-	2461	Potri.001G001800	+
PROMPTs_0006	-	2553	Potri.001G001800	+
PROMPTs_0007	-	1988	Potri.001G001800	+
PROMPTs_0008	-	1389	Potri.001G002000	-
PROMPTs_0009	-	632	Potri.001G002900	+
PROMPTs_0010	-	1055	Potri.001G005800	-
PROMPTs_0011	-	809	Potri.001G008200	-
PROMPTs_0012	-	976	Potri.001G040000	-
PROMPTs_0013	-	971	Potri.001G047600	-
PROMPTs_0014	-	1102	Potri.001G060200	-
PROMPTs_0015	-	1366	Potri.001G060200	-
PROMPTs_0016	-	1098	Potri.001G076100	-
PROMPTs_0017	-	2282	Potri.001G081700	+
PROMPTs_0018	-	2655	Potri.001G084600	-
PROMPTs_0019	-	3990	Potri.001G089800	-
PROMPTs_0020	-	460	Potri.001G135800	-
PROMPTs_0021	-	1017	Potri.001G149300	+
PROMPTs_0022	-	660	Potri.001G187100	-
PROMPTs_0023	-	784	Potri.001G196700	+
PROMPTs_0024	-	1107	Potri.001G219600	+
PROMPTs_0025	-	1301	Potri.001G237000	-
PROMPTs_0026	-	1530	Potri.001G237000	-
PROMPTs_0027	-	1508	Potri.001G237000	-
PROMPTs_0028	-	1860	Potri.001G253300	-
PROMPTs_0029	-	4930	Potri.001G253300	-
PROMPTs_0030	-	935	Potri.001G272200	+
PROMPTs_0031	-	404	Potri.001G282500	-
PROMPTs_0032	-	1233	Potri.001G284700	-
PROMPTs_0033	-	524	Potri.001G287500	-
PROMPTs_0034	-	1188	Potri.001G296700	-
PROMPTs_0035	-	386	Potri.001G303800	-
PROMPTs_0036	-	1187	Potri.001G320100	-
PROMPTs_0037	-	810	Potri.001G324700	-
PROMPTs_0038	-	823	Potri.001G329500	-
PROMPTs_0039	-	739	Potri.001G330000	-
PROMPTs_0040	-	1299	Potri.001G343300	-
PROMPTs_0041	-	3122	Potri.001G359800	+
PROMPTs_0042	-	1771	Potri.001G359800	+
PROMPTs_0043	-	2045	Potri.001G361400	+
PROMPTs_0044	-	774	Potri.001G366600	-
PROMPTs_0045	-	398	Potri.001G368400	-
PROMPTs_0046	-	787	Potri.001G369900	-
PROMPTs_0047	-	680	Potri.001G369900	-
PROMPTs_0048	-	1120	Potri.001G379700	-
PROMPTs_0049	-	435	Potri.001G382000	-
PROMPTs_0050	-	1440	Potri.001G436200	-
PROMPTs_0051	-	988	Potri.001G442400	-
PROMPTs_0052	-	888	Potri.001G453600	+
PROMPTs_0053	-	1421	Potri.001G457500	+
PROMPTs_0054	-	1987	Potri.001G457500	+
PROMPTs_0055	-	1413	Potri.001G459900	-
PROMPTs_0056	-	1619	Potri.001G461200	+
PROMPTs_0057	-	3037	Potri.001G465400	-
PROMPTs_0058	-	3267	Potri.001G465400	-
PROMPTs_0059	-	1491	Potri.001G465700	+
PROMPTs_0060	+	281	Potri.001G038100	-
PROMPTs_0061	+	284	Potri.001G295600	+
PROMPTs_0062	-	3776	Potri.001G000700	-
PROMPTs_0063	-	1901	Potri.001G001600	-
PROMPTs_0064	-	2485	Potri.001G001800	+
PROMPTs_0065	-	2582	Potri.001G001800	+
PROMPTs_0066	-	581	Potri.001G010100	-
PROMPTs_0067	-	1644	Potri.001G030000	-
PROMPTs_0068	-	430	Potri.001G047400	+
PROMPTs_0069	-	662	Potri.001G047400	+
PROMPTs_0070	-	603	Potri.001G047600	-
PROMPTs_0071	-	2141	Potri.001G081700	+
PROMPTs_0072	-	2509	Potri.001G084600	-
PROMPTs_0073	-	2433	Potri.001G084600	-
PROMPTs_0074	-	942	Potri.001G085700	+
PROMPTs_0075	-	3337	Potri.001G089700	-
PROMPTs_0076	-	3725	Potri.001G089800	-
PROMPTs_0077	-	2118	Potri.001G136500	-
PROMPTs_0078	-	684	Potri.001G178200	+
PROMPTs_0079	-	3391	Potri.001G253300	-
PROMPTs_0080	-	1015	Potri.001G284700	-
PROMPTs_0081	-	342	Potri.001G292400	-
PROMPTs_0082	-	218	Potri.001G304500	+
PROMPTs_0083	-	1548	Potri.001G346300	+
PROMPTs_0084	-	1058	Potri.001G381600	-
PROMPTs_0085	-	1432	Potri.001G394100	+
PROMPTs_0086	-	1455	Potri.001G394100	+
PROMPTs_0087	-	1136	Potri.001G420600	-
PROMPTs_0088	-	1104	Potri.001G420600	-
PROMPTs_0089	-	552	Potri.001G442300	-
PROMPTs_0090	-	980	Potri.001G452700	-
PROMPTs_0091	-	1385	Potri.001G459900	-
PROMPTs_0092	-	1390	Potri.001G465700	+
PROMPTs_0093	-	1250	Potri.001G470300	+
PROMPTs_0094	-	511	Potri.001G470300	+
PROMPTs_0095	-	2463	Potri.001G472700	-
PROMPTs_0096	-	2280	Potri.001G472700	-
PROMPTs_0097	-	2484	Potri.001G472700	-
PROMPTs_0098	+	337	Potri.001G244700	-
PROMPTs_0099	-	2938	Potri.001G000700	-
PROMPTs_0100	-	3597	Potri.001G000700	-
PROMPTs_0101	-	853	Potri.001G001400	+
PROMPTs_0102	-	1637	Potri.001G001600	-
PROMPTs_0103	-	2627	Potri.001G001800	+
PROMPTs_0104	-	2001	Potri.001G030000	-
PROMPTs_0105	-	2446	Potri.001G030000	-
PROMPTs_0106	-	582	Potri.001G047600	-
PROMPTs_0107	-	2890	Potri.001G081700	+
PROMPTs_0108	-	636	Potri.001G091200	+
PROMPTs_0109	-	1999	Potri.001G104200	-
PROMPTs_0110	-	795	Potri.001G156400	-
PROMPTs_0111	-	731	Potri.001G162100	-
PROMPTs_0112	-	1123	Potri.001G234900	+
PROMPTs_0113	-	1160	Potri.001G237000	-
PROMPTs_0114	-	717	Potri.001G250700	-
PROMPTs_0115	-	815	Potri.001G298100	-
PROMPTs_0116	-	1761	Potri.001G359800	+
PROMPTs_0117	-	1654	Potri.001G359800	+
PROMPTs_0118	-	2362	Potri.001G472700	-
PROMPTs_0119	-	2282	Potri.001G472700	-
PROMPTs_0120	+	448	Potri.001G038100	-
PROMPTs_0121	-	240	Potri.001G002900	+
PROMPTs_0122	-	506	Potri.001G010100	-
PROMPTs_0123	-	1886	Potri.001G046300	-
PROMPTs_0124	-	1130	Potri.001G050500	-
PROMPTs_0125	-	955	Potri.001G076100	-
PROMPTs_0126	-	681	Potri.001G136900	+
PROMPTs_0127	-	779	Potri.001G192600	-
PROMPTs_0128	-	396	Potri.001G201600	+
PROMPTs_0129	-	724	Potri.001G217900	-
PROMPTs_0130	-	786	Potri.001G217900	-
PROMPTs_0131	-	1028	Potri.001G237100	-
PROMPTs_0132	-	1249	Potri.001G237100	-
PROMPTs_0133	-	1150	Potri.001G247000	-
PROMPTs_0134	-	572	Potri.001G292400	-
PROMPTs_0135	-	362	Potri.001G320100	-
PROMPTs_0136	-	1060	Potri.001G330000	-
PROMPTs_0137	-	1210	Potri.001G330000	-
PROMPTs_0138	-	465	Potri.001G349200	+
PROMPTs_0139	-	1722	Potri.001G359800	+
PROMPTs_0140	-	678	Potri.001G366600	-
PROMPTs_0141	-	296	Potri.001G435600	+
PROMPTs_0142	-	857	Potri.001G438000	-
PROMPTs_0143	-	1561	Potri.001G459900	-
PROMPTs_0144	-	1248	Potri.001G461200	+
PROMPTs_0145	-	840	Potri.001G465700	+
PROMPTs_0146	-	2281	Potri.001G472700	-
PROMPTs_0147	+	967	Potri.001G001500	+
PROMPTs_0148	-	1893	Potri.001G001600	-
PROMPTs_0149	-	506	Potri.001G032800	+
PROMPTs_0150	-	394	Potri.001G033300	+
PROMPTs_0151	-	1557	Potri.001G037100	-
PROMPTs_0152	-	1115	Potri.001G046300	-
PROMPTs_0153	-	750	Potri.001G076100	-
PROMPTs_0154	-	1374	Potri.001G076100	-
PROMPTs_0155	-	1123	Potri.001G091200	+
PROMPTs_0156	-	774	Potri.001G130300	+
PROMPTs_0157	-	689	Potri.001G149800	-
PROMPTs_0158	-	1402	Potri.001G208300	+
PROMPTs_0159	-	319	Potri.001G247000	-
PROMPTs_0160	-	460	Potri.001G283300	-
PROMPTs_0161	-	572	Potri.001G292400	-
PROMPTs_0162	-	340	Potri.001G292500	-
PROMPTs_0163	-	1084	Potri.001G296700	-
PROMPTs_0164	-	729	Potri.001G298800	-
PROMPTs_0165	-	286	Potri.001G304500	+
PROMPTs_0166	-	827	Potri.001G339000	+
PROMPTs_0167	-	1542	Potri.001G394100	+
PROMPTs_0168	-	1467	Potri.001G403300	-
PROMPTs_0169	-	511	Potri.001G442300	-
PROMPTs_0170	-	1002	Potri.001G452700	-
PROMPTs_0171	-	2103	Potri.001G467500	-
PROMPTs_0172	+	546	Potri.001G002000	-
PROMPTs_0173	-	1946	Potri.001G001600	-
PROMPTs_0174	-	947	Potri.001G005800	-
PROMPTs_0175	-	1518	Potri.001G023800	-
PROMPTs_0176	-	1736	Potri.001G046300	-
PROMPTs_0177	-	891	Potri.001G076100	-
PROMPTs_0178	-	1382	Potri.001G076100	-
PROMPTs_0179	-	2003	Potri.001G084600	-
PROMPTs_0180	-	3476	Potri.001G089800	-
PROMPTs_0181	-	2425	Potri.001G136500	-
PROMPTs_0182	-	1590	Potri.001G141900	-
PROMPTs_0183	-	1963	Potri.001G145800	-
PROMPTs_0184	-	494	Potri.001G178200	+
PROMPTs_0185	-	810	Potri.001G189300	+
PROMPTs_0186	-	450	Potri.001G209400	-
PROMPTs_0187	-	441	Potri.001G283300	-
PROMPTs_0188	-	207	Potri.001G283300	-
PROMPTs_0189	-	598	Potri.001G284700	-
PROMPTs_0190	-	442	Potri.001G284700	-
PROMPTs_0191	-	428	Potri.001G292400	-
PROMPTs_0192	-	869	Potri.001G294200	+
PROMPTs_0193	-	958	Potri.001G294200	+
PROMPTs_0194	-	299	Potri.001G294200	+
PROMPTs_0195	-	1277	Potri.001G303800	-
PROMPTs_0196	-	239	Potri.001G306800	-
PROMPTs_0197	-	1018	Potri.001G339000	+
PROMPTs_0198	-	837	Potri.001G339000	+
PROMPTs_0199	-	1653	Potri.001G341500	+
PROMPTs_0200	-	3055	Potri.001G359800	+
PROMPTs_0201	-	887	Potri.001G366600	-
PROMPTs_0202	-	1692	Potri.001G380800	-
PROMPTs_0203	-	735	Potri.001G386800	+
PROMPTs_0204	-	1106	Potri.001G420600	-
PROMPTs_0205	-	568	Potri.001G439000	+
PROMPTs_0206	-	1208	Potri.001G453600	+
PROMPTs_0207	-	364	Potri.001G459900	-
PROMPTs_0208	-	1171	Potri.001G459900	-
PROMPTs_0209	-	1422	Potri.001G461200	+
PROMPTs_0210	-	524	Potri.001G461200	+
PROMPTs_0211	-	739	Potri.001G465700	+
PROMPTs_0212	-	673	Potri.001G007900	+
PROMPTs_0213	-	890	Potri.001G013900	+
PROMPTs_0214	-	2819	Potri.001G024500	-
PROMPTs_0215	-	1775	Potri.001G030000	-
PROMPTs_0216	-	1326	Potri.001G035000	-
PROMPTs_0217	-	862	Potri.001G040000	-
PROMPTs_0218	-	691	Potri.001G047400	+
PROMPTs_0219	-	2509	Potri.001G084600	-
PROMPTs_0220	-	839	Potri.001G136900	+
PROMPTs_0221	-	1508	Potri.001G208300	+
PROMPTs_0222	-	643	Potri.001G209400	-
PROMPTs_0223	-	1428	Potri.001G237000	-
PROMPTs_0224	-	759	Potri.001G237000	-
PROMPTs_0225	-	1122	Potri.001G274400	-
PROMPTs_0226	-	1162	Potri.001G301100	+
PROMPTs_0227	-	649	Potri.001G304400	-
PROMPTs_0228	-	3198	Potri.001G359800	+
PROMPTs_0229	-	3227	Potri.001G359800	+
PROMPTs_0230	-	1823	Potri.001G368400	-
PROMPTs_0231	-	1885	Potri.001G368400	-
PROMPTs_0232	-	2851	Potri.001G379700	-
PROMPTs_0233	-	1125	Potri.001G453600	+
PROMPTs_0234	-	565	Potri.001G465700	+
PROMPTs_0235	-	3179	Potri.001G472700	-
PROMPTs_0236	+	410	Potri.001G198600	-
PROMPTs_0237	+	292	Potri.001G259700	+
PROMPTs_0238	-	780	Potri.001G000200	-
PROMPTs_0239	-	2873	Potri.001G024500	-
PROMPTs_0240	-	1303	Potri.001G035000	-
PROMPTs_0241	-	1603	Potri.001G037500	-
PROMPTs_0242	-	362	Potri.001G043400	+
PROMPTs_0243	-	3606	Potri.001G068800	-
PROMPTs_0244	-	1259	Potri.001G073400	-
PROMPTs_0245	-	2505	Potri.001G081700	+
PROMPTs_0246	-	2329	Potri.001G081700	+
PROMPTs_0247	-	2717	Potri.001G084600	-
PROMPTs_0248	-	1609	Potri.001G135800	-
PROMPTs_0249	-	1281	Potri.001G137100	+
PROMPTs_0250	-	2726	Potri.001G145800	-
PROMPTs_0251	-	847	Potri.001G148900	+
PROMPTs_0252	-	1062	Potri.001G149300	+
PROMPTs_0253	-	1266	Potri.001G153500	+
PROMPTs_0254	-	1392	Potri.001G153500	+
PROMPTs_0255	-	622	Potri.001G225100	+
PROMPTs_0256	-	2369	Potri.001G296600	-
PROMPTs_0257	-	1414	Potri.001G320100	-
PROMPTs_0258	-	577	Potri.001G347500	-
PROMPTs_0259	-	2946	Potri.001G359800	+
PROMPTs_0260	-	232	Potri.001G359800	+
PROMPTs_0261	-	1495	Potri.001G366600	-
PROMPTs_0262	-	2360	Potri.001G368400	-
PROMPTs_0263	-	640	Potri.001G369900	-
PROMPTs_0264	-	270	Potri.001G374900	-
PROMPTs_0265	-	769	Potri.001G403500	-
PROMPTs_0266	-	1440	Potri.001G403500	-
PROMPTs_0267	-	731	Potri.001G460100	+
PROMPTs_0268	-	989	Potri.001G463700	-
PROMPTs_0269	-	201	Potri.001G472700	-
PROMPTs_0270	+	522	Potri.001G226500	+
PROMPTs_0271	-	1384	Potri.001G001600	-
PROMPTs_0272	-	332	Potri.001G007500	-
PROMPTs_0273	-	3246	Potri.001G024500	-
PROMPTs_0274	-	3826	Potri.001G030000	-
PROMPTs_0275	-	209	Potri.001G034000	-
PROMPTs_0276	-	3290	Potri.001G081700	+
PROMPTs_0277	-	2557	Potri.001G081700	+
PROMPTs_0278	-	1584	Potri.001G084600	-
PROMPTs_0279	-	5042	Potri.001G089800	-
PROMPTs_0280	-	1279	Potri.001G091200	+
PROMPTs_0281	-	1546	Potri.001G091200	+
PROMPTs_0282	-	1096	Potri.001G091200	+
PROMPTs_0283	-	1234	Potri.001G112000	-
PROMPTs_0284	-	2076	Potri.001G135800	-
PROMPTs_0285	-	2257	Potri.001G136500	-
PROMPTs_0286	-	2646	Potri.001G145800	-
PROMPTs_0287	-	799	Potri.001G150100	-
PROMPTs_0288	-	1080	Potri.001G150100	-
PROMPTs_0289	-	727	Potri.001G192600	-
PROMPTs_0290	-	692	Potri.001G223700	-
PROMPTs_0291	-	623	Potri.001G225100	+
PROMPTs_0292	-	887	Potri.001G225100	+
PROMPTs_0293	-	210	Potri.001G237000	-
PROMPTs_0294	-	1181	Potri.001G253300	-
PROMPTs_0295	-	1246	Potri.001G301100	+
PROMPTs_0296	-	421	Potri.001G303000	-
PROMPTs_0297	-	1108	Potri.001G339000	+
PROMPTs_0298	-	1511	Potri.001G366600	-
PROMPTs_0299	-	1591	Potri.001G366600	-
PROMPTs_0300	-	335	Potri.001G366600	-
PROMPTs_0301	-	934	Potri.001G383100	+
PROMPTs_0302	-	418	Potri.001G386800	+
PROMPTs_0303	-	649	Potri.001G416000	+
PROMPTs_0304	-	733	Potri.001G418900	+
PROMPTs_0305	-	813	Potri.001G435600	+
PROMPTs_0306	-	888	Potri.001G452700	-
PROMPTs_0307	-	1664	Potri.001G459900	-
PROMPTs_0308	-	2826	Potri.001G465400	-
PROMPTs_0309	-	743	Potri.001G466100	-
PROMPTs_0310	-	833	Potri.001G471200	+
PROMPTs_0311	-	2981	Potri.001G472700	-
PROMPTs_0312	-	999	Potri.001G002900	+
PROMPTs_0313	-	1683	Potri.001G051300	+
PROMPTs_0314	-	1228	Potri.001G072900	+
PROMPTs_0315	-	1259	Potri.001G072900	+
PROMPTs_0316	-	757	Potri.001G088100	-
PROMPTs_0317	-	1308	Potri.001G112900	-
PROMPTs_0318	-	2205	Potri.001G210700	+
PROMPTs_0319	-	2407	Potri.001G253300	-
PROMPTs_0320	-	3042	Potri.001G253300	-
PROMPTs_0321	-	275	Potri.001G253400	-
PROMPTs_0322	-	1094	Potri.001G303800	-
PROMPTs_0323	-	2916	Potri.001G317400	-
PROMPTs_0324	-	845	Potri.001G330100	-
PROMPTs_0325	-	2691	Potri.001G343400	-
PROMPTs_0326	-	624	Potri.001G366600	-
PROMPTs_0327	-	3285	Potri.001G379700	-
PROMPTs_0328	-	1221	Potri.001G383200	+
PROMPTs_0329	-	1256	Potri.001G386800	+
PROMPTs_0330	-	1160	Potri.001G394100	+
PROMPTs_0331	-	1659	Potri.001G394100	+
PROMPTs_0332	-	970	Potri.001G403500	-
PROMPTs_0333	-	1570	Potri.001G459500	-
PROMPTs_0334	+	359	Potri.001G038100	-
PROMPTs_0335	+	354	Potri.001G130500	+
PROMPTs_0336	-	2642	Potri.001G001800	+
PROMPTs_0337	-	995	Potri.001G002900	+
PROMPTs_0338	-	475	Potri.001G023800	-
PROMPTs_0339	-	1359	Potri.001G035000	-
PROMPTs_0340	-	3463	Potri.001G089700	-
PROMPTs_0341	-	794	Potri.001G134200	-
PROMPTs_0342	-	1269	Potri.001G149300	+
PROMPTs_0343	-	676	Potri.001G149800	-
PROMPTs_0344	-	1213	Potri.001G153500	+
PROMPTs_0345	-	1277	Potri.001G234900	+
PROMPTs_0346	-	582	Potri.001G234900	+
PROMPTs_0347	-	1467	Potri.001G237000	-
PROMPTs_0348	-	924	Potri.001G237100	-
PROMPTs_0349	-	804	Potri.001G250700	-
PROMPTs_0350	-	2932	Potri.001G253300	-
PROMPTs_0351	-	3028	Potri.001G253300	-
PROMPTs_0352	-	578	Potri.001G284800	-
PROMPTs_0353	-	605	Potri.001G284700	-
PROMPTs_0354	-	841	Potri.001G294200	+
PROMPTs_0355	-	964	Potri.001G306400	-
PROMPTs_0356	-	2849	Potri.001G343400	-
PROMPTs_0357	-	369	Potri.001G366600	-
PROMPTs_0358	-	498	Potri.001G366600	-
PROMPTs_0359	-	916	Potri.001G431100	-
PROMPTs_0360	-	1422	Potri.001G453600	+
PROMPTs_0361	-	1630	Potri.001G459500	-
PROMPTs_0362	-	1412	Potri.001G459900	-
PROMPTs_0363	-	1413	Potri.001G461200	+
PROMPTs_0364	-	596	Potri.001G465400	-
PROMPTs_0365	-	949	Potri.001G465700	+
PROMPTs_0366	+	321	Potri.001G062200	+
PROMPTs_0367	-	2316	Potri.001G001800	+
PROMPTs_0368	-	2471	Potri.001G001800	+
PROMPTs_0369	-	4207	Potri.001G089800	-
PROMPTs_0370	-	272	Potri.001G112000	-
PROMPTs_0371	-	1209	Potri.001G237100	-
PROMPTs_0372	-	667	Potri.001G284700	-
PROMPTs_0373	-	296	Potri.001G320100	-
PROMPTs_0374	-	2283	Potri.001G359800	+
PROMPTs_0375	-	1312	Potri.001G366600	-
PROMPTs_0376	-	433	Potri.001G418900	+
PROMPTs_0377	-	3733	Potri.001G467500	-
PROMPTs_0378	-	3657	Potri.001G467500	-
PROMPTs_0379	-	953	Potri.001G088300	+
PROMPTs_0380	-	1262	Potri.001G237100	-
PROMPTs_0381	-	710	Potri.001G303800	-
PROMPTs_0382	-	2118	Potri.001G361400	+
PROMPTs_0383	-	1122	Potri.001G366600	-
PROMPTs_0384	-	1408	Potri.001G461200	+
PROMPTs_0385	-	832	Potri.001G461200	+
PROMPTs_0386	+	303	Potri.001G226500	+
PROMPTs_0387	+	917	Potri.001G317000	+
PROMPTs_0388	-	3113	Potri.001G013900	+
PROMPTs_0389	-	1982	Potri.001G034000	-
PROMPTs_0390	-	676	Potri.001G036000	-
PROMPTs_0391	-	2531	Potri.001G060200	-
PROMPTs_0392	-	3532	Potri.001G068800	-
PROMPTs_0393	-	2366	Potri.001G081700	+
PROMPTs_0394	-	3140	Potri.001G084600	-
PROMPTs_0395	-	622	Potri.001G089400	-
PROMPTs_0396	-	2323	Potri.001G090000	+
PROMPTs_0397	-	216	Potri.001G104200	-
PROMPTs_0398	-	972	Potri.001G134800	-
PROMPTs_0399	-	2078	Potri.001G145800	-
PROMPTs_0400	-	1582	Potri.001G153500	+
PROMPTs_0401	-	1066	Potri.001G178200	+
PROMPTs_0402	-	760	Potri.001G180700	-
PROMPTs_0403	-	695	Potri.001G189300	+
PROMPTs_0404	-	212	Potri.001G192600	-
PROMPTs_0405	-	1427	Potri.001G208300	+
PROMPTs_0406	-	703	Potri.001G223700	-
PROMPTs_0407	-	768	Potri.001G250700	-
PROMPTs_0408	-	920	Potri.001G253300	-
PROMPTs_0409	-	1342	Potri.001G283300	-
PROMPTs_0410	-	1107	Potri.001G296700	-
PROMPTs_0411	-	645	Potri.001G306600	+
PROMPTs_0412	-	1244	Potri.001G322400	-
PROMPTs_0413	-	1447	Potri.001G343200	+
PROMPTs_0414	-	571	Potri.001G366600	-
PROMPTs_0415	-	1390	Potri.001G368400	-
PROMPTs_0416	-	660	Potri.001G369900	-
PROMPTs_0417	-	1698	Potri.001G382600	-
PROMPTs_0418	-	1405	Potri.001G383200	+
PROMPTs_0419	-	1533	Potri.001G384400	+
PROMPTs_0420	-	2382	Potri.001G399300	-
PROMPTs_0421	-	3023	Potri.001G415900	-
PROMPTs_0422	-	600	Potri.001G435600	+
PROMPTs_0423	-	1315	Potri.001G436200	-
PROMPTs_0424	-	1173	Potri.001G439000	+
PROMPTs_0425	-	1201	Potri.001G453600	+
PROMPTs_0426	-	879	Potri.001G454200	+
PROMPTs_0427	-	2368	Potri.001G459500	-
PROMPTs_0428	-	1376	Potri.001G460100	+
PROMPTs_0429	-	409	Potri.001G460100	+
PROMPTs_0430	-	284	Potri.001G461200	+
PROMPTs_0431	-	1197	Potri.001G465700	+
PROMPTs_0432	-	582	Potri.001G023800	-
PROMPTs_0433	-	1841	Potri.001G081700	+
PROMPTs_0434	-	4127	Potri.001G089800	-
PROMPTs_0435	-	2034	Potri.001G136500	-
PROMPTs_0436	-	1011	Potri.001G143900	-
PROMPTs_0437	-	669	Potri.001G178200	+
PROMPTs_0438	-	266	Potri.001G320100	-
PROMPTs_0439	-	471	Potri.001G437300	-
PROMPTs_0440	+	294	Potri.002G004300	+
PROMPTs_0441	+	375	Potri.002G153400	+
PROMPTs_0442	-	645	Potri.002G000100	-
PROMPTs_0443	-	257	Potri.002G007700	+
PROMPTs_0444	-	2976	Potri.002G008000	-
PROMPTs_0445	-	2066	Potri.002G029500	-
PROMPTs_0446	-	1595	Potri.002G029500	-
PROMPTs_0447	-	1168	Potri.002G041900	+
PROMPTs_0448	-	213	Potri.002G044500	+
PROMPTs_0449	-	418	Potri.002G044500	+
PROMPTs_0450	-	306	Potri.002G053500	-
PROMPTs_0451	-	723	Potri.002G053800	-
PROMPTs_0452	-	2773	Potri.002G054000	+
PROMPTs_0453	-	2747	Potri.002G054000	+
PROMPTs_0454	-	1595	Potri.002G058100	+
PROMPTs_0455	-	397	Potri.002G060600	+
PROMPTs_0456	-	1289	Potri.002G061800	+
PROMPTs_0457	-	1245	Potri.002G061800	+
PROMPTs_0458	-	378	Potri.002G061600	-
PROMPTs_0459	-	1037	Potri.002G065900	-
PROMPTs_0460	-	1767	Potri.002G066800	-
PROMPTs_0461	-	2198	Potri.002G077300	-
PROMPTs_0462	-	1511	Potri.002G090900	-
PROMPTs_0463	-	4892	Potri.002G093600	+
PROMPTs_0464	-	1824	Potri.002G097900	-
PROMPTs_0465	-	749	Potri.002G097900	-
PROMPTs_0466	-	3685	Potri.002G117300	-
PROMPTs_0467	-	1766	Potri.002G118400	+
PROMPTs_0468	-	1268	Potri.002G127500	-
PROMPTs_0469	-	2064	Potri.002G131100	+
PROMPTs_0470	-	543	Potri.002G131300	-
PROMPTs_0471	-	550	Potri.002G131300	-
PROMPTs_0472	-	1456	Potri.002G131900	-
PROMPTs_0473	-	1872	Potri.002G131900	-
PROMPTs_0474	-	511	Potri.002G136000	+
PROMPTs_0475	-	500	Potri.002G136600	+
PROMPTs_0476	-	681	Potri.002G140800	+
PROMPTs_0477	-	769	Potri.002G162600	-
PROMPTs_0478	-	291	Potri.002G181900	-
PROMPTs_0479	-	1071	Potri.002G182400	-
PROMPTs_0480	-	816	Potri.002G182600	-
PROMPTs_0481	-	434	Potri.002G182600	-
PROMPTs_0482	-	1479	Potri.002G182900	-
PROMPTs_0483	-	772	Potri.002G183300	+
PROMPTs_0484	-	1743	Potri.002G183800	-
PROMPTs_0485	-	814	Potri.002G192100	-
PROMPTs_0486	-	990	Potri.002G192100	-
PROMPTs_0487	-	1200	Potri.002G197700	+
PROMPTs_0488	-	1244	Potri.002G243500	-
PROMPTs_0489	-	582	Potri.002G245900	+
PROMPTs_0490	+	503	Potri.002G017700	+
PROMPTs_0491	+	358	Potri.002G205100	+
PROMPTs_0492	-	247	Potri.002G007700	+
PROMPTs_0493	-	3574	Potri.002G008500	-
PROMPTs_0494	-	3370	Potri.002G008500	-
PROMPTs_0495	-	3108	Potri.002G008500	-
PROMPTs_0496	-	1105	Potri.002G015300	-
PROMPTs_0497	-	1721	Potri.002G029500	-
PROMPTs_0498	-	736	Potri.002G040800	-
PROMPTs_0499	-	1052	Potri.002G041900	+
PROMPTs_0500	-	1573	Potri.002G053800	-
PROMPTs_0501	-	1154	Potri.002G061800	+
PROMPTs_0502	-	4192	Potri.002G077600	-
PROMPTs_0503	-	493	Potri.002G116000	-
PROMPTs_0504	-	858	Potri.002G118400	+
PROMPTs_0505	-	727	Potri.002G123600	+
PROMPTs_0506	-	1346	Potri.002G127500	-
PROMPTs_0507	-	2984	Potri.002G131300	-
PROMPTs_0508	-	560	Potri.002G132000	+
PROMPTs_0509	-	1490	Potri.002G152400	+
PROMPTs_0510	-	499	Potri.002G170400	-
PROMPTs_0511	-	682	Potri.002G182400	-
PROMPTs_0512	-	1289	Potri.002G183700	+
PROMPTs_0513	-	738	Potri.002G183700	+
PROMPTs_0514	-	1814	Potri.002G189600	+
PROMPTs_0515	-	1177	Potri.002G192900	+
PROMPTs_0516	-	623	Potri.002G245900	+
PROMPTs_0517	-	577	Potri.002G245900	+
PROMPTs_0518	-	3574	Potri.002G008500	-
PROMPTs_0519	-	3365	Potri.002G008500	-
PROMPTs_0520	-	3129	Potri.002G008500	-
PROMPTs_0521	-	1183	Potri.002G029600	-
PROMPTs_0522	-	3584	Potri.002G039800	-
PROMPTs_0523	-	3594	Potri.002G084400	+
PROMPTs_0524	-	3364	Potri.002G084400	+
PROMPTs_0525	-	2959	Potri.002G084400	+
PROMPTs_0526	-	3534	Potri.002G093600	+
PROMPTs_0527	-	1910	Potri.002G131300	-
PROMPTs_0528	-	2884	Potri.002G131300	-
PROMPTs_0529	-	532	Potri.002G153000	-
PROMPTs_0530	-	1306	Potri.002G197700	+
PROMPTs_0531	-	716	Potri.002G245900	+
PROMPTs_0532	-	662	Potri.002G246200	+
PROMPTs_0533	+	208	Potri.002G170800	+
PROMPTs_0534	-	441	Potri.002G001300	-
PROMPTs_0535	-	1428	Potri.002G029600	-
PROMPTs_0536	-	1392	Potri.002G029600	-
PROMPTs_0537	-	3634	Potri.002G039800	-
PROMPTs_0538	-	238	Potri.002G053500	-
PROMPTs_0539	-	966	Potri.002G058100	+
PROMPTs_0540	-	763	Potri.002G061800	+
PROMPTs_0541	-	1093	Potri.002G073300	+
PROMPTs_0542	-	3610	Potri.002G093600	+
PROMPTs_0543	-	2863	Potri.002G131300	-
PROMPTs_0544	-	2852	Potri.002G131300	-
PROMPTs_0545	-	496	Potri.002G131900	-
PROMPTs_0546	-	1272	Potri.002G152400	+
PROMPTs_0547	-	1522	Potri.002G152400	+
PROMPTs_0548	-	394	Potri.002G169000	-
PROMPTs_0549	-	1924	Potri.002G182400	-
PROMPTs_0550	-	2006	Potri.002G183800	-
PROMPTs_0551	-	295	Potri.002G188200	-
PROMPTs_0552	-	1051	Potri.002G219400	-
PROMPTs_0553	-	1524	Potri.002G263300	+
PROMPTs_0554	-	2912	Potri.002G008000	-
PROMPTs_0555	-	507	Potri.002G008500	-
PROMPTs_0556	-	272	Potri.002G008500	-
PROMPTs_0557	-	1016	Potri.002G029500	-
PROMPTs_0558	-	848	Potri.002G029500	-
PROMPTs_0559	-	1616	Potri.002G029500	-
PROMPTs_0560	-	3074	Potri.002G039800	-
PROMPTs_0561	-	610	Potri.002G041900	+
PROMPTs_0562	-	1253	Potri.002G052500	+
PROMPTs_0563	-	1199	Potri.002G061800	+
PROMPTs_0564	-	2245	Potri.002G097900	-
PROMPTs_0565	-	2884	Potri.002G131300	-
PROMPTs_0566	-	2793	Potri.002G131300	-
PROMPTs_0567	-	285	Potri.002G131900	-
PROMPTs_0568	-	810	Potri.002G183700	+
PROMPTs_0569	-	1763	Potri.002G243500	-
PROMPTs_0570	-	600	Potri.002G263300	+
PROMPTs_0571	+	368	Potri.002G058600	+
PROMPTs_0572	+	491	Potri.002G086200	-
PROMPTs_0573	+	347	Potri.002G205100	+
PROMPTs_0574	+	213	Potri.002G205100	+
PROMPTs_0575	+	694	Potri.002G222500	+
PROMPTs_0576	+	320	Potri.002G257500	+
PROMPTs_0577	-	3193	Potri.002G008500	-
PROMPTs_0578	-	1214	Potri.002G015300	-
PROMPTs_0579	-	883	Potri.002G030700	-
PROMPTs_0580	-	553	Potri.002G031000	-
PROMPTs_0581	-	3166	Potri.002G039800	-
PROMPTs_0582	-	750	Potri.002G045200	+
PROMPTs_0583	-	1170	Potri.002G049300	-
PROMPTs_0584	-	1922	Potri.002G053800	-
PROMPTs_0585	-	813	Potri.002G061800	+
PROMPTs_0586	-	402	Potri.002G061600	-
PROMPTs_0587	-	854	Potri.002G084400	+
PROMPTs_0588	-	390	Potri.002G086300	+
PROMPTs_0589	-	4793	Potri.002G093600	+
PROMPTs_0590	-	436	Potri.002G111000	-
PROMPTs_0591	-	914	Potri.002G131100	+
PROMPTs_0592	-	1200	Potri.002G131100	+
PROMPTs_0593	-	712	Potri.002G131100	+
PROMPTs_0594	-	428	Potri.002G136600	+
PROMPTs_0595	-	1222	Potri.002G153000	-
PROMPTs_0596	-	601	Potri.002G181900	-
PROMPTs_0597	-	1626	Potri.002G182400	-
PROMPTs_0598	-	2155	Potri.002G182400	-
PROMPTs_0599	-	604	Potri.002G183100	-
PROMPTs_0600	-	236	Potri.002G182900	-
PROMPTs_0601	-	1991	Potri.002G189600	+
PROMPTs_0602	-	567	Potri.002G219400	-
PROMPTs_0603	-	601	Potri.002G221800	+
PROMPTs_0604	-	1310	Potri.002G245100	+
PROMPTs_0605	-	1283	Potri.002G248700	-
PROMPTs_0606	+	308	Potri.002G036600	+
PROMPTs_0607	-	684	Potri.002G001300	-
PROMPTs_0608	-	931	Potri.002G036500	+
PROMPTs_0609	-	3515	Potri.002G039800	-
PROMPTs_0610	-	2442	Potri.002G054000	+
PROMPTs_0611	-	1597	Potri.002G055900	+
PROMPTs_0612	-	488	Potri.002G152400	+
PROMPTs_0613	-	1441	Potri.002G183300	+
PROMPTs_0614	-	1821	Potri.002G192900	+
PROMPTs_0615	-	2425	Potri.002G259200	-
PROMPTs_0616	-	2451	Potri.002G259200	-
PROMPTs_0617	-	788	Potri.002G263300	+
PROMPTs_0618	+	724	Potri.002G183200	-
PROMPTs_0619	-	1820	Potri.002G003400	+
PROMPTs_0620	-	1645	Potri.002G006800	+
PROMPTs_0621	-	3363	Potri.002G008500	-
PROMPTs_0622	-	1063	Potri.002G014600	-
PROMPTs_0623	-	2402	Potri.002G021300	-
PROMPTs_0624	-	3235	Potri.002G039800	-
PROMPTs_0625	-	2916	Potri.002G039800	-
PROMPTs_0626	-	3837	Potri.002G039800	-
PROMPTs_0627	-	846	Potri.002G041900	+
PROMPTs_0628	-	2301	Potri.002G054000	+
PROMPTs_0629	-	2111	Potri.002G054000	+
PROMPTs_0630	-	2021	Potri.002G054000	+
PROMPTs_0631	-	915	Potri.002G054000	+
PROMPTs_0632	-	1262	Potri.002G061800	+
PROMPTs_0633	-	345	Potri.002G065100	+
PROMPTs_0634	-	7212	Potri.002G077600	-
PROMPTs_0635	-	1611	Potri.002G088800	-
PROMPTs_0636	-	2627	Potri.002G097900	-
PROMPTs_0637	-	3619	Potri.002G131900	-
PROMPTs_0638	-	3531	Potri.002G131900	-
PROMPTs_0639	-	1641	Potri.002G139200	+
PROMPTs_0640	-	1476	Potri.002G152400	+
PROMPTs_0641	-	949	Potri.002G153000	-
PROMPTs_0642	-	1078	Potri.002G153000	-
PROMPTs_0643	-	527	Potri.002G179300	+
PROMPTs_0644	-	1016	Potri.002G182200	+
PROMPTs_0645	-	1016	Potri.002G182200	+
PROMPTs_0646	-	1016	Potri.002G182200	+
PROMPTs_0647	-	982	Potri.002G181800	-
PROMPTs_0648	-	1122	Potri.002G182900	-
PROMPTs_0649	-	1684	Potri.002G183300	+
PROMPTs_0650	-	2287	Potri.002G209800	+
PROMPTs_0651	-	1113	Potri.002G250300	-
PROMPTs_0652	-	2927	Potri.002G259200	-
PROMPTs_0653	-	225	Potri.002G263300	+
PROMPTs_0654	-	682	Potri.002G001300	-
PROMPTs_0655	-	3118	Potri.002G008500	-
PROMPTs_0656	-	746	Potri.002G022100	+
PROMPTs_0657	-	387	Potri.002G043800	+
PROMPTs_0658	-	6057	Potri.002G077800	+
PROMPTs_0659	-	1427	Potri.002G078400	+
PROMPTs_0660	-	4740	Potri.002G084400	+
PROMPTs_0661	-	3093	Potri.002G084400	+
PROMPTs_0662	-	907	Potri.002G139200	+
PROMPTs_0663	-	1105	Potri.002G139200	+
PROMPTs_0664	-	1280	Potri.002G147400	+
PROMPTs_0665	-	1845	Potri.002G153000	-
PROMPTs_0666	-	606	Potri.002G153000	-
PROMPTs_0667	-	2212	Potri.002G171100	-
PROMPTs_0668	-	2275	Potri.002G171100	-
PROMPTs_0669	-	3066	Potri.002G174000	-
PROMPTs_0670	-	731	Potri.002G197700	+
PROMPTs_0671	-	1559	Potri.002G219400	-
PROMPTs_0672	-	2789	Potri.002G259200	-
PROMPTs_0673	+	395	Potri.002G064500	+
PROMPTs_0674	+	382	Potri.002G118300	-
PROMPTs_0675	+	909	Potri.002G118300	-
PROMPTs_0676	-	950	Potri.002G001600	+
PROMPTs_0677	-	3893	Potri.002G008500	-
PROMPTs_0678	-	3983	Potri.002G008500	-
PROMPTs_0679	-	1252	Potri.002G015300	-
PROMPTs_0680	-	1038	Potri.002G052500	+
PROMPTs_0681	-	1759	Potri.002G054000	+
PROMPTs_0682	-	1407	Potri.002G054000	+
PROMPTs_0683	-	668	Potri.002G088300	-
PROMPTs_0684	-	2124	Potri.002G112900	-
PROMPTs_0685	-	3253	Potri.002G131900	-
PROMPTs_0686	-	1764	Potri.002G182400	-
PROMPTs_0687	-	1102	Potri.002G183700	+
PROMPTs_0688	-	687	Potri.002G197700	+
PROMPTs_0689	-	1281	Potri.002G001800	-
PROMPTs_0690	-	3279	Potri.002G008500	-
PROMPTs_0691	-	3276	Potri.002G008500	-
PROMPTs_0692	-	1969	Potri.002G014000	+
PROMPTs_0693	-	1149	Potri.002G021300	-
PROMPTs_0694	-	844	Potri.002G038000	+
PROMPTs_0695	-	1198	Potri.002G038600	-
PROMPTs_0696	-	2278	Potri.002G054000	+
PROMPTs_0697	-	1295	Potri.002G061800	+
PROMPTs_0698	-	1188	Potri.002G068900	-
PROMPTs_0699	-	2125	Potri.002G077600	-
PROMPTs_0700	-	352	Potri.002G094300	-
PROMPTs_0701	-	2821	Potri.002G131300	-
PROMPTs_0702	-	433	Potri.002G131900	-
PROMPTs_0703	-	557	Potri.002G136600	+
PROMPTs_0704	-	396	Potri.002G139200	+
PROMPTs_0705	-	704	Potri.002G140800	+
PROMPTs_0706	-	1223	Potri.002G183300	+
PROMPTs_0707	-	954	Potri.002G183700	+
PROMPTs_0708	-	1029	Potri.002G183700	+
PROMPTs_0709	-	1133	Potri.002G192900	+
PROMPTs_0710	-	1367	Potri.002G243500	-
PROMPTs_0711	-	292	Potri.002G007700	+
PROMPTs_0712	-	1386	Potri.002G015300	-
PROMPTs_0713	-	1540	Potri.002G021300	-
PROMPTs_0714	-	1877	Potri.002G029500	-
PROMPTs_0715	-	3366	Potri.002G039800	-
PROMPTs_0716	-	3647	Potri.002G039800	-
PROMPTs_0717	-	1980	Potri.002G040000	+
PROMPTs_0718	-	828	Potri.002G065900	-
PROMPTs_0719	-	539	Potri.002G068900	-
PROMPTs_0720	-	1954	Potri.002G077600	-
PROMPTs_0721	-	1957	Potri.002G077600	-
PROMPTs_0722	-	1138	Potri.002G077600	-
PROMPTs_0723	-	1479	Potri.002G077600	-
PROMPTs_0724	-	1633	Potri.002G131300	-
PROMPTs_0725	-	1024	Potri.002G153000	-
PROMPTs_0726	-	532	Potri.002G181900	-
PROMPTs_0727	-	1816	Potri.002G209800	+
PROMPTs_0728	-	804	Potri.002G221800	+
PROMPTs_0729	-	1066	Potri.002G248100	+
PROMPTs_0730	-	1534	Potri.002G263300	+
PROMPTs_0731	-	436	Potri.002G263300	+
PROMPTs_0732	+	470	Potri.002G058600	+
PROMPTs_0733	+	350	Potri.002G071800	+
PROMPTs_0734	-	272	Potri.002G001300	-
PROMPTs_0735	-	3102	Potri.002G008500	-
PROMPTs_0736	-	460	Potri.002G054700	-
PROMPTs_0737	-	509	Potri.002G061800	+
PROMPTs_0738	-	1158	Potri.002G077600	-
PROMPTs_0739	-	2760	Potri.002G097900	-
PROMPTs_0740	-	343	Potri.002G183700	+
PROMPTs_0741	-	1115	Potri.002G219400	-
PROMPTs_0742	-	530	Potri.002G242400	-
PROMPTs_0743	+	991	Potri.002G153700	+
PROMPTs_0744	-	826	Potri.002G005600	-
PROMPTs_0745	-	706	Potri.002G007700	+
PROMPTs_0746	-	3336	Potri.002G008500	-
PROMPTs_0747	-	3543	Potri.002G008500	-
PROMPTs_0748	-	418	Potri.002G015300	-
PROMPTs_0749	-	964	Potri.002G037800	-
PROMPTs_0750	-	1359	Potri.002G041900	+
PROMPTs_0751	-	929	Potri.002G045500	-
PROMPTs_0752	-	3588	Potri.002G047600	-
PROMPTs_0753	-	1005	Potri.002G052500	+
PROMPTs_0754	-	1335	Potri.002G052500	+
PROMPTs_0755	-	2585	Potri.002G054000	+
PROMPTs_0756	-	1079	Potri.002G061800	+
PROMPTs_0757	-	1211	Potri.002G061800	+
PROMPTs_0758	-	1677	Potri.002G090900	-
PROMPTs_0759	-	4854	Potri.002G093600	+
PROMPTs_0760	-	579	Potri.002G117400	-
PROMPTs_0761	-	2951	Potri.002G120000	+
PROMPTs_0762	-	796	Potri.002G136000	+
PROMPTs_0763	-	745	Potri.002G139200	+
PROMPTs_0764	-	1592	Potri.002G147400	+
PROMPTs_0765	-	1385	Potri.002G149800	-
PROMPTs_0766	-	1680	Potri.002G152400	+
PROMPTs_0767	-	1731	Potri.002G171100	-
PROMPTs_0768	-	204	Potri.002G171100	-
PROMPTs_0769	-	931	Potri.002G181800	-
PROMPTs_0770	-	1681	Potri.002G183300	+
PROMPTs_0771	-	1684	Potri.002G183300	+
PROMPTs_0772	-	1404	Potri.002G183700	+
PROMPTs_0773	-	1056	Potri.002G183700	+
PROMPTs_0774	-	1791	Potri.002G189600	+
PROMPTs_0775	-	563	Potri.002G192900	+
PROMPTs_0776	-	766	Potri.002G197700	+
PROMPTs_0777	-	1329	Potri.002G219400	-
PROMPTs_0778	-	1327	Potri.002G243500	-
PROMPTs_0779	-	2878	Potri.002G259200	-
PROMPTs_0780	-	3573	Potri.002G008500	-
PROMPTs_0781	-	370	Potri.002G008900	-
PROMPTs_0782	-	681	Potri.002G037800	-
PROMPTs_0783	-	3242	Potri.002G039800	-
PROMPTs_0784	-	757	Potri.002G040800	-
PROMPTs_0785	-	1871	Potri.002G077600	-
PROMPTs_0786	-	3285	Potri.002G093600	+
PROMPTs_0787	-	2350	Potri.002G120000	+
PROMPTs_0788	-	2639	Potri.002G131300	-
PROMPTs_0789	-	3232	Potri.002G131300	-
PROMPTs_0790	-	699	Potri.002G245100	+
PROMPTs_0791	-	1041	Potri.002G263300	+
PROMPTs_0792	+	293	Potri.003G025200	+
PROMPTs_0793	+	214	Potri.003G158500	-
PROMPTs_0794	+	761	Potri.003G183400	-
PROMPTs_0795	-	1322	Potri.003G003200	+
PROMPTs_0796	-	1278	Potri.003G003200	+
PROMPTs_0797	-	697	Potri.003G017000	+
PROMPTs_0798	-	3749	Potri.003G022700	+
PROMPTs_0799	-	3723	Potri.003G022700	+
PROMPTs_0800	-	627	Potri.003G030200	-
PROMPTs_0801	-	1518	Potri.003G035500	-
PROMPTs_0802	-	856	Potri.003G038000	-
PROMPTs_0803	-	207	Potri.003G044400	+
PROMPTs_0804	-	564	Potri.003G051000	-
PROMPTs_0805	-	602	Potri.003G062500	-
PROMPTs_0806	-	967	Potri.003G065600	-
PROMPTs_0807	-	888	Potri.003G065600	-
PROMPTs_0808	-	1050	Potri.003G069800	+
PROMPTs_0809	-	431	Potri.003G069800	+
PROMPTs_0810	-	2104	Potri.003G074300	+
PROMPTs_0811	-	1482	Potri.003G078100	+
PROMPTs_0812	-	1446	Potri.003G078100	+
PROMPTs_0813	-	1231	Potri.003G078400	+
PROMPTs_0814	-	1594	Potri.003G079400	-
PROMPTs_0815	-	1252	Potri.003G098300	-
PROMPTs_0816	-	1554	Potri.003G105100	-
PROMPTs_0817	-	1336	Potri.003G105100	-
PROMPTs_0818	-	1485	Potri.003G110700	+
PROMPTs_0819	-	1348	Potri.003G120200	-
PROMPTs_0820	-	3020	Potri.003G126800	-
PROMPTs_0821	-	1032	Potri.003G139100	-
PROMPTs_0822	-	1685	Potri.003G151100	-
PROMPTs_0823	-	1481	Potri.003G158100	+
PROMPTs_0824	-	1183	Potri.003G158100	+
PROMPTs_0825	-	845	Potri.003G158100	+
PROMPTs_0826	-	312	Potri.003G158500	-
PROMPTs_0827	-	498	Potri.003G158500	-
PROMPTs_0828	-	965	Potri.003G168200	-
PROMPTs_0829	-	399	Potri.003G172000	+
PROMPTs_0830	-	1547	Potri.003G178300	-
PROMPTs_0831	-	1099	Potri.003G180100	+
PROMPTs_0832	-	1259	Potri.003G183300	-
PROMPTs_0833	-	2326	Potri.003G196300	+
PROMPTs_0834	-	1656	Potri.003G196300	+
PROMPTs_0835	-	711	Potri.003G199800	+
PROMPTs_0836	+	278	Potri.003G099400	+
PROMPTs_0837	+	271	Potri.003G191400	+
PROMPTs_0838	-	961	Potri.003G003000	-
PROMPTs_0839	-	388	Potri.003G004300	-
PROMPTs_0840	-	2109	Potri.003G015200	-
PROMPTs_0841	-	2507	Potri.003G022700	+
PROMPTs_0842	-	1479	Potri.003G022700	+
PROMPTs_0843	-	1917	Potri.003G035500	-
PROMPTs_0844	-	2046	Potri.003G049000	+
PROMPTs_0845	-	310	Potri.003G074000	-
PROMPTs_0846	-	1524	Potri.003G074300	+
PROMPTs_0847	-	1612	Potri.003G078400	+
PROMPTs_0848	-	1292	Potri.003G079600	-
PROMPTs_0849	-	3073	Potri.003G079600	-
PROMPTs_0850	-	3750	Potri.003G086300	+
PROMPTs_0851	-	3775	Potri.003G086300	+
PROMPTs_0852	-	1801	Potri.003G094600	-
PROMPTs_0853	-	1441	Potri.003G120200	-
PROMPTs_0854	-	1148	Potri.003G123900	+
PROMPTs_0855	-	1902	Potri.003G127700	-
PROMPTs_0856	-	1904	Potri.003G127700	-
PROMPTs_0857	-	3547	Potri.003G132900	-
PROMPTs_0858	-	1026	Potri.003G151100	-
PROMPTs_0859	-	1445	Potri.003G155000	-
PROMPTs_0860	-	1432	Potri.003G158100	+
PROMPTs_0861	-	1445	Potri.003G158100	+
PROMPTs_0862	-	1730	Potri.003G176600	+
PROMPTs_0863	-	1198	Potri.003G183300	-
PROMPTs_0864	-	268	Potri.003G189300	-
PROMPTs_0865	-	1122	Potri.003G201600	+
PROMPTs_0866	-	1047	Potri.003G219800	+
PROMPTs_0867	-	1800	Potri.003G022700	+
PROMPTs_0868	-	962	Potri.003G035100	+
PROMPTs_0869	-	1019	Potri.003G078400	+
PROMPTs_0870	-	1348	Potri.003G098300	-
PROMPTs_0871	-	565	Potri.003G122200	+
PROMPTs_0872	-	657	Potri.003G160400	-
PROMPTs_0873	-	1167	Potri.003G176600	+
PROMPTs_0874	-	1554	Potri.003G205300	-
PROMPTs_0875	-	2218	Potri.003G210900	-
PROMPTs_0876	+	568	Potri.003G153100	+
PROMPTs_0877	-	1544	Potri.003G022700	+
PROMPTs_0878	-	1442	Potri.003G022700	+
PROMPTs_0879	-	1626	Potri.003G074300	+
PROMPTs_0880	-	1101	Potri.003G078100	+
PROMPTs_0881	-	2411	Potri.003G078700	-
PROMPTs_0882	-	3612	Potri.003G086300	+
PROMPTs_0883	-	3629	Potri.003G086300	+
PROMPTs_0884	-	833	Potri.003G097400	-
PROMPTs_0885	-	1060	Potri.003G105100	-
PROMPTs_0886	-	1681	Potri.003G106500	-
PROMPTs_0887	-	3729	Potri.003G127700	-
PROMPTs_0888	-	1692	Potri.003G158100	+
PROMPTs_0889	-	789	Potri.003G158100	+
PROMPTs_0890	-	1399	Potri.003G168100	-
PROMPTs_0891	-	961	Potri.003G172000	+
PROMPTs_0892	-	1072	Potri.003G174500	+
PROMPTs_0893	-	2938	Potri.003G182700	+
PROMPTs_0894	-	1951	Potri.003G205300	-
PROMPTs_0895	-	1798	Potri.003G205300	-
PROMPTs_0896	-	2275	Potri.003G212400	-
PROMPTs_0897	-	2124	Potri.003G215800	+
PROMPTs_0898	-	1482	Potri.003G222100	-
PROMPTs_0899	+	505	Potri.003G025200	+
PROMPTs_0900	+	268	Potri.003G153100	+
PROMPTs_0901	-	2469	Potri.003G022700	+
PROMPTs_0902	-	2706	Potri.003G022700	+
PROMPTs_0903	-	2585	Potri.003G022700	+
PROMPTs_0904	-	515	Potri.003G035100	+
PROMPTs_0905	-	1342	Potri.003G038000	-
PROMPTs_0906	-	1935	Potri.003G049000	+
PROMPTs_0907	-	433	Potri.003G074300	+
PROMPTs_0908	-	593	Potri.003G078100	+
PROMPTs_0909	-	1174	Potri.003G078100	+
PROMPTs_0910	-	1641	Potri.003G078400	+
PROMPTs_0911	-	1638	Potri.003G078400	+
PROMPTs_0912	-	1341	Potri.003G081000	+
PROMPTs_0913	-	3587	Potri.003G086300	+
PROMPTs_0914	-	1248	Potri.003G105100	-
PROMPTs_0915	-	1335	Potri.003G110700	+
PROMPTs_0916	-	1332	Potri.003G110700	+
PROMPTs_0917	-	617	Potri.003G122200	+
PROMPTs_0918	-	1498	Potri.003G127700	-
PROMPTs_0919	-	2029	Potri.003G130300	-
PROMPTs_0920	-	624	Potri.003G148500	+
PROMPTs_0921	-	888	Potri.003G151200	+
PROMPTs_0922	-	1129	Potri.003G151100	-
PROMPTs_0923	-	1049	Potri.003G151100	-
PROMPTs_0924	-	1683	Potri.003G151100	-
PROMPTs_0925	-	703	Potri.003G168100	-
PROMPTs_0926	-	1432	Potri.003G182700	+
PROMPTs_0927	-	1243	Potri.003G194500	+
PROMPTs_0928	-	2106	Potri.003G205300	-
PROMPTs_0929	+	320	Potri.003G025200	+
PROMPTs_0930	+	257	Potri.003G092000	+
PROMPTs_0931	+	873	Potri.003G107100	+
PROMPTs_0932	+	829	Potri.003G107100	+
PROMPTs_0933	+	327	Potri.003G107300	+
PROMPTs_0934	+	745	Potri.003G110100	+
PROMPTs_0935	-	1091	Potri.003G003000	-
PROMPTs_0936	-	2359	Potri.003G022700	+
PROMPTs_0937	-	915	Potri.003G030200	-
PROMPTs_0938	-	1286	Potri.003G038000	-
PROMPTs_0939	-	1851	Potri.003G063600	-
PROMPTs_0940	-	906	Potri.003G071300	-
PROMPTs_0941	-	1034	Potri.003G078100	+
PROMPTs_0942	-	3374	Potri.003G086300	+
PROMPTs_0943	-	1212	Potri.003G105100	-
PROMPTs_0944	-	941	Potri.003G120900	-
PROMPTs_0945	-	1153	Potri.003G120900	-
PROMPTs_0946	-	596	Potri.003G122200	+
PROMPTs_0947	-	746	Potri.003G132500	+
PROMPTs_0948	-	547	Potri.003G151100	-
PROMPTs_0949	-	1020	Potri.003G151100	-
PROMPTs_0950	-	1639	Potri.003G158100	+
PROMPTs_0951	-	486	Potri.003G158100	+
PROMPTs_0952	-	916	Potri.003G160400	-
PROMPTs_0953	-	2181	Potri.003G182700	+
PROMPTs_0954	-	785	Potri.003G201600	+
PROMPTs_0955	-	2327	Potri.003G205300	-
PROMPTs_0956	-	2447	Potri.003G210900	-
PROMPTs_0957	-	2451	Potri.003G210900	-
PROMPTs_0958	-	1458	Potri.003G218200	+
PROMPTs_0959	+	442	Potri.003G202500	+
PROMPTs_0960	-	1725	Potri.003G130300	-
PROMPTs_0961	-	775	Potri.003G158100	+
PROMPTs_0962	-	262	Potri.003G199800	+
PROMPTs_0963	-	1611	Potri.003G216800	-
PROMPTs_0964	-	1133	Potri.003G219800	+
PROMPTs_0965	+	294	Potri.003G025200	+
PROMPTs_0966	+	1031	Potri.003G181200	+
PROMPTs_0967	-	1577	Potri.003G034400	+
PROMPTs_0968	-	590	Potri.003G037400	-
PROMPTs_0969	-	571	Potri.003G038000	-
PROMPTs_0970	-	1077	Potri.003G078100	+
PROMPTs_0971	-	2286	Potri.003G097400	-
PROMPTs_0972	-	2186	Potri.003G097400	-
PROMPTs_0973	-	847	Potri.003G103300	-
PROMPTs_0974	-	2682	Potri.003G108900	-
PROMPTs_0975	-	1500	Potri.003G125100	+
PROMPTs_0976	-	1385	Potri.003G131100	-
PROMPTs_0977	-	1408	Potri.003G149200	-
PROMPTs_0978	-	1523	Potri.003G151100	-
PROMPTs_0979	-	1604	Potri.003G151100	-
PROMPTs_0980	-	1665	Potri.003G158100	+
PROMPTs_0981	-	1474	Potri.003G158100	+
PROMPTs_0982	-	205	Potri.003G158500	-
PROMPTs_0983	-	1093	Potri.003G183300	-
PROMPTs_0984	-	952	Potri.003G199800	+
PROMPTs_0985	-	1099	Potri.003G201600	+
PROMPTs_0986	-	289	Potri.003G203800	+
PROMPTs_0987	-	1957	Potri.003G205300	-
PROMPTs_0988	-	252	Potri.003G219800	+
PROMPTs_0989	-	282	Potri.003G005600	+
PROMPTs_0990	-	2402	Potri.003G063000	-
PROMPTs_0991	-	2247	Potri.003G063600	-
PROMPTs_0992	-	2099	Potri.003G097400	-
PROMPTs_0993	-	1172	Potri.003G110700	+
PROMPTs_0994	-	1170	Potri.003G110700	+
PROMPTs_0995	-	1610	Potri.003G151500	+
PROMPTs_0996	-	3590	Potri.003G182700	+
PROMPTs_0997	-	1390	Potri.003G182600	-
PROMPTs_0998	-	357	Potri.003G183500	+
PROMPTs_0999	-	3094	Potri.003G015200	-
PROMPTs_1000	-	635	Potri.003G035600	-
PROMPTs_1001	-	1202	Potri.003G076000	-
PROMPTs_1002	-	1108	Potri.003G076000	-
PROMPTs_1003	-	1019	Potri.003G097400	-
PROMPTs_1004	-	1403	Potri.003G097400	-
PROMPTs_1005	-	1593	Potri.003G110700	+
PROMPTs_1006	-	1669	Potri.003G110700	+
PROMPTs_1007	-	782	Potri.003G110700	+
PROMPTs_1008	-	992	Potri.003G115300	-
PROMPTs_1009	-	1605	Potri.003G126800	-
PROMPTs_1010	-	2154	Potri.003G151200	+
PROMPTs_1011	-	2258	Potri.003G182700	+
PROMPTs_1012	-	2081	Potri.003G182700	+
PROMPTs_1013	-	719	Potri.003G182600	-
PROMPTs_1014	-	1176	Potri.003G038000	-
PROMPTs_1015	-	271	Potri.003G040400	-
PROMPTs_1016	-	1556	Potri.003G052300	+
PROMPTs_1017	-	1836	Potri.003G078400	+
PROMPTs_1018	-	534	Potri.003G090800	+
PROMPTs_1019	-	710	Potri.003G099600	-
PROMPTs_1020	-	1557	Potri.003G099600	-
PROMPTs_1021	-	1302	Potri.003G105100	-
PROMPTs_1022	-	1468	Potri.003G105100	-
PROMPTs_1023	-	1176	Potri.003G108700	-
PROMPTs_1024	-	2048	Potri.003G121600	-
PROMPTs_1025	-	3204	Potri.003G132900	-
PROMPTs_1026	-	1634	Potri.003G158100	+
PROMPTs_1027	-	619	Potri.003G158500	-
PROMPTs_1028	-	1947	Potri.003G196300	+
PROMPTs_1029	-	1697	Potri.003G196300	+
PROMPTs_1030	-	723	Potri.003G199800	+
PROMPTs_1031	-	2483	Potri.003G215800	+
PROMPTs_1032	-	1669	Potri.003G216800	-
PROMPTs_1033	-	1158	Potri.003G222100	-
PROMPTs_1034	-	479	Potri.003G040700	-
PROMPTs_1035	-	330	Potri.003G098700	+
PROMPTs_1036	-	1613	Potri.003G099600	-
PROMPTs_1037	-	827	Potri.003G151100	-
PROMPTs_1038	-	611	Potri.003G183500	+
PROMPTs_1039	-	550	Potri.003G069800	+
PROMPTs_1040	-	2557	Potri.003G126800	-
PROMPTs_1041	-	2674	Potri.003G126800	-
PROMPTs_1042	-	1464	Potri.003G158100	+
PROMPTs_1043	-	1824	Potri.003G196300	+
PROMPTs_1044	-	1105	Potri.003G198000	+
PROMPTs_1045	-	1984	Potri.003G215800	+
PROMPTs_1046	-	1470	Potri.003G219800	+
PROMPTs_1047	+	490	Potri.003G060800	-
PROMPTs_1048	-	2662	Potri.003G015200	-
PROMPTs_1049	-	2295	Potri.003G034400	+
PROMPTs_1050	-	501	Potri.003G048200	-
PROMPTs_1051	-	868	Potri.003G060700	-
PROMPTs_1052	-	1073	Potri.003G062500	-
PROMPTs_1053	-	2153	Potri.003G074300	+
PROMPTs_1054	-	1057	Potri.003G074300	+
PROMPTs_1055	-	1195	Potri.003G078100	+
PROMPTs_1056	-	1668	Potri.003G081000	+
PROMPTs_1057	-	3043	Potri.003G108900	-
PROMPTs_1058	-	1373	Potri.003G110700	+
PROMPTs_1059	-	861	Potri.003G122200	+
PROMPTs_1060	-	684	Potri.003G122200	+
PROMPTs_1061	-	1346	Potri.003G130000	-
PROMPTs_1062	-	3633	Potri.003G130300	-
PROMPTs_1063	-	1726	Potri.003G149200	-
PROMPTs_1064	-	1671	Potri.003G149200	-
PROMPTs_1065	-	1212	Potri.003G151100	-
PROMPTs_1066	-	851	Potri.003G151500	+
PROMPTs_1067	-	1659	Potri.003G158100	+
PROMPTs_1068	-	600	Potri.003G158800	+
PROMPTs_1069	-	909	Potri.003G174100	+
PROMPTs_1070	-	2795	Potri.003G182700	+
PROMPTs_1071	-	1582	Potri.003G182700	+
PROMPTs_1072	-	1496	Potri.003G182600	-
PROMPTs_1073	-	777	Potri.003G192800	-
PROMPTs_1074	-	2189	Potri.003G196300	+
PROMPTs_1075	-	1798	Potri.003G196300	+
PROMPTs_1076	-	1794	Potri.003G198000	+
PROMPTs_1077	-	951	Potri.003G198000	+
PROMPTs_1078	-	2690	Potri.003G213500	-
PROMPTs_1079	-	1707	Potri.003G222200	-
PROMPTs_1080	-	331	Potri.003G016800	+
PROMPTs_1081	-	1186	Potri.003G078100	+
PROMPTs_1082	-	873	Potri.003G123600	+
PROMPTs_1083	-	1337	Potri.003G151100	-
PROMPTs_1084	-	887	Potri.003G158100	+
PROMPTs_1085	-	695	Potri.003G199800	+
PROMPTs_1086	-	2007	Potri.003G210900	-
PROMPTs_1087	-	1758	Potri.003G216800	-
PROMPTs_1088	-	922	Potri.003G219800	+
PROMPTs_1089	+	973	Potri.004G012000	+
PROMPTs_1090	+	345	Potri.004G133800	+
PROMPTs_1091	-	1168	Potri.004G005300	-
PROMPTs_1092	-	1245	Potri.004G005300	-
PROMPTs_1093	-	1147	Potri.004G020300	+
PROMPTs_1094	-	1351	Potri.004G020500	-
PROMPTs_1095	-	1708	Potri.004G042400	-
PROMPTs_1096	-	450	Potri.004G045800	-
PROMPTs_1097	-	1547	Potri.004G048400	-
PROMPTs_1098	-	486	Potri.004G048400	-
PROMPTs_1099	-	580	Potri.004G079600	+
PROMPTs_1100	-	1009	Potri.004G081200	+
PROMPTs_1101	-	2389	Potri.004G083000	+
PROMPTs_1102	-	1215	Potri.004G087100	+
PROMPTs_1103	-	1324	Potri.004G090500	+
PROMPTs_1104	-	1100	Potri.004G090500	+
PROMPTs_1105	-	1437	Potri.004G092300	-
PROMPTs_1106	-	1116	Potri.004G098900	-
PROMPTs_1107	-	466	Potri.004G099200	-
PROMPTs_1108	-	1160	Potri.004G099200	-
PROMPTs_1109	-	382	Potri.004G103600	+
PROMPTs_1110	-	1056	Potri.004G105100	-
PROMPTs_1111	-	1596	Potri.004G125300	-
PROMPTs_1112	-	1560	Potri.004G129300	+
PROMPTs_1113	-	593	Potri.004G129300	+
PROMPTs_1114	-	1370	Potri.004G144200	-
PROMPTs_1115	-	1414	Potri.004G145300	+
PROMPTs_1116	-	294	Potri.004G152000	-
PROMPTs_1117	-	1947	Potri.004G166700	+
PROMPTs_1118	-	2839	Potri.004G166800	+
PROMPTs_1119	-	2415	Potri.004G166800	+
PROMPTs_1120	-	827	Potri.004G189200	-
PROMPTs_1121	-	1888	Potri.004G203000	-
PROMPTs_1122	-	1090	Potri.004G204700	+
PROMPTs_1123	-	977	Potri.004G204700	+
PROMPTs_1124	-	2269	Potri.004G205900	-
PROMPTs_1125	-	1495	Potri.004G209900	-
PROMPTs_1126	-	1528	Potri.004G209900	-
PROMPTs_1127	-	1528	Potri.004G209900	-
PROMPTs_1128	-	1045	Potri.004G221900	-
PROMPTs_1129	-	931	Potri.004G226000	-
PROMPTs_1130	-	1834	Potri.004G226400	+
PROMPTs_1131	-	542	Potri.004G227400	-
PROMPTs_1132	-	1637	Potri.004G235900	-
PROMPTs_1133	-	2156	Potri.004G235900	-
PROMPTs_1134	-	1382	Potri.004G236100	-
PROMPTs_1135	-	275	Potri.004G081200	+
PROMPTs_1136	-	663	Potri.004G083000	+
PROMPTs_1137	-	615	Potri.004G090500	+
PROMPTs_1138	-	1212	Potri.004G099200	-
PROMPTs_1139	-	1560	Potri.004G129300	+
PROMPTs_1140	-	889	Potri.004G139100	+
PROMPTs_1141	-	1402	Potri.004G145300	+
PROMPTs_1142	-	807	Potri.004G166700	+
PROMPTs_1143	-	1370	Potri.004G178800	-
PROMPTs_1144	-	1909	Potri.004G203000	-
PROMPTs_1145	-	1919	Potri.004G203000	-
PROMPTs_1146	-	924	Potri.004G204200	+
PROMPTs_1147	-	1389	Potri.004G209900	-
PROMPTs_1148	-	1387	Potri.004G209900	-
PROMPTs_1149	-	2056	Potri.004G235900	-
PROMPTs_1150	-	1803	Potri.004G235900	-
PROMPTs_1151	-	1066	Potri.004G013300	-
PROMPTs_1152	-	689	Potri.004G020500	-
PROMPTs_1153	-	345	Potri.004G022400	-
PROMPTs_1154	-	1519	Potri.004G072200	+
PROMPTs_1155	-	685	Potri.004G083000	+
PROMPTs_1156	-	1052	Potri.004G105100	-
PROMPTs_1157	-	582	Potri.004G166700	+
PROMPTs_1158	-	1179	Potri.004G189300	-
PROMPTs_1159	-	1447	Potri.004G204700	+
PROMPTs_1160	-	1382	Potri.004G209900	-
PROMPTs_1161	-	1134	Potri.004G226800	-
PROMPTs_1162	-	1135	Potri.004G227500	-
PROMPTs_1163	+	505	Potri.004G011400	-
PROMPTs_1164	+	231	Potri.004G011500	-
PROMPTs_1165	+	506	Potri.004G215000	+
PROMPTs_1166	+	761	Potri.004G227900	-
PROMPTs_1167	-	581	Potri.004G022400	-
PROMPTs_1168	-	1405	Potri.004G022400	-
PROMPTs_1169	-	733	Potri.004G035000	-
PROMPTs_1170	-	339	Potri.004G041600	-
PROMPTs_1171	-	603	Potri.004G048400	-
PROMPTs_1172	-	205	Potri.004G077600	-
PROMPTs_1173	-	542	Potri.004G079500	+
PROMPTs_1174	-	553	Potri.004G079500	+
PROMPTs_1175	-	2030	Potri.004G092200	-
PROMPTs_1176	-	1107	Potri.004G092300	-
PROMPTs_1177	-	662	Potri.004G095300	-
PROMPTs_1178	-	693	Potri.004G098900	-
PROMPTs_1179	-	1473	Potri.004G129300	+
PROMPTs_1180	-	1588	Potri.004G129300	+
PROMPTs_1181	-	600	Potri.004G156100	-
PROMPTs_1182	-	854	Potri.004G166700	+
PROMPTs_1183	-	3079	Potri.004G189300	-
PROMPTs_1184	-	719	Potri.004G189300	-
PROMPTs_1185	-	519	Potri.004G195100	-
PROMPTs_1186	-	1618	Potri.004G203000	-
PROMPTs_1187	-	1251	Potri.004G204700	+
PROMPTs_1188	-	2101	Potri.004G205900	-
PROMPTs_1189	-	3138	Potri.004G206100	-
PROMPTs_1190	-	1388	Potri.004G209900	-
PROMPTs_1191	-	335	Potri.004G210600	-
PROMPTs_1192	-	720	Potri.004G212400	-
PROMPTs_1193	-	1244	Potri.004G221900	-
PROMPTs_1194	-	835	Potri.004G227400	-
PROMPTs_1195	-	815	Potri.004G227400	-
PROMPTs_1196	-	976	Potri.004G236100	-
PROMPTs_1197	-	978	Potri.004G035000	-
PROMPTs_1198	-	721	Potri.004G048400	-
PROMPTs_1199	-	3092	Potri.004G050100	-
PROMPTs_1200	-	2882	Potri.004G050100	-
PROMPTs_1201	-	571	Potri.004G083000	+
PROMPTs_1202	-	746	Potri.004G095300	-
PROMPTs_1203	-	1010	Potri.004G098900	-
PROMPTs_1204	-	597	Potri.004G156100	-
PROMPTs_1205	-	721	Potri.004G195300	-
PROMPTs_1206	-	1447	Potri.004G196900	-
PROMPTs_1207	-	2036	Potri.004G204700	+
PROMPTs_1208	-	1225	Potri.004G206400	-
PROMPTs_1209	+	211	Potri.004G096600	+
PROMPTs_1210	+	239	Potri.004G100800	-
PROMPTs_1211	+	1132	Potri.004G215000	+
PROMPTs_1212	-	2561	Potri.004G013300	-
PROMPTs_1213	-	656	Potri.004G019300	-
PROMPTs_1214	-	1135	Potri.004G041600	-
PROMPTs_1215	-	1585	Potri.004G048400	-
PROMPTs_1216	-	1997	Potri.004G083000	+
PROMPTs_1217	-	1360	Potri.004G083000	+
PROMPTs_1218	-	1148	Potri.004G083000	+
PROMPTs_1219	-	935	Potri.004G090500	+
PROMPTs_1220	-	968	Potri.004G090500	+
PROMPTs_1221	-	832	Potri.004G145300	+
PROMPTs_1222	-	295	Potri.004G150500	-
PROMPTs_1223	-	2409	Potri.004G166800	+
PROMPTs_1224	-	2637	Potri.004G166800	+
PROMPTs_1225	-	376	Potri.004G176500	+
PROMPTs_1226	-	298	Potri.004G176900	-
PROMPTs_1227	-	1664	Potri.004G183100	-
PROMPTs_1228	-	2624	Potri.004G189300	-
PROMPTs_1229	-	2920	Potri.004G189300	-
PROMPTs_1230	-	299	Potri.004G195100	-
PROMPTs_1231	-	826	Potri.004G200600	-
PROMPTs_1232	-	1582	Potri.004G203000	-
PROMPTs_1233	-	4208	Potri.004G229200	-
PROMPTs_1234	-	2449	Potri.004G235900	-
PROMPTs_1235	+	1019	Potri.004G090400	-
PROMPTs_1236	-	549	Potri.004G018200	-
PROMPTs_1237	-	548	Potri.004G066400	-
PROMPTs_1238	-	1970	Potri.004G150200	-
PROMPTs_1239	-	2547	Potri.004G166700	+
PROMPTs_1240	-	504	Potri.004G179200	-
PROMPTs_1241	-	1065	Potri.004G204700	+
PROMPTs_1242	-	1218	Potri.004G204700	+
PROMPTs_1243	-	1366	Potri.004G209900	-
PROMPTs_1244	-	1481	Potri.004G209900	-
PROMPTs_1245	+	563	Potri.004G011400	-
PROMPTs_1246	-	927	Potri.004G005300	-
PROMPTs_1247	-	1256	Potri.004G005300	-
PROMPTs_1248	-	1180	Potri.004G013300	-
PROMPTs_1249	-	1201	Potri.004G013300	-
PROMPTs_1250	-	1588	Potri.004G013300	-
PROMPTs_1251	-	332	Potri.004G020400	-
PROMPTs_1252	-	560	Potri.004G020800	-
PROMPTs_1253	-	1026	Potri.004G022500	-
PROMPTs_1254	-	1566	Potri.004G036000	+
PROMPTs_1255	-	2897	Potri.004G044000	-
PROMPTs_1256	-	2943	Potri.004G044000	-
PROMPTs_1257	-	1445	Potri.004G048400	-
PROMPTs_1258	-	1949	Potri.004G062100	+
PROMPTs_1259	-	528	Potri.004G067300	+
PROMPTs_1260	-	3727	Potri.004G077700	-
PROMPTs_1261	-	1015	Potri.004G083000	+
PROMPTs_1262	-	2060	Potri.004G090900	+
PROMPTs_1263	-	2402	Potri.004G092200	-
PROMPTs_1264	-	1366	Potri.004G092300	-
PROMPTs_1265	-	1284	Potri.004G098900	-
PROMPTs_1266	-	398	Potri.004G105100	-
PROMPTs_1267	-	358	Potri.004G130500	-
PROMPTs_1268	-	1425	Potri.004G144200	-
PROMPTs_1269	-	1467	Potri.004G145600	-
PROMPTs_1270	-	500	Potri.004G165100	+
PROMPTs_1271	-	4288	Potri.004G166700	+
PROMPTs_1272	-	1266	Potri.004G175800	+
PROMPTs_1273	-	858	Potri.004G195400	-
PROMPTs_1274	-	1150	Potri.004G202200	+
PROMPTs_1275	-	1162	Potri.004G203600	-
PROMPTs_1276	-	681	Potri.004G227400	-
PROMPTs_1277	-	2862	Potri.004G235900	-
PROMPTs_1278	-	2703	Potri.004G235900	-
PROMPTs_1279	+	659	Potri.004G011700	+
PROMPTs_1280	+	203	Potri.004G096700	+
PROMPTs_1281	+	223	Potri.004G191400	+
PROMPTs_1282	-	622	Potri.004G013300	-
PROMPTs_1283	-	2061	Potri.004G020800	-
PROMPTs_1284	-	1150	Potri.004G022500	-
PROMPTs_1285	-	3461	Potri.004G043100	-
PROMPTs_1286	-	2074	Potri.004G050100	-
PROMPTs_1287	-	3873	Potri.004G077700	-
PROMPTs_1288	-	1622	Potri.004G087100	+
PROMPTs_1289	-	2075	Potri.004G090500	+
PROMPTs_1290	-	2018	Potri.004G092200	-
PROMPTs_1291	-	1980	Potri.004G092200	-
PROMPTs_1292	-	1662	Potri.004G099200	-
PROMPTs_1293	-	817	Potri.004G135800	+
PROMPTs_1294	-	956	Potri.004G138500	-
PROMPTs_1295	-	426	Potri.004G138600	-
PROMPTs_1296	-	1193	Potri.004G163700	+
PROMPTs_1297	-	274	Potri.004G163700	+
PROMPTs_1298	-	273	Potri.004G192600	-
PROMPTs_1299	-	1177	Potri.004G195000	-
PROMPTs_1300	-	419	Potri.004G196300	+
PROMPTs_1301	-	903	Potri.004G203000	-
PROMPTs_1302	-	453	Potri.004G204700	+
PROMPTs_1303	-	1541	Potri.004G209900	-
PROMPTs_1304	-	1146	Potri.004G230600	+
PROMPTs_1305	-	604	Potri.004G231800	-
PROMPTs_1306	-	2832	Potri.004G235900	-
PROMPTs_1307	-	759	Potri.004G034500	-
PROMPTs_1308	-	2488	Potri.004G043100	-
PROMPTs_1309	-	858	Potri.004G066500	-
PROMPTs_1310	-	976	Potri.004G083000	+
PROMPTs_1311	-	1314	Potri.004G092300	-
PROMPTs_1312	-	1519	Potri.004G092300	-
PROMPTs_1313	-	2215	Potri.004G104200	-
PROMPTs_1314	-	1714	Potri.004G116000	+
PROMPTs_1315	-	1802	Potri.004G166800	+
PROMPTs_1316	-	907	Potri.004G167900	-
PROMPTs_1317	-	693	Potri.004G167900	-
PROMPTs_1318	-	1233	Potri.004G236100	-
PROMPTs_1319	+	210	Potri.004G137600	+
PROMPTs_1320	-	1354	Potri.004G005300	-
PROMPTs_1321	-	307	Potri.004G013300	-
PROMPTs_1322	-	971	Potri.004G018400	+
PROMPTs_1323	-	3420	Potri.004G090500	+
PROMPTs_1324	-	3381	Potri.004G090500	+
PROMPTs_1325	-	1717	Potri.004G092200	-
PROMPTs_1326	-	1353	Potri.004G100600	+
PROMPTs_1327	-	227	Potri.004G114200	-
PROMPTs_1328	-	1191	Potri.004G151500	-
PROMPTs_1329	-	1376	Potri.004G178800	-
PROMPTs_1330	-	2784	Potri.004G189300	-
PROMPTs_1331	-	575	Potri.004G196300	+
PROMPTs_1332	-	1056	Potri.004G221900	-
PROMPTs_1333	-	1835	Potri.004G223200	+
PROMPTs_1334	-	794	Potri.004G231300	-
PROMPTs_1335	-	458	Potri.004G233500	-
PROMPTs_1336	-	446	Potri.004G005300	-
PROMPTs_1337	-	678	Potri.004G005300	-
PROMPTs_1338	-	1059	Potri.004G048400	-
PROMPTs_1339	-	375	Potri.004G072700	+
PROMPTs_1340	-	601	Potri.004G095500	+
PROMPTs_1341	-	498	Potri.004G095500	+
PROMPTs_1342	-	570	Potri.004G145300	+
PROMPTs_1343	-	497	Potri.004G151100	-
PROMPTs_1344	-	343	Potri.004G165100	+
PROMPTs_1345	-	419	Potri.004G165100	+
PROMPTs_1346	-	1954	Potri.004G203000	-
PROMPTs_1347	-	1941	Potri.004G204700	+
PROMPTs_1348	-	2019	Potri.004G223200	+
PROMPTs_1349	-	2355	Potri.004G235900	-
PROMPTs_1350	-	1407	Potri.004G013300	-
PROMPTs_1351	-	855	Potri.004G022500	-
PROMPTs_1352	-	880	Potri.004G035000	-
PROMPTs_1353	-	1060	Potri.004G048400	-
PROMPTs_1354	-	221	Potri.004G069700	-
PROMPTs_1355	-	2273	Potri.004G083000	+
PROMPTs_1356	-	2254	Potri.004G083000	+
PROMPTs_1357	-	1103	Potri.004G083000	+
PROMPTs_1358	-	1194	Potri.004G098900	-
PROMPTs_1359	-	1766	Potri.004G150200	-
PROMPTs_1360	-	305	Potri.004G167900	-
PROMPTs_1361	-	1481	Potri.004G204700	+
PROMPTs_1362	+	232	Potri.004G081300	-
PROMPTs_1363	+	470	Potri.004G084700	-
PROMPTs_1364	+	791	Potri.004G125900	+
PROMPTs_1365	-	2459	Potri.004G022400	-
PROMPTs_1366	-	2079	Potri.004G022400	-
PROMPTs_1367	-	1407	Potri.004G022500	-
PROMPTs_1368	-	503	Potri.004G070600	-
PROMPTs_1369	-	992	Potri.004G072200	+
PROMPTs_1370	-	3691	Potri.004G077700	-
PROMPTs_1371	-	1640	Potri.004G083000	+
PROMPTs_1372	-	1607	Potri.004G090500	+
PROMPTs_1373	-	990	Potri.004G099200	-
PROMPTs_1374	-	1407	Potri.004G100600	+
PROMPTs_1375	-	1551	Potri.004G105100	-
PROMPTs_1376	-	893	Potri.004G138500	-
PROMPTs_1377	-	1339	Potri.004G144200	-
PROMPTs_1378	-	1929	Potri.004G150200	-
PROMPTs_1379	-	1582	Potri.004G150500	-
PROMPTs_1380	-	4109	Potri.004G155200	-
PROMPTs_1381	-	2988	Potri.004G163700	+
PROMPTs_1382	-	2630	Potri.004G163700	+
PROMPTs_1383	-	2211	Potri.004G163700	+
PROMPTs_1384	-	1853	Potri.004G163700	+
PROMPTs_1385	-	4032	Potri.004G166700	+
PROMPTs_1386	-	1622	Potri.004G166800	+
PROMPTs_1387	-	692	Potri.004G176500	+
PROMPTs_1388	-	1778	Potri.004G183100	-
PROMPTs_1389	-	1705	Potri.004G183100	-
PROMPTs_1390	-	1912	Potri.004G183100	-
PROMPTs_1391	-	2234	Potri.004G183100	-
PROMPTs_1392	-	2059	Potri.004G190300	-
PROMPTs_1393	-	231	Potri.004G192600	-
PROMPTs_1394	-	1056	Potri.004G192600	-
PROMPTs_1395	-	1138	Potri.004G195000	-
PROMPTs_1396	-	1180	Potri.004G196900	-
PROMPTs_1397	-	554	Potri.004G203000	-
PROMPTs_1398	-	636	Potri.004G204700	+
PROMPTs_1399	-	3272	Potri.004G229200	-
PROMPTs_1400	-	1370	Potri.004G236400	+
PROMPTs_1401	-	1375	Potri.004G005300	-
PROMPTs_1402	-	2184	Potri.004G022400	-
PROMPTs_1403	-	1059	Potri.004G022500	-
PROMPTs_1404	-	695	Potri.004G099200	-
PROMPTs_1405	-	676	Potri.004G151500	-
PROMPTs_1406	-	1885	Potri.004G166700	+
PROMPTs_1407	-	3243	Potri.004G166700	+
PROMPTs_1408	-	590	Potri.004G189300	-
PROMPTs_1409	-	2260	Potri.004G189300	-
PROMPTs_1410	-	2675	Potri.004G189300	-
PROMPTs_1411	-	1993	Potri.004G204700	+
PROMPTs_1412	-	1744	Potri.004G204700	+
PROMPTs_1413	-	1420	Potri.004G209500	+
PROMPTs_1414	-	332	Potri.004G227400	-
PROMPTs_1415	-	3885	Potri.004G229200	-
PROMPTs_1416	-	374	Potri.004G233500	-
PROMPTs_1417	+	324	Potri.005G032600	+
PROMPTs_1418	+	440	Potri.005G113500	+
PROMPTs_1419	+	301	Potri.005G150600	+
PROMPTs_1420	+	344	Potri.005G150600	+
PROMPTs_1421	+	757	Potri.005G208100	+
PROMPTs_1422	+	355	Potri.005G214900	+
PROMPTs_1423	-	2702	Potri.005G000600	+
PROMPTs_1424	-	235	Potri.005G029400	-
PROMPTs_1425	-	1598	Potri.005G030200	-
PROMPTs_1426	-	802	Potri.005G030400	-
PROMPTs_1427	-	311	Potri.005G031200	-
PROMPTs_1428	-	209	Potri.005G031700	-
PROMPTs_1429	-	289	Potri.005G035900	+
PROMPTs_1430	-	1205	Potri.005G042600	-
PROMPTs_1431	-	964	Potri.005G048100	-
PROMPTs_1432	-	1360	Potri.005G054700	-
PROMPTs_1433	-	1665	Potri.005G055800	-
PROMPTs_1434	-	2297	Potri.005G069100	-
PROMPTs_1435	-	940	Potri.005G071700	+
PROMPTs_1436	-	1590	Potri.005G095400	+
PROMPTs_1437	-	597	Potri.005G107500	-
PROMPTs_1438	-	1158	Potri.005G118300	-
PROMPTs_1439	-	1331	Potri.005G120900	-
PROMPTs_1440	-	715	Potri.005G120900	-
PROMPTs_1441	-	1349	Potri.005G125400	-
PROMPTs_1442	-	2494	Potri.005G137200	+
PROMPTs_1443	-	1245	Potri.005G142100	-
PROMPTs_1444	-	1069	Potri.005G150600	+
PROMPTs_1445	-	3519	Potri.005G154800	+
PROMPTs_1446	-	897	Potri.005G173100	+
PROMPTs_1447	-	658	Potri.005G197600	-
PROMPTs_1448	-	1228	Potri.005G197600	-
PROMPTs_1449	-	560	Potri.005G213900	-
PROMPTs_1450	-	2331	Potri.005G218800	-
PROMPTs_1451	-	1033	Potri.005G229400	-
PROMPTs_1452	-	428	Potri.005G238900	+
PROMPTs_1453	-	1328	Potri.005G239900	-
PROMPTs_1454	-	1883	Potri.005G242300	-
PROMPTs_1455	-	452	Potri.005G244000	+
PROMPTs_1456	-	508	Potri.005G244000	+
PROMPTs_1457	-	1068	Potri.005G250400	+
PROMPTs_1458	-	1532	Potri.005G259600	-
PROMPTs_1459	-	2063	Potri.005G259900	-
PROMPTs_1460	-	1860	Potri.005G260300	-
PROMPTs_1461	+	281	Potri.005G042500	+
PROMPTs_1462	+	686	Potri.005G105800	+
PROMPTs_1463	-	1991	Potri.005G002900	+
PROMPTs_1464	-	699	Potri.005G030200	-
PROMPTs_1465	-	620	Potri.005G042600	-
PROMPTs_1466	-	518	Potri.005G055800	-
PROMPTs_1467	-	1084	Potri.005G075500	-
PROMPTs_1468	-	972	Potri.005G085700	+
PROMPTs_1469	-	1933	Potri.005G102300	-
PROMPTs_1470	-	1363	Potri.005G118300	-
PROMPTs_1471	-	2260	Potri.005G137200	+
PROMPTs_1472	-	1471	Potri.005G154500	+
PROMPTs_1473	-	799	Potri.005G194300	-
PROMPTs_1474	-	970	Potri.005G197100	-
PROMPTs_1475	-	1106	Potri.005G215300	+
PROMPTs_1476	-	1760	Potri.005G215300	+
PROMPTs_1477	-	2124	Potri.005G218800	-
PROMPTs_1478	-	2145	Potri.005G218800	-
PROMPTs_1479	-	1264	Potri.005G239900	-
PROMPTs_1480	-	600	Potri.005G244000	+
PROMPTs_1481	-	1121	Potri.005G250400	+
PROMPTs_1482	-	2346	Potri.005G255100	+
PROMPTs_1483	+	706	Potri.005G158100	+
PROMPTs_1484	+	702	Potri.005G158100	+
PROMPTs_1485	-	2100	Potri.005G027000	+
PROMPTs_1486	-	612	Potri.005G030200	-
PROMPTs_1487	-	1463	Potri.005G032300	+
PROMPTs_1488	-	2613	Potri.005G045600	-
PROMPTs_1489	-	1051	Potri.005G071700	+
PROMPTs_1490	-	870	Potri.005G081900	+
PROMPTs_1491	-	359	Potri.005G137200	+
PROMPTs_1492	-	1012	Potri.005G181200	-
PROMPTs_1493	-	998	Potri.005G207800	+
PROMPTs_1494	-	2510	Potri.005G218800	-
PROMPTs_1495	-	2511	Potri.005G218800	-
PROMPTs_1496	-	379	Potri.005G253200	+
PROMPTs_1497	+	599	Potri.005G258500	-
PROMPTs_1498	-	1101	Potri.005G000600	+
PROMPTs_1499	-	573	Potri.005G023500	-
PROMPTs_1500	-	1254	Potri.005G027800	+
PROMPTs_1501	-	393	Potri.005G030200	-
PROMPTs_1502	-	1065	Potri.005G032300	+
PROMPTs_1503	-	1408	Potri.005G054700	-
PROMPTs_1504	-	574	Potri.005G055800	-
PROMPTs_1505	-	769	Potri.005G075500	-
PROMPTs_1506	-	1096	Potri.005G076100	-
PROMPTs_1507	-	976	Potri.005G085700	+
PROMPTs_1508	-	497	Potri.005G085700	+
PROMPTs_1509	-	1307	Potri.005G118300	-
PROMPTs_1510	-	3043	Potri.005G122000	-
PROMPTs_1511	-	1305	Potri.005G125400	-
PROMPTs_1512	-	1139	Potri.005G125400	-
PROMPTs_1513	-	1305	Potri.005G125400	-
PROMPTs_1514	-	1217	Potri.005G181200	-
PROMPTs_1515	-	1569	Potri.005G186700	+
PROMPTs_1516	-	797	Potri.005G197100	-
PROMPTs_1517	-	2625	Potri.005G218800	-
PROMPTs_1518	-	486	Potri.005G222100	+
PROMPTs_1519	-	2467	Potri.005G250900	-
PROMPTs_1520	-	851	Potri.005G251300	-
PROMPTs_1521	-	598	Potri.005G253200	+
PROMPTs_1522	-	2026	Potri.005G259900	-
PROMPTs_1523	+	220	Potri.005G035500	+
PROMPTs_1524	-	2529	Potri.005G000600	+
PROMPTs_1525	-	775	Potri.005G027000	+
PROMPTs_1526	-	766	Potri.005G030200	-
PROMPTs_1527	-	1481	Potri.005G032300	+
PROMPTs_1528	-	659	Potri.005G047800	-
PROMPTs_1529	-	1672	Potri.005G071700	+
PROMPTs_1530	-	1122	Potri.005G125400	-
PROMPTs_1531	-	871	Potri.005G181200	-
PROMPTs_1532	-	997	Potri.005G213900	-
PROMPTs_1533	-	2231	Potri.005G218800	-
PROMPTs_1534	-	2345	Potri.005G218800	-
PROMPTs_1535	-	340	Potri.005G239900	-
PROMPTs_1536	+	378	Potri.005G208100	+
PROMPTs_1537	-	1896	Potri.005G002900	+
PROMPTs_1538	-	349	Potri.005G050400	-
PROMPTs_1539	-	972	Potri.005G056600	-
PROMPTs_1540	-	1897	Potri.005G071700	+
PROMPTs_1541	-	697	Potri.005G085700	+
PROMPTs_1542	-	2166	Potri.005G109600	-
PROMPTs_1543	-	919	Potri.005G116400	+
PROMPTs_1544	-	1206	Potri.005G118300	-
PROMPTs_1545	-	2569	Potri.005G137200	+
PROMPTs_1546	-	1700	Potri.005G186700	+
PROMPTs_1547	-	1093	Potri.005G213000	+
PROMPTs_1548	-	1446	Potri.005G213100	-
PROMPTs_1549	-	1593	Potri.005G218100	+
PROMPTs_1550	-	2377	Potri.005G218800	-
PROMPTs_1551	-	2619	Potri.005G218800	-
PROMPTs_1552	-	951	Potri.005G235300	-
PROMPTs_1553	-	540	Potri.005G244000	+
PROMPTs_1554	-	1970	Potri.005G259600	-
PROMPTs_1555	-	2068	Potri.005G259600	-
PROMPTs_1556	+	354	Potri.005G223500	+
PROMPTs_1557	-	963	Potri.005G010400	+
PROMPTs_1558	-	474	Potri.005G024600	+
PROMPTs_1559	-	2561	Potri.005G185800	-
PROMPTs_1560	-	806	Potri.005G207800	+
PROMPTs_1561	+	473	Potri.005G030000	-
PROMPTs_1562	-	1189	Potri.005G010400	+
PROMPTs_1563	-	3121	Potri.005G012500	-
PROMPTs_1564	-	3113	Potri.005G012500	-
PROMPTs_1565	-	1308	Potri.005G027800	+
PROMPTs_1566	-	1069	Potri.005G032300	+
PROMPTs_1567	-	723	Potri.005G042600	-
PROMPTs_1568	-	649	Potri.005G042600	-
PROMPTs_1569	-	618	Potri.005G050600	+
PROMPTs_1570	-	1105	Potri.005G052500	+
PROMPTs_1571	-	364	Potri.005G071700	+
PROMPTs_1572	-	1127	Potri.005G121800	-
PROMPTs_1573	-	1165	Potri.005G126800	+
PROMPTs_1574	-	2388	Potri.005G137200	+
PROMPTs_1575	-	1269	Potri.005G171000	+
PROMPTs_1576	-	941	Potri.005G202700	-
PROMPTs_1577	-	872	Potri.005G213000	+
PROMPTs_1578	-	1645	Potri.005G214600	-
PROMPTs_1579	-	866	Potri.005G217600	+
PROMPTs_1580	-	978	Potri.005G218100	+
PROMPTs_1581	-	1166	Potri.005G228800	-
PROMPTs_1582	-	1111	Potri.005G236500	+
PROMPTs_1583	-	1861	Potri.005G238900	+
PROMPTs_1584	-	1993	Potri.005G250500	-
PROMPTs_1585	+	469	Potri.005G167300	+
PROMPTs_1586	+	764	Potri.005G240600	+
PROMPTs_1587	-	2702	Potri.005G000600	+
PROMPTs_1588	-	1150	Potri.005G010400	+
PROMPTs_1589	-	1238	Potri.005G052500	+
PROMPTs_1590	-	2265	Potri.005G058900	-
PROMPTs_1591	-	623	Potri.005G061300	-
PROMPTs_1592	-	989	Potri.005G095400	+
PROMPTs_1593	-	1553	Potri.005G242200	+
PROMPTs_1594	-	1257	Potri.005G242200	+
PROMPTs_1595	-	2168	Potri.005G249800	-
PROMPTs_1596	-	1127	Potri.005G251400	-
PROMPTs_1597	-	1507	Potri.005G251400	-
PROMPTs_1598	+	1341	Potri.005G071600	-
PROMPTs_1599	-	658	Potri.005G000600	+
PROMPTs_1600	-	532	Potri.005G027800	+
PROMPTs_1601	-	1869	Potri.005G109600	-
PROMPTs_1602	-	1083	Potri.005G122000	-
PROMPTs_1603	-	799	Potri.005G207800	+
PROMPTs_1604	-	828	Potri.005G207800	+
PROMPTs_1605	-	426	Potri.005G207800	+
PROMPTs_1606	-	1148	Potri.005G217600	+
PROMPTs_1607	-	448	Potri.005G217600	+
PROMPTs_1608	-	846	Potri.005G238900	+
PROMPTs_1609	-	724	Potri.005G250400	+
PROMPTs_1610	-	1085	Potri.005G251300	-
PROMPTs_1611	-	2053	Potri.005G259600	-
PROMPTs_1612	-	2086	Potri.005G002900	+
PROMPTs_1613	-	1036	Potri.005G010400	+
PROMPTs_1614	-	1470	Potri.005G027100	-
PROMPTs_1615	-	1539	Potri.005G054700	-
PROMPTs_1616	-	357	Potri.005G054900	+
PROMPTs_1617	-	613	Potri.005G056600	-
PROMPTs_1618	-	326	Potri.005G061800	-
PROMPTs_1619	-	1994	Potri.005G069100	-
PROMPTs_1620	-	1640	Potri.005G071700	+
PROMPTs_1621	-	1222	Potri.005G089700	+
PROMPTs_1622	-	1623	Potri.005G095400	+
PROMPTs_1623	-	325	Potri.005G097100	+
PROMPTs_1624	-	1272	Potri.005G102300	-
PROMPTs_1625	-	377	Potri.005G113800	+
PROMPTs_1626	-	1677	Potri.005G186700	+
PROMPTs_1627	-	1049	Potri.005G197600	-
PROMPTs_1628	-	1243	Potri.005G215300	+
PROMPTs_1629	-	1689	Potri.005G215300	+
PROMPTs_1630	-	1048	Potri.005G218100	+
PROMPTs_1631	-	1143	Potri.005G239900	-
PROMPTs_1632	+	312	Potri.005G198500	-
PROMPTs_1633	+	548	Potri.005G214900	+
PROMPTs_1634	-	1379	Potri.005G027000	+
PROMPTs_1635	-	1207	Potri.005G027800	+
PROMPTs_1636	-	906	Potri.005G027800	+
PROMPTs_1637	-	1704	Potri.005G030200	-
PROMPTs_1638	-	365	Potri.005G056600	-
PROMPTs_1639	-	283	Potri.005G061800	-
PROMPTs_1640	-	1941	Potri.005G110100	+
PROMPTs_1641	-	905	Potri.005G116400	+
PROMPTs_1642	-	1557	Potri.005G125400	-
PROMPTs_1643	-	531	Potri.005G197100	-
PROMPTs_1644	-	301	Potri.005G226400	+
PROMPTs_1645	-	914	Potri.005G229400	-
PROMPTs_1646	-	739	Potri.005G238900	+
PROMPTs_1647	+	350	Potri.005G255700	+
PROMPTs_1648	-	1926	Potri.005G002900	+
PROMPTs_1649	-	698	Potri.005G027800	+
PROMPTs_1650	-	1459	Potri.005G054700	-
PROMPTs_1651	-	1145	Potri.005G061800	-
PROMPTs_1652	-	1188	Potri.005G061800	-
PROMPTs_1653	-	1016	Potri.005G125400	-
PROMPTs_1654	-	695	Potri.005G155800	+
PROMPTs_1655	-	1860	Potri.005G186700	+
PROMPTs_1656	-	558	Potri.005G238900	+
PROMPTs_1657	-	1408	Potri.005G239900	-
PROMPTs_1658	-	1071	Potri.005G251400	-
PROMPTs_1659	-	718	Potri.005G256600	+
PROMPTs_1660	-	1161	Potri.005G259900	-
PROMPTs_1661	+	520	Potri.005G042900	+
PROMPTs_1662	+	211	Potri.005G227300	-
PROMPTs_1663	-	1157	Potri.005G010400	+
PROMPTs_1664	-	2082	Potri.005G027800	+
PROMPTs_1665	-	1484	Potri.005G032300	+
PROMPTs_1666	-	838	Potri.005G054700	-
PROMPTs_1667	-	2292	Potri.005G058900	-
PROMPTs_1668	-	451	Potri.005G067800	+
PROMPTs_1669	-	1287	Potri.005G110100	+
PROMPTs_1670	-	2475	Potri.005G122000	-
PROMPTs_1671	-	863	Potri.005G125400	-
PROMPTs_1672	-	1359	Potri.005G125400	-
PROMPTs_1673	-	892	Potri.005G173100	+
PROMPTs_1674	-	2648	Potri.005G185800	-
PROMPTs_1675	-	2486	Potri.005G186700	+
PROMPTs_1676	-	1972	Potri.005G213000	+
PROMPTs_1677	-	3255	Potri.005G218800	-
PROMPTs_1678	-	1767	Potri.005G224800	-
PROMPTs_1679	-	1602	Potri.005G242200	+
PROMPTs_1680	-	840	Potri.005G250400	+
PROMPTs_1681	-	794	Potri.005G250400	+
PROMPTs_1682	-	813	Potri.005G250400	+
PROMPTs_1683	-	393	Potri.005G253200	+
PROMPTs_1684	-	1686	Potri.005G255100	+
PROMPTs_1685	-	1315	Potri.005G259800	+
PROMPTs_1686	-	1293	Potri.005G260300	-
PROMPTs_1687	-	212	Potri.005G035400	+
PROMPTs_1688	-	623	Potri.005G056600	-
PROMPTs_1689	-	1492	Potri.005G069100	-
PROMPTs_1690	-	1055	Potri.005G120900	-
PROMPTs_1691	-	1275	Potri.005G125400	-
PROMPTs_1692	-	1356	Potri.005G217600	+
PROMPTs_1693	-	450	Potri.005G238900	+
PROMPTs_1694	-	990	Potri.005G238900	+
PROMPTs_1695	-	2012	Potri.005G242200	+
PROMPTs_1696	+	507	Potri.006G191500	-
PROMPTs_1697	-	2612	Potri.006G003100	-
PROMPTs_1698	-	464	Potri.006G007600	-
PROMPTs_1699	-	1257	Potri.006G010400	-
PROMPTs_1700	-	579	Potri.006G013100	+
PROMPTs_1701	-	815	Potri.006G027300	-
PROMPTs_1702	-	769	Potri.006G027300	-
PROMPTs_1703	-	2299	Potri.006G027500	-
PROMPTs_1704	-	476	Potri.006G040200	-
PROMPTs_1705	-	3239	Potri.006G044400	-
PROMPTs_1706	-	3075	Potri.006G044400	-
PROMPTs_1707	-	775	Potri.006G046800	-
PROMPTs_1708	-	2109	Potri.006G049700	-
PROMPTs_1709	-	1345	Potri.006G051100	-
PROMPTs_1710	-	1188	Potri.006G060100	-
PROMPTs_1711	-	1188	Potri.006G060100	-
PROMPTs_1712	-	1250	Potri.006G060100	-
PROMPTs_1713	-	394	Potri.006G060100	-
PROMPTs_1714	-	275	Potri.006G063600	-
PROMPTs_1715	-	431	Potri.006G071900	+
PROMPTs_1716	-	280	Potri.006G082200	+
PROMPTs_1717	-	346	Potri.006G099300	-
PROMPTs_1718	-	2108	Potri.006G106100	+
PROMPTs_1719	-	1057	Potri.006G109400	-
PROMPTs_1720	-	278	Potri.006G113200	-
PROMPTs_1721	-	2050	Potri.006G118300	-
PROMPTs_1722	-	4170	Potri.006G120900	+
PROMPTs_1723	-	580	Potri.006G123200	-
PROMPTs_1724	-	837	Potri.006G123200	-
PROMPTs_1725	-	1409	Potri.006G123800	+
PROMPTs_1726	-	1338	Potri.006G168700	-
PROMPTs_1727	-	303	Potri.006G196100	+
PROMPTs_1728	-	688	Potri.006G196500	-
PROMPTs_1729	-	1174	Potri.006G199700	-
PROMPTs_1730	-	604	Potri.006G206200	+
PROMPTs_1731	-	1670	Potri.006G227400	-
PROMPTs_1732	-	2232	Potri.006G227400	-
PROMPTs_1733	-	1736	Potri.006G232200	-
PROMPTs_1734	-	2382	Potri.006G233900	+
PROMPTs_1735	-	760	Potri.006G242900	+
PROMPTs_1736	-	2790	Potri.006G245700	-
PROMPTs_1737	-	2741	Potri.006G245700	-
PROMPTs_1738	-	928	Potri.006G259600	+
PROMPTs_1739	-	618	Potri.006G271300	-
PROMPTs_1740	-	408	Potri.006G271100	-
PROMPTs_1741	-	319	Potri.006G278400	+
PROMPTs_1742	-	960	Potri.006G278300	-
PROMPTs_1743	-	1115	Potri.006G278300	-
PROMPTs_1744	-	662	Potri.006G032400	-
PROMPTs_1745	-	3304	Potri.006G049700	-
PROMPTs_1746	-	763	Potri.006G070600	+
PROMPTs_1747	-	1357	Potri.006G078800	+
PROMPTs_1748	-	3007	Potri.006G106100	+
PROMPTs_1749	-	1435	Potri.006G109800	-
PROMPTs_1750	-	1477	Potri.006G124100	-
PROMPTs_1751	-	934	Potri.006G135400	+
PROMPTs_1752	-	1857	Potri.006G232200	-
PROMPTs_1753	-	1720	Potri.006G238800	-
PROMPTs_1754	-	1815	Potri.006G238800	-
PROMPTs_1755	-	1496	Potri.006G240900	-
PROMPTs_1756	-	2075	Potri.006G242300	-
PROMPTs_1757	-	2386	Potri.006G245700	-
PROMPTs_1758	-	976	Potri.006G246600	+
PROMPTs_1759	-	951	Potri.006G252400	+
PROMPTs_1760	-	1024	Potri.006G267700	-
PROMPTs_1761	-	986	Potri.006G271100	-
PROMPTs_1762	-	930	Potri.006G278300	-
PROMPTs_1763	-	613	Potri.006G000300	+
PROMPTs_1764	-	2172	Potri.006G004600	-
PROMPTs_1765	-	3115	Potri.006G020600	-
PROMPTs_1766	-	770	Potri.006G042100	+
PROMPTs_1767	-	1055	Potri.006G048300	-
PROMPTs_1768	-	717	Potri.006G051900	-
PROMPTs_1769	-	1442	Potri.006G062400	+
PROMPTs_1770	-	1770	Potri.006G106100	+
PROMPTs_1771	-	4385	Potri.006G120900	+
PROMPTs_1772	-	4265	Potri.006G120900	+
PROMPTs_1773	-	1079	Potri.006G124100	-
PROMPTs_1774	-	1557	Potri.006G149200	-
PROMPTs_1775	-	267	Potri.006G168700	-
PROMPTs_1776	-	412	Potri.006G168700	-
PROMPTs_1777	-	692	Potri.006G209600	+
PROMPTs_1778	-	2302	Potri.006G240900	-
PROMPTs_1779	-	1971	Potri.006G242300	-
PROMPTs_1780	-	992	Potri.006G245700	-
PROMPTs_1781	-	2579	Potri.006G245700	-
PROMPTs_1782	-	1222	Potri.006G252400	+
PROMPTs_1783	-	969	Potri.006G252400	+
PROMPTs_1784	-	1012	Potri.006G253200	+
PROMPTs_1785	-	945	Potri.006G259600	+
PROMPTs_1786	-	1999	Potri.006G266000	-
PROMPTs_1787	-	735	Potri.006G004400	-
PROMPTs_1788	-	719	Potri.006G027300	-
PROMPTs_1789	-	613	Potri.006G032400	-
PROMPTs_1790	-	1882	Potri.006G049700	-
PROMPTs_1791	-	2627	Potri.006G049700	-
PROMPTs_1792	-	1384	Potri.006G051100	-
PROMPTs_1793	-	1068	Potri.006G051100	-
PROMPTs_1794	-	1520	Potri.006G060100	-
PROMPTs_1795	-	227	Potri.006G061100	+
PROMPTs_1796	-	307	Potri.006G061100	+
PROMPTs_1797	-	283	Potri.006G061100	+
PROMPTs_1798	-	347	Potri.006G071900	+
PROMPTs_1799	-	1057	Potri.006G099300	-
PROMPTs_1800	-	2954	Potri.006G106100	+
PROMPTs_1801	-	3657	Potri.006G120900	+
PROMPTs_1802	-	3535	Potri.006G120900	+
PROMPTs_1803	-	2011	Potri.006G153400	+
PROMPTs_1804	-	301	Potri.006G168700	-
PROMPTs_1805	-	243	Potri.006G168700	-
PROMPTs_1806	-	2664	Potri.006G227100	-
PROMPTs_1807	-	1442	Potri.006G227400	-
PROMPTs_1808	-	2157	Potri.006G238800	-
PROMPTs_1809	-	613	Potri.006G249100	+
PROMPTs_1810	-	334	Potri.006G255400	+
PROMPTs_1811	-	2456	Potri.006G265800	-
PROMPTs_1812	-	436	Potri.006G273600	-
PROMPTs_1813	-	935	Potri.006G278300	-
PROMPTs_1814	-	1114	Potri.006G280200	-
PROMPTs_1815	+	301	Potri.006G008700	+
PROMPTs_1816	-	778	Potri.006G000300	+
PROMPTs_1817	-	459	Potri.006G021500	-
PROMPTs_1818	-	1654	Potri.006G060100	-
PROMPTs_1819	-	357	Potri.006G061100	+
PROMPTs_1820	-	1700	Potri.006G091200	-
PROMPTs_1821	-	2679	Potri.006G106100	+
PROMPTs_1822	-	1828	Potri.006G109100	-
PROMPTs_1823	-	1257	Potri.006G120900	+
PROMPTs_1824	-	1756	Potri.006G123800	+
PROMPTs_1825	-	2007	Potri.006G153400	+
PROMPTs_1826	-	1870	Potri.006G230100	-
PROMPTs_1827	-	1625	Potri.006G230100	-
PROMPTs_1828	-	265	Potri.006G240800	-
PROMPTs_1829	-	2932	Potri.006G245700	-
PROMPTs_1830	-	836	Potri.006G246600	+
PROMPTs_1831	-	682	Potri.006G249100	+
PROMPTs_1832	-	372	Potri.006G249100	+
PROMPTs_1833	-	1703	Potri.006G252400	+
PROMPTs_1834	-	1663	Potri.006G252400	+
PROMPTs_1835	-	313	Potri.006G255400	+
PROMPTs_1836	-	262	Potri.006G265000	-
PROMPTs_1837	-	666	Potri.006G275100	-
PROMPTs_1838	-	519	Potri.006G012600	+
PROMPTs_1839	-	953	Potri.006G016000	-
PROMPTs_1840	-	3127	Potri.006G027500	-
PROMPTs_1841	-	1163	Potri.006G032400	-
PROMPTs_1842	-	220	Potri.006G061000	-
PROMPTs_1843	-	2739	Potri.006G106100	+
PROMPTs_1844	-	1023	Potri.006G109400	-
PROMPTs_1845	-	1207	Potri.006G109400	-
PROMPTs_1846	-	1275	Potri.006G109400	-
PROMPTs_1847	-	794	Potri.006G131600	-
PROMPTs_1848	-	833	Potri.006G135400	+
PROMPTs_1849	-	858	Potri.006G135400	+
PROMPTs_1850	-	1295	Potri.006G168700	-
PROMPTs_1851	-	1057	Potri.006G196500	-
PROMPTs_1852	-	949	Potri.006G196500	-
PROMPTs_1853	-	2410	Potri.006G227400	-
PROMPTs_1854	-	1372	Potri.006G227400	-
PROMPTs_1855	-	2042	Potri.006G230100	-
PROMPTs_1856	-	454	Potri.006G237800	-
PROMPTs_1857	-	531	Potri.006G238000	+
PROMPTs_1858	-	395	Potri.006G238000	+
PROMPTs_1859	-	1765	Potri.006G238800	-
PROMPTs_1860	-	1768	Potri.006G238800	-
PROMPTs_1861	-	884	Potri.006G242200	-
PROMPTs_1862	-	1463	Potri.006G242900	+
PROMPTs_1863	-	1231	Potri.006G246600	+
PROMPTs_1864	-	1026	Potri.006G249100	+
PROMPTs_1865	-	1464	Potri.006G252400	+
PROMPTs_1866	-	1600	Potri.006G265800	-
PROMPTs_1867	-	1004	Potri.006G278300	-
PROMPTs_1868	-	1184	Potri.006G278900	-
PROMPTs_1869	-	5461	Potri.006G280100	-
PROMPTs_1870	-	2101	Potri.006G003300	+
PROMPTs_1871	-	679	Potri.006G007500	-
PROMPTs_1872	-	679	Potri.006G007500	-
PROMPTs_1873	-	1410	Potri.006G007500	-
PROMPTs_1874	-	3008	Potri.006G020600	-
PROMPTs_1875	-	2616	Potri.006G027500	-
PROMPTs_1876	-	725	Potri.006G042100	+
PROMPTs_1877	-	615	Potri.006G061900	+
PROMPTs_1878	-	1427	Potri.006G079200	-
PROMPTs_1879	-	5470	Potri.006G120900	+
PROMPTs_1880	-	3133	Potri.006G120900	+
PROMPTs_1881	-	1699	Potri.006G123800	+
PROMPTs_1882	-	1035	Potri.006G123800	+
PROMPTs_1883	-	1494	Potri.006G124100	-
PROMPTs_1884	-	2309	Potri.006G135700	-
PROMPTs_1885	-	718	Potri.006G154700	-
PROMPTs_1886	-	1213	Potri.006G154700	-
PROMPTs_1887	-	1464	Potri.006G196300	+
PROMPTs_1888	-	687	Potri.006G222000	+
PROMPTs_1889	-	2161	Potri.006G232200	-
PROMPTs_1890	-	600	Potri.006G242000	+
PROMPTs_1891	-	904	Potri.006G249100	+
PROMPTs_1892	-	1125	Potri.006G259900	+
PROMPTs_1893	-	619	Potri.006G272300	-
PROMPTs_1894	+	682	Potri.006G042600	+
PROMPTs_1895	+	404	Potri.006G062300	-
PROMPTs_1896	-	1123	Potri.006G002600	-
PROMPTs_1897	-	3922	Potri.006G003100	-
PROMPTs_1898	-	2886	Potri.006G011200	+
PROMPTs_1899	-	971	Potri.006G016000	-
PROMPTs_1900	-	2846	Potri.006G040400	-
PROMPTs_1901	-	2965	Potri.006G044400	-
PROMPTs_1902	-	3600	Potri.006G049900	-
PROMPTs_1903	-	1121	Potri.006G051100	-
PROMPTs_1904	-	1565	Potri.006G057100	-
PROMPTs_1905	-	1854	Potri.006G061100	+
PROMPTs_1906	-	2473	Potri.006G061900	+
PROMPTs_1907	-	1527	Potri.006G074000	-
PROMPTs_1908	-	2992	Potri.006G106100	+
PROMPTs_1909	-	831	Potri.006G109400	-
PROMPTs_1910	-	1474	Potri.006G109800	-
PROMPTs_1911	-	1768	Potri.006G109800	-
PROMPTs_1912	-	1642	Potri.006G109800	-
PROMPTs_1913	-	1207	Potri.006G111900	-
PROMPTs_1914	-	4583	Potri.006G120900	+
PROMPTs_1915	-	798	Potri.006G123200	-
PROMPTs_1916	-	1655	Potri.006G135700	-
PROMPTs_1917	-	682	Potri.006G163700	+
PROMPTs_1918	-	1317	Potri.006G190100	-
PROMPTs_1919	-	1194	Potri.006G199800	+
PROMPTs_1920	-	1627	Potri.006G220200	-
PROMPTs_1921	-	1617	Potri.006G230100	-
PROMPTs_1922	-	1839	Potri.006G232200	-
PROMPTs_1923	-	801	Potri.006G238000	+
PROMPTs_1924	-	1393	Potri.006G242000	+
PROMPTs_1925	-	548	Potri.006G242000	+
PROMPTs_1926	-	588	Potri.006G242000	+
PROMPTs_1927	-	2962	Potri.006G245700	-
PROMPTs_1928	-	2898	Potri.006G245700	-
PROMPTs_1929	-	2625	Potri.006G245700	-
PROMPTs_1930	-	1821	Potri.006G252400	+
PROMPTs_1931	-	1773	Potri.006G258800	+
PROMPTs_1932	-	1520	Potri.006G259600	+
PROMPTs_1933	-	436	Potri.006G264200	-
PROMPTs_1934	-	2310	Potri.006G265800	-
PROMPTs_1935	-	2464	Potri.006G265800	-
PROMPTs_1936	-	1504	Potri.006G265900	-
PROMPTs_1937	-	780	Potri.006G267700	-
PROMPTs_1938	-	590	Potri.006G272400	-
PROMPTs_1939	-	914	Potri.006G278300	-
PROMPTs_1940	-	4668	Potri.006G003100	-
PROMPTs_1941	-	735	Potri.006G007500	-
PROMPTs_1942	-	1226	Potri.006G007500	-
PROMPTs_1943	-	2060	Potri.006G010000	-
PROMPTs_1944	-	1776	Potri.006G010000	-
PROMPTs_1945	-	443	Potri.006G019100	-
PROMPTs_1946	-	861	Potri.006G020700	-
PROMPTs_1947	-	603	Potri.006G040300	-
PROMPTs_1948	-	843	Potri.006G040400	-
PROMPTs_1949	-	678	Potri.006G044000	-
PROMPTs_1950	-	322	Potri.006G054300	+
PROMPTs_1951	-	1568	Potri.006G057100	-
PROMPTs_1952	-	593	Potri.006G116300	+
PROMPTs_1953	-	5619	Potri.006G120900	+
PROMPTs_1954	-	5434	Potri.006G120900	+
PROMPTs_1955	-	1308	Potri.006G142900	+
PROMPTs_1956	-	577	Potri.006G146300	-
PROMPTs_1957	-	811	Potri.006G148800	-
PROMPTs_1958	-	246	Potri.006G154700	-
PROMPTs_1959	-	284	Potri.006G197100	+
PROMPTs_1960	-	801	Potri.006G227100	-
PROMPTs_1961	-	954	Potri.006G238000	+
PROMPTs_1962	-	2725	Potri.006G240900	-
PROMPTs_1963	-	1709	Potri.006G259600	+
PROMPTs_1964	-	564	Potri.006G264800	+
PROMPTs_1965	-	2402	Potri.006G265800	-
PROMPTs_1966	-	1874	Potri.006G265800	-
PROMPTs_1967	+	578	Potri.006G209300	-
PROMPTs_1968	-	2105	Potri.006G015200	-
PROMPTs_1969	-	2012	Potri.006G015200	-
PROMPTs_1970	-	2051	Potri.006G120300	+
PROMPTs_1971	-	1598	Potri.006G120300	+
PROMPTs_1972	-	4141	Potri.006G120900	+
PROMPTs_1973	-	1220	Potri.006G120900	+
PROMPTs_1974	-	2770	Potri.006G123200	-
PROMPTs_1975	-	1117	Potri.006G129600	+
PROMPTs_1976	-	1189	Potri.006G129600	+
PROMPTs_1977	-	892	Potri.006G223000	+
PROMPTs_1978	-	1340	Potri.006G233900	+
PROMPTs_1979	-	1632	Potri.006G240900	-
PROMPTs_1980	-	2550	Potri.006G240900	-
PROMPTs_1981	-	2204	Potri.006G240900	-
PROMPTs_1982	-	1786	Potri.006G240900	-
PROMPTs_1983	-	919	Potri.006G253200	+
PROMPTs_1984	-	5353	Potri.006G280100	-
PROMPTs_1985	-	3389	Potri.006G003100	-
PROMPTs_1986	-	1809	Potri.006G015200	-
PROMPTs_1987	-	607	Potri.006G059800	-
PROMPTs_1988	-	359	Potri.006G061100	+
PROMPTs_1989	-	428	Potri.006G082200	+
PROMPTs_1990	-	3860	Potri.006G120900	+
PROMPTs_1991	-	1112	Potri.006G192300	+
PROMPTs_1992	-	2709	Potri.006G227100	-
PROMPTs_1993	-	959	Potri.006G238000	+
PROMPTs_1994	-	2552	Potri.006G242300	-
PROMPTs_1995	-	1415	Potri.006G265800	-
PROMPTs_1996	-	1323	Potri.006G271100	-
PROMPTs_1997	-	1247	Potri.006G271300	-
PROMPTs_1998	-	528	Potri.006G277900	-
[truncated: 2,995 more rows]

## Sheet: Table S4
Table S4 Differentially expressed lncRNAs of poplar under osmotic stress
lncRNA_id	locus	length	Dourght stress ( mean FPKM)	Control group ( mean FPKM)	Fold_change-113/2	p-value	FDR	UP/DOWN regulate
TCONS_00002615	Chr01:38902909-38987812	434	40.3408	19.9563	2.02146	8.00234e-06	8.00234e-06	UP
TCONS_00003323	Chr01:1755642-1760985	396	2.41251	1e-05	241251	0.00287103	0.00287103	UP
TCONS_00003976	Chr01:9307056-9314898	912	1.69878	0.783332	2.16866	0.00182308	0.00182308	UP
TCONS_00004104	Chr01:10670782-10674359	1398	0.544367	5.60762	0.0970763	0.00011928	0.00011928	DOWN
TCONS_00004323	Chr01:12664439-12668016	482	3.92425	1.13279	3.46423	5.1263e-07	5.1263e-07	UP
TCONS_00004604	Chr01:17650393-17655906	2047	3.16557	3.10155	1.02064	3.69894e-05	3.69894e-05	UP
TCONS_00004790	Chr01:21862538-21868921	1115	1.05037	0.249703	4.20648	0.00188152	0.00188152	UP
TCONS_00004811	Chr01:22537014-22541923	1107	11.7043	28.6485	0.408548	0.00426757	0.00426757	DOWN
TCONS_00004899	Chr01:24727975-24729343	272	1.2996	1e-05	129960	0.00198369	0.00198369	UP
TCONS_00005016	Chr01:26342500-26362609	1111	1.99338	1e-05	199338	0.00201091	0.00201091	UP
TCONS_00005023	Chr01:26433897-26439875	379	3.16171	1e-05	316171	1.24141e-09	1.24141e-09	UP
TCONS_00005127	Chr01:27752916-27813085	766	0.334571	9.8944	0.0338142	3.5699e-43	3.5699e-43	DOWN
TCONS_00005246	Chr01:29339260-29344566	1397	17.0587	13.5499	1.25895	0.0457064	0.0457064	UP
TCONS_00005247	Chr01:29339260-29344566	1797	20.0571	9.1305	2.19671	0.00130359	0.00130359	UP
TCONS_00005328	Chr01:30493031-30498749	909	1.5071	0.300622	5.01327	0.00201091	0.00201091	UP
TCONS_00005332	Chr01:30578712-30582283	774	1e-05	9.88738	1.01139e-06	1.94864e-39	1.94864e-39	DOWN
TCONS_00005599	Chr01:34702845-34714115	361	5.95028	1.4619	4.07024	2.14994e-13	2.14994e-13	UP
TCONS_00005730	Chr01:36600838-36606365	659	1.42798	1e-05	142798	0.00201091	0.00201091	UP
TCONS_00005851	Chr01:38397505-38429906	680	1e-05	5.54868	1.80223e-06	0.000125779	0.000125779	DOWN
TCONS_00005869	Chr01:38678092-38681479	540	1.22255	0.805711	1.51736	0.00201091	0.00201091	UP
TCONS_00005923	Chr01:39576263-39583668	346	3.60492	2.35173	1.53288	1.47879e-06	1.47879e-06	UP
TCONS_00005935	Chr01:39753446-39781535	435	1.65028	11.9522	0.138073	2.31684e-05	2.31684e-05	DOWN
TCONS_00005974	Chr01:40349659-40354779	1854	2.25194	1e-05	225194	0.00292505	0.00292505	UP
TCONS_00006105	Chr01:42862899-42864981	686	2.60627	1.28259	2.03204	0.0144748	0.0144748	UP
TCONS_00006111	Chr01:42917802-42921690	612	7.14043	6.49157	1.09995	0.00754751	0.00754751	UP
TCONS_00006241	Chr01:44844731-44850558	492	1.05705	0.602602	1.75414	0.00219775	0.00219775	UP
TCONS_00006453	Chr01:48849969-48877379	984	2.41685	10.5371	0.229366	0.00466028	0.00466028	DOWN
TCONS_00006484	Chr01:49213956-49218054	1014	9.49118	1.22233	7.76483	0.00201091	0.00201091	UP
TCONS_00008023	Chr01:1818263-1823310	582	1.36234	0.186518	7.30407	0.00233342	0.00233342	UP
TCONS_00008382	Chr01:10268781-10273847	485	1.13358	0.586216	1.93372	0.00235951	0.00235951	UP
TCONS_00008509	Chr01:13524987-13529480	907	1.39326	0.144492	9.64247	0.00240719	0.00240719	UP
TCONS_00008525	Chr01:13976542-13980975	1725	2.36848	8.12e-05	29168.5	0.00326146	0.00326146	UP
TCONS_00009062	Chr01:35980478-35987415	887	4.77233	3.0838	1.54755	0.0104656	0.0104656	UP
TCONS_00009102	Chr01:37165730-37209102	258	0.569753	15.4415	0.0368975	0.00466028	0.00466028	DOWN
TCONS_00009132	Chr01:37974236-37974773	424	1.66641	1e-05	166641	0.00246184	0.00246184	UP
TCONS_00009163	Chr01:39284325-39289831	1319	1.03613	0.0706402	14.6677	0.00261362	0.00261362	UP
TCONS_00009165	Chr01:39492516-39496779	851	1.3573	1e-05	135730	0.00275142	0.00275142	UP
TCONS_00009177	Chr01:39753446-39781535	1058	0.000258133	6.46318	3.9939e-05	0.0363703	0.0363703	DOWN
TCONS_00009313	Chr01:46073463-46076506	710	2.57412	0.282958	9.09718	0.0036476	0.0036476	UP
TCONS_00009393	Chr01:49151992-49157572	471	12.0711	40.829	0.29565	0.0349533	0.0349533	DOWN
TCONS_00010421	Chr01:101245-104082	853	2.30436	0.0548466	42.0146	0.0038061	0.0038061	UP
TCONS_00010426	Chr01:258961-275092	1957	2.20598	0.00132425	1665.83	0.0038061	0.0038061	UP
TCONS_00010427	Chr01:258961-275092	1573	1.47089	1e-05	147089	0.00275142	0.00275142	UP
TCONS_00010489	Chr01:2212516-2227905	2001	2.07305	0.746501	2.77702	0.00414955	0.00414955	UP
TCONS_00010567	Chr01:5759398-5761814	654	1.23146	9.26543	0.132909	0.00235951	0.00235951	DOWN
TCONS_00010582	Chr01:5977270-5986900	1369	1.04452	1e-05	104452	0.00275142	0.00275142	UP
TCONS_00010692	Chr01:10079758-10086985	1649	2.02572	1.91304	1.0589	0.0144748	0.0144748	UP
TCONS_00010697	Chr01:10238986-10246369	1223	1.28264	1e-05	128264	0.00275142	0.00275142	UP
TCONS_00010798	Chr01:14044514-14050628	1170	4.32184	4.04214	1.0692	0.000582576	0.000582576	UP
TCONS_00010979	Chr01:26342500-26362609	1086	1.00149	1e-05	100149	0.00275142	0.00275142	UP
TCONS_00011035	Chr01:29318669-29321520	795	0.00131203	8.37049	0.000156745	8.69707e-05	8.69707e-05	DOWN
TCONS_00011051	Chr01:30578712-30582283	782	20.5705	54.3492	0.378488	1.96799e-43	1.96799e-43	DOWN
TCONS_00011125	Chr01:34947733-34951965	1047	3.65679	1.48696	2.45924	5.1263e-07	5.1263e-07	UP
TCONS_00011134	Chr01:35353370-35359602	826	1.22127	0.518095	2.35723	0.00275142	0.00275142	UP
TCONS_00011146	Chr01:36103814-36111994	1398	1.39814	0.556513	2.51232	0.00275142	0.00275142	UP
TCONS_00011172	Chr01:37165730-37209102	824	7.06688	8.46065	0.835264	1.65398e-05	1.65398e-05	DOWN
TCONS_00011310	Chr01:48372431-48376756	1337	26.62	16.5361	1.60981	0.00280623	0.00280623	UP
TCONS_00011324	Chr01:49019143-49047179	2345	1.28477	1e-05	128477	0.00275142	0.00275142	UP
TCONS_00011825	Chr01:21149294-21154456	389	3.79452	1e-05	379452	1.24141e-09	1.24141e-09	UP
TCONS_00012482	Chr01:3176446-3182995	1268	3.7263	1.56252	2.3848	5.19135e-07	5.19135e-07	UP
TCONS_00012604	Chr01:7146273-7151251	1415	1.33405	0.000891163	1496.98	0.00276693	0.00276693	UP
TCONS_00012709	Chr01:10856660-10863667	2056	1.25977	0.176927	7.12028	0.00280623	0.00280623	UP
TCONS_00012886	Chr01:19747748-19757429	396	1e-05	5.03335	1.98675e-06	0.000178484	0.000178484	DOWN
TCONS_00012976	Chr01:24844081-24849117	1028	3.05158	0.110257	27.677	1.24915e-09	1.24915e-09	UP
TCONS_00013097	Chr01:29339260-29344566	1150	46.6192	6.738	6.91885	2.14994e-13	2.14994e-13	UP
TCONS_00013254	Chr01:36098249-36102811	797	1.55351	0.585578	2.65295	0.00287103	0.00287103	UP
TCONS_00013274	Chr01:37165730-37209102	340	1e-05	11.5272	8.67513e-07	0.0220603	0.0220603	DOWN
TCONS_00013467	Chr01:48849969-48877379	375	1e-05	5.98181	1.67173e-06	0.000178484	0.000178484	DOWN
TCONS_00014275	Chr01:40001052-40198793	269	1e-05	6.22668	1.60599e-06	0.0363703	0.0363703	DOWN
TCONS_00014436	Chr01:2208449-2211619	432	2.35269	1.9053	1.23481	0.0144748	0.0144748	UP
TCONS_00014444	Chr01:2419694-2425122	394	1.85784	8.12556	0.228641	3.95459e-05	3.95459e-05	DOWN
TCONS_00014564	Chr01:6994415-6999057	2118	1.06387	0.840407	1.2659	0.00287103	0.00287103	UP
TCONS_00014655	Chr01:10517931-10519466	774	5.16484	1.87041	2.76134	2.31956e-13	2.31956e-13	UP
TCONS_00014694	Chr01:11519162-11522724	1247	1.34673	1e-05	134673	0.00287103	0.00287103	UP
TCONS_00014947	Chr01:27752916-27813085	319	1e-05	77.2426	1.29462e-07	1.2346e-15	1.2346e-15	DOWN
TCONS_00015043	Chr01:33365067-33368877	334	1.86939	1e-05	186939	0.00287103	0.00287103	UP
TCONS_00015112	Chr01:36205808-36209713	1142	1.48799	0.970082	1.53388	0.00287103	0.00287103	UP
TCONS_00015298	Chr01:48800767-48803647	1002	2.07402	1e-05	207402	0.00426757	0.00426757	UP
TCONS_00016759	Chr01:6721745-6730151	2003	1.26033	1e-05	126033	0.00292505	0.00292505	UP
TCONS_00016776	Chr01:7146273-7151251	843	1.79353	0.47403	3.78358	0.00326146	0.00326146	UP
TCONS_00016809	Chr01:8384169-8386280	206	13.2223	30.7577	0.429886	0.0144748	0.0144748	DOWN
TCONS_00016865	Chr01:10440743-10445074	1269	1.41723	0.475228	2.98221	0.0036476	0.0036476	UP
TCONS_00016894	Chr01:10969498-10977258	2425	2.76041	0.914858	3.01731	0.0043132	0.0043132	UP
TCONS_00016923	Chr01:11933123-11938219	1458	1.04664	0.597904	1.75052	0.0038061	0.0038061	UP
TCONS_00017189	Chr01:24715176-24721238	450	15.2699	4.65944	3.2772	0.000545998	0.000545998	UP
TCONS_00017274	Chr01:27752916-27813085	1078	1e-05	7.65013	1.30717e-06	2.23539e-26	2.23539e-26	DOWN
TCONS_00017300	Chr01:28852327-28855596	522	1.62981	1e-05	162981	0.0038061	0.0038061	UP
TCONS_00017381	Chr01:30578712-30582283	979	0.802813	7.08487	0.113314	8.13312e-26	8.13312e-26	DOWN
TCONS_00017457	Chr01:33847381-33852107	1678	0.195342	5.63013	0.0346958	0.000187295	0.000187295	DOWN
TCONS_00017594	Chr01:38760194-38764655	605	4.01727	2.26295	1.77524	0.00589212	0.00589212	UP
TCONS_00017654	Chr01:41971986-41990849	328	2.72122	0.0547522	49.7007	0.00439922	0.00439922	UP
TCONS_00017661	Chr01:42136481-42145959	1066	1.86707	1e-05	186707	0.00414955	0.00414955	UP
TCONS_00017683	Chr01:43076589-43079895	550	1e-05	13.6823	7.30871e-07	0.0137474	0.0137474	DOWN
TCONS_00017757	Chr01:47009595-47013310	944	0.773432	4.14133	0.186759	0.0363703	0.0363703	DOWN
TCONS_00017802	Chr01:49390486-49394871	1171	2.31726	0.829619	2.79316	0.00439922	0.00439922	UP
TCONS_00018215	Chr01:25665619-25683314	306	14.7303	13.0151	1.13179	1.13283e-08	1.13283e-08	UP
TCONS_00018564	Chr01:690030-718833	707	2.44291	7.78046	0.31398	0.00102587	0.00102587	DOWN
TCONS_00018574	Chr01:939014-945614	1447	1.3865	1e-05	138650	0.00426757	0.00426757	UP
TCONS_00018602	Chr01:2212516-2227905	1775	1.4574	1e-05	145740	0.0043132	0.0043132	UP
TCONS_00018604	Chr01:2300876-2311997	1292	3.8575	0.46646	8.26973	2.27677e-09	2.27677e-09	UP
TCONS_00018610	Chr01:2495960-2517023	1326	10.1745	1.5716	6.47398	0.000906916	0.000906916	UP
TCONS_00018612	Chr01:2551629-2556611	2667	2.10552	0.486455	4.32829	0.00466028	0.00466028	UP
TCONS_00018615	Chr01:2835087-2921340	862	1.64466	0.272604	6.03315	0.00439922	0.00439922	UP
TCONS_00018619	Chr01:3224690-3228789	1019	2.45071	0.000348423	7033.72	0.00466028	0.00466028	UP
TCONS_00018622	Chr01:3504807-3513650	691	3.85288	1e-05	385288	3.60096e-09	3.60096e-09	UP
TCONS_00018624	Chr01:3529013-3531766	628	2.32951	0.797276	2.92184	0.00466028	0.00466028	UP
TCONS_00018650	Chr01:4381010-4382241	811	5.73293	1.80428	3.17741	3.3397e-13	3.3397e-13	UP
TCONS_00018653	Chr01:4493878-4500423	503	1.58854	1e-05	158854	0.00439922	0.00439922	UP
TCONS_00018660	Chr01:5230621-5235560	632	2.30327	0.413646	5.56822	0.00466028	0.00466028	UP
TCONS_00018663	Chr01:5285113-5295708	2255	2.96898	0.583722	5.08629	0.00466028	0.00466028	UP
TCONS_00018669	Chr01:5727717-5732294	953	2.26164	1.1292	2.00287	0.0144748	0.0144748	UP
TCONS_00018695	Chr01:6721745-6730151	2509	1.39462	1e-05	139462	0.00466028	0.00466028	UP
TCONS_00018711	Chr01:7146273-7151251	1437	1.22885	1e-05	122885	0.00466028	0.00466028	UP
TCONS_00018737	Chr01:8601361-8616876	1050	1.46313	0.129003	11.3418	0.00466028	0.00466028	UP
TCONS_00018739	Chr01:8601361-8616876	2360	1.12347	0.205957	5.45488	0.00466028	0.00466028	UP
TCONS_00018756	Chr01:9580158-9584913	1012	1.16425	1e-05	116425	0.00466028	0.00466028	UP
TCONS_00018765	Chr01:10079758-10086985	1698	2.57307	1e-05	257307	0.00466028	0.00466028	UP
TCONS_00018806	Chr01:11519162-11522724	1468	1.72224	1e-05	172224	0.00466028	0.00466028	UP
TCONS_00018844	Chr01:13297762-13304180	1203	1.9807	1e-05	198070	0.00466028	0.00466028	UP
TCONS_00018864	Chr01:14720492-14724258	458	4.21164	1e-05	421164	0.034572	0.034572	UP
TCONS_00018874	Chr01:15846221-15847471	787	6.93811	3.76175	1.84438	0.00130359	0.00130359	UP
TCONS_00018877	Chr01:16047783-16053473	1428	2.21011	1.20169	1.83917	0.0152868	0.0152868	UP
TCONS_00018897	Chr01:19373236-19381579	921	1.1697	1e-05	116970	0.00466028	0.00466028	UP
TCONS_00018913	Chr01:20427709-20436982	1020	1.41225	1e-05	141225	0.00471631	0.00471631	UP
TCONS_00018918	Chr01:20662692-20669122	995	1.29409	0.706494	1.83171	0.00474614	0.00474614	UP
TCONS_00018919	Chr01:20662692-20669122	2241	1.26734	0.203658	6.22288	0.00514056	0.00514056	UP
TCONS_00018920	Chr01:20868227-20873468	1508	1.30599	0.460132	2.83829	0.00582323	0.00582323	UP
TCONS_00018925	Chr01:21039255-21044148	643	1.98408	0.600826	3.30225	0.00589212	0.00589212	UP
TCONS_00018938	Chr01:21996006-22003122	980	1.59758	0.605415	2.63882	0.00629937	0.00629937	UP
TCONS_00018984	Chr01:24838293-24842440	1276	1.57845	0.631253	2.5005	0.00667888	0.00667888	UP
TCONS_00018987	Chr01:24970354-24975036	1695	2.19273	0.134446	16.3094	0.00466028	0.00466028	UP
TCONS_00018991	Chr01:25094438-25096759	759	31.7427	12.153	2.61192	1.77674e-05	1.77674e-05	UP
TCONS_00019009	Chr01:26285633-26290842	744	2.69748	0.953302	2.82962	0.00466028	0.00466028	UP
TCONS_00019014	Chr01:26307515-26324015	2019	1.0212	0.151351	6.74723	0.00667888	0.00667888	UP
TCONS_00019033	Chr01:27146644-27161837	651	2.83258	1.16684	2.42757	0.015328	0.015328	UP
TCONS_00019044	Chr01:27925873-27930773	990	1.30422	1e-05	130422	0.00667888	0.00667888	UP
TCONS_00019057	Chr01:29238144-29241785	794	1.66414	1e-05	166414	0.00667888	0.00667888	UP
TCONS_00019072	Chr01:30296172-30298723	1139	2.11115	0.794274	2.65796	0.00471631	0.00471631	UP
TCONS_00019073	Chr01:30493031-30498749	1162	5.26987	0.75784	6.9538	0.015328	0.015328	UP
TCONS_00019075	Chr01:30753419-30756855	649	1.64989	1e-05	164989	0.00667888	0.00667888	UP
TCONS_00019128	Chr01:34495684-34530101	338	5.79573	1.12122	5.16913	3.36095e-13	3.36095e-13	UP
TCONS_00019151	Chr01:35353370-35359602	1465	2.38569	1e-05	238569	0.00474614	0.00474614	UP
TCONS_00019180	Chr01:36331897-36334750	1175	3.64192	1.89281	1.92408	5.52894e-07	5.52894e-07	UP
TCONS_00019212	Chr01:38179318-38187785	1885	1.33328	0.242469	5.49876	0.00667888	0.00667888	UP
TCONS_00019222	Chr01:38760194-38764655	1452	1.31702	1e-05	131702	0.00667888	0.00667888	UP
TCONS_00019230	Chr01:39355162-39362051	2725	1.16086	0.24365	4.76446	0.00667888	0.00667888	UP
TCONS_00019231	Chr01:39576263-39583668	2851	5.05796	5.96044	0.848588	0.00130359	0.00130359	DOWN
TCONS_00019238	Chr01:39920086-39941129	2009	1.11409	1e-05	111409	0.00667888	0.00667888	UP
TCONS_00019240	Chr01:40001052-40198793	1346	2.58148	1e-05	258148	0.00514056	0.00514056	UP
TCONS_00019241	Chr01:40001052-40198793	591	2.48888	8.60499	0.289237	0.034572	0.034572	DOWN
TCONS_00019242	Chr01:40001052-40198793	583	4.40516	13.4543	0.327417	0.0137474	0.0137474	DOWN
TCONS_00019263	Chr01:42121923-42128691	1335	1.23522	0.617769	1.99949	0.00667888	0.00667888	UP
TCONS_00019321	Chr01:48832776-48836209	1125	3.3624	1.20611	2.78781	6.83526e-07	6.83526e-07	UP
TCONS_00019325	Chr01:48849969-48877379	332	10.5602	8.6071	1.22692	3.90295e-09	3.90295e-09	UP
TCONS_00019340	Chr01:49073999-49077819	1789	1.24418	0.136912	9.08744	0.00667888	0.00667888	UP
TCONS_00019354	Chr01:49908170-49913076	565	5.49968	0.690656	7.96298	0.015328	0.015328	UP
TCONS_00019364	Chr01:50243305-50246116	1163	2.39811	0.6977	3.43716	0.00582323	0.00582323	UP
TCONS_00019974	Chr01:26887741-26888142	292	4.351	1.03267	4.21335	0.000906916	0.000906916	UP
TCONS_00020239	Chr01:38022855-38023493	218	4.16603	2.83397	1.47003	0.00629937	0.00629937	UP
TCONS_00020470	Chr01:172363-185890	515	3.26817	13.0499	0.250436	7.33421e-05	7.33421e-05	DOWN
TCONS_00020491	Chr01:690030-718833	780	3.63032	42.4873	0.0854448	6.3822e-06	6.3822e-06	DOWN
TCONS_00020521	Chr01:1725460-1730296	1212	1.57255	1e-05	157255	0.00667888	0.00667888	UP
TCONS_00020674	Chr01:6620264-6622910	462	9.09661	2.11554	4.2999	0.00748	0.00748	UP
TCONS_00020791	Chr01:10428704-10436528	2498	1.4264	0.559277	2.55044	0.00667888	0.00667888	UP
TCONS_00020821	Chr01:11062268-11070236	1330	1.03768	0.40195	2.58161	0.00667888	0.00667888	UP
TCONS_00020831	Chr01:11348403-11350286	1595	1.00938	1e-05	100938	0.00702052	0.00702052	UP
TCONS_00020868	Chr01:12557132-12563919	711	1.36996	0.772446	1.77353	0.00713613	0.00713613	UP
TCONS_00020910	Chr01:15193867-15196634	1002	3.63149	1.54214	2.35484	1.03656e-06	1.03656e-06	UP
TCONS_00020911	Chr01:15248282-15266293	1931	2.5272	0.415599	6.08086	0.00589212	0.00589212	UP
TCONS_00020938	Chr01:16648852-16649792	423	2.10369	1.3961	1.50683	0.015328	0.015328	UP
TCONS_00021062	Chr01:24359329-24364051	1024	2.61948	0.744829	3.51689	0.00629937	0.00629937	UP
TCONS_00021078	Chr01:25027859-25029692	1128	1.52395	0.868994	1.75369	0.00713613	0.00713613	UP
TCONS_00021202	Chr01:30652187-30699494	541	1e-05	4.68271	2.13552e-06	0.0363703	0.0363703	DOWN
TCONS_00021276	Chr01:34495684-34530101	241	2.84009	1e-05	284009	0.00667888	0.00667888	UP
TCONS_00021299	Chr01:35342900-35344982	577	35.9346	6.57493	5.4654	2.27677e-09	2.27677e-09	UP
TCONS_00021374	Chr01:37886737-37900392	232	1e-05	132.852	7.52717e-08	4.82163e-27	4.82163e-27	DOWN
TCONS_00021383	Chr01:38179318-38187785	2360	1.60916	0.696446	2.31053	0.00739101	0.00739101	UP
TCONS_00021385	Chr01:38355665-38361399	1618	1.06883	0.657646	1.62524	0.00743261	0.00743261	UP
TCONS_00021398	Chr01:38902909-38987812	750	1e-05	7.16207	1.39624e-06	2.34109e-24	2.34109e-24	DOWN
TCONS_00021400	Chr01:38902909-38987812	270	1e-05	6.90785	1.44763e-06	0.0363703	0.0363703	DOWN
TCONS_00021430	Chr01:39951234-39955670	3545	2.0142	0.902604	2.23154	0.00667888	0.00667888	UP
TCONS_00021433	Chr01:40001052-40198793	853	1e-05	5.78867	1.72751e-06	0.000194823	0.000194823	DOWN
TCONS_00021456	Chr01:41145503-41150974	994	1.27957	1e-05	127957	0.00748	0.00748	UP
TCONS_00021461	Chr01:41257676-41261408	1753	3.69891	0.154182	23.9905	3.90295e-09	3.90295e-09	UP
TCONS_00021496	Chr01:42608630-42616063	1794	1.08541	0.86593	1.25346	0.00754751	0.00754751	UP
TCONS_00021589	Chr01:48372431-48376756	1440	13.3978	0.000369706	36239.1	1.5221e-05	1.5221e-05	UP
TCONS_00021612	Chr01:49073999-49077819	238	18.4342	8.68507	2.12252	0.00276693	0.00276693	UP
TCONS_00021649	Chr01:50403612-50409335	2991	1.15155	0.494782	2.32739	0.00797362	0.00797362	UP
TCONS_00022038	Chr01:21723556-21726878	201	5.63564	836.426	0.00673776	1.32557e-166	1.32557e-166	DOWN
TCONS_00022074	Chr01:23793924-23833914	522	1e-05	48.6303	2.05633e-07	1.24141e-09	1.24141e-09	DOWN
TCONS_00022542	Chr01:339987-347238	641	1.84634	6.41306	0.287903	0.000194823	0.000194823	DOWN
TCONS_00022551	Chr01:513536-514509	332	1e-05	7.31998	1.36612e-06	6.27644e-24	6.27644e-24	DOWN
TCONS_00022598	Chr01:2495960-2517023	782	9.54911	4.33878	2.20087	0.0327338	0.0327338	UP
TCONS_00022627	Chr01:2976321-2994358	209	1e-05	27.3479	3.65659e-07	2.31684e-05	2.31684e-05	DOWN
TCONS_00022644	Chr01:3504807-3513650	1541	1.13461	0.423827	2.67706	0.00797362	0.00797362	UP
TCONS_00022720	Chr01:5977270-5986900	930	1.16976	0.104313	11.2139	0.00797362	0.00797362	UP
TCONS_00022825	Chr01:10627984-10630092	878	5.23321	0.000827999	6320.31	0.015328	0.015328	UP
TCONS_00022850	Chr01:11381371-11384562	987	10.9201	38.476	0.283816	0.0191291	0.0191291	DOWN
TCONS_00022898	Chr01:13297762-13304180	1467	2.56375	0.900872	2.84585	0.00667888	0.00667888	UP
TCONS_00022926	Chr01:15164188-15164891	296	1.04983	1e-05	104983	0.00797362	0.00797362	UP
TCONS_00022927	Chr01:15182796-15189424	346	1e-05	15.5651	6.42463e-07	0.00466028	0.00466028	DOWN
TCONS_00022950	Chr01:16236414-16241708	431	2.0491	1e-05	204910	0.00667888	0.00667888	UP
TCONS_00022992	Chr01:19727002-19738241	291	5.98963	0.181409	33.0173	0.015328	0.015328	UP
TCONS_00023035	Chr01:23312211-23323121	692	1e-05	13.6195	7.34241e-07	0.0137474	0.0137474	DOWN
TCONS_00023069	Chr01:25027859-25029692	900	9.45466	8.84461	1.06897	0.000114914	0.000114914	UP
TCONS_00023070	Chr01:25027859-25029692	945	0.896613	5.01134	0.178917	0.000194823	0.000194823	DOWN
TCONS_00023100	Chr01:26525866-26532309	1319	1.01738	1e-05	101738	0.00797362	0.00797362	UP
TCONS_00023110	Chr01:27078855-27079560	210	1e-05	40.4673	2.47113e-07	5.90418e-08	5.90418e-08	DOWN
TCONS_00023133	Chr01:27752916-27813085	1181	1e-05	45.4878	2.19839e-07	7.10748e-09	7.10748e-09	DOWN
TCONS_00023189	Chr01:30397899-30401937	290	1e-05	4.84865	2.06243e-06	0.0363703	0.0363703	DOWN
TCONS_00023207	Chr01:32248731-32253109	660	2.01142	1e-05	201142	0.00667888	0.00667888	UP
TCONS_00023250	Chr01:34364305-34367039	876	1.512	0.601039	2.51564	0.00797362	0.00797362	UP
TCONS_00023265	Chr01:35860300-35863632	800	8.32545	3.55079	2.34468	0.0411484	0.0411484	UP
TCONS_00023276	Chr01:36310401-36314311	1875	2.29534	0.80804	2.84063	0.00667888	0.00667888	UP
TCONS_00023286	Chr01:37165730-37209102	508	11.357	4.76866	2.38159	0.0104656	0.0104656	UP
TCONS_00023287	Chr01:37165730-37209102	606	8.86453	7.47247	1.18629	7.33421e-05	7.33421e-05	UP
TCONS_00023295	Chr01:37460714-37475013	2862	1.56649	16.8734	0.0928378	0.015774	0.015774	DOWN
TCONS_00023359	Chr01:40001052-40198793	335	0.713805	30.0668	0.0237406	4.58381e-06	4.58381e-06	DOWN
TCONS_00023360	Chr01:40001052-40198793	335	1e-05	12.2896	8.13696e-07	0.013501	0.013501	DOWN
TCONS_00023363	Chr01:40001052-40198793	934	1.66299	20.1913	0.0823617	0.00219775	0.00219775	DOWN
TCONS_00023365	Chr01:40001052-40198793	934	1e-05	20.4887	4.88074e-07	0.000582576	0.000582576	DOWN
TCONS_00023374	Chr01:41145503-41150974	975	1.62723	0.546694	2.97649	0.00797362	0.00797362	UP
TCONS_00023431	Chr01:43894235-43897212	1829	0.0912874	5.03461	0.018132	0.000194823	0.000194823	DOWN
TCONS_00023483	Chr01:48337425-48340613	1597	6.97073	5.96973	1.16768	0.0043132	0.0043132	UP
TCONS_00023485	Chr01:48525731-48527394	1129	1e-05	5.97918	1.67247e-06	0.000194823	0.000194823	DOWN
TCONS_00024122	Chr01:764274-800644	1026	6.86819	6.20158	1.10749	2.99549e-07	2.99549e-07	UP
TCONS_00024133	Chr01:1090614-1098030	999	19.1357	6.22683	3.0731	0.000225901	0.000225901	UP
TCONS_00024140	Chr01:1818263-1823310	542	11.4161	3.48624	3.27462	0.0038061	0.0038061	UP
TCONS_00024251	Chr01:9025354-9028979	1308	12.1048	0.693682	17.4501	3.69894e-05	3.69894e-05	UP
TCONS_00024309	Chr01:13642626-13654294	3522	3.34101	0.627727	5.32239	3.90295e-09	3.90295e-09	UP
TCONS_00024311	Chr01:13900662-13908729	523	2.65114	0.98764	2.68432	0.00667888	0.00667888	UP
TCONS_00024340	Chr01:16623152-16627689	772	2.7162	0.540836	5.02222	0.00667888	0.00667888	UP
TCONS_00024386	Chr01:21862538-21868921	336	0.00750844	6.43585	0.00116666	0.0363703	0.0363703	DOWN
TCONS_00024436	Chr01:26307515-26324015	275	2.32829	7.64275	0.30464	0.00102587	0.00102587	DOWN
TCONS_00024452	Chr01:27679957-27687402	1729	1.22759	1e-05	122759	0.00797362	0.00797362	UP
TCONS_00024467	Chr01:28081926-28105539	847	0.664898	6.2143	0.106995	0.0368163	0.0368163	DOWN
TCONS_00024476	Chr01:30053118-30054155	495	10.8007	23.9368	0.451217	3.69894e-05	3.69894e-05	DOWN
TCONS_00024493	Chr01:32112064-32113009	221	1e-05	18.5653	5.38639e-07	0.000992235	0.000992235	DOWN
TCONS_00024508	Chr01:32882153-32889726	636	1.72584	7.34659	0.234917	0.013501	0.013501	DOWN
TCONS_00024517	Chr01:34066099-34071572	1244	1e-05	8.36842	1.19497e-06	8.94677e-05	8.94677e-05	DOWN
TCONS_00024520	Chr01:34545203-34547953	982	1.0304	1e-05	103040	0.00797362	0.00797362	UP
TCONS_00024546	Chr01:35980478-35987415	892	13.1602	3.39287	3.87878	0.000980091	0.000980091	UP
TCONS_00024620	Chr01:42917802-42921690	1217	5.2787	3.00887	1.75438	3.79895e-08	3.79895e-08	UP
TCONS_00024648	Chr01:48849969-48877379	912	4.43306	4.95533	0.894604	0.000828387	0.000828387	DOWN
TCONS_00024688	Chr01:351823-353408	213	3.70806	1e-05	370806	4.47066e-09	4.47066e-09	UP
TCONS_00025559	Chr01:4140191-4145651	508	1.13642	0.57667	1.97066	0.00817963	0.00817963	UP
TCONS_00025755	Chr01:14143926-14145990	515	1e-05	5.1755	1.93218e-06	0.000194823	0.000194823	DOWN
TCONS_00025873	Chr01:24675040-24679978	582	2.40849	0.73487	3.27744	0.00667888	0.00667888	UP
TCONS_00025913	Chr01:26293548-26299655	300	1.15009	1e-05	115009	0.0091061	0.0091061	UP
TCONS_00026075	Chr01:35980478-35987415	1723	3.0058	1e-05	300580	7.10748e-09	7.10748e-09	UP
TCONS_00026112	Chr01:39251147-39256404	1287	1.72097	1e-05	172097	0.00928954	0.00928954	UP
TCONS_00026131	Chr01:40349659-40354779	1062	3.9513	0.000159083	24838	7.75587e-09	7.75587e-09	UP
TCONS_00026240	Chr01:49081451-49084692	1003	16.8325	5.25283	3.20446	0.000828387	0.000828387	UP
TCONS_00026244	Chr01:49357106-49365845	1630	4.26683	3.89342	1.09591	0.0104656	0.0104656	UP
TCONS_00026277	Chr01:50482973-50488524	754	1.75571	0.140572	12.4898	0.00936301	0.00936301	UP
TCONS_00026552	Chr01:15402618-15408995	358	1.78152	1e-05	178152	0.00956918	0.00956918	UP
TCONS_00027130	Chr01:8217276-8223076	1068	1.14031	1e-05	114031	0.00971421	0.00971421	UP
TCONS_00027165	Chr01:10035413-10054701	2127	5.80137	3.02906	1.91524	5.90418e-08	5.90418e-08	UP
TCONS_00027175	Chr01:10670782-10674359	860	1e-05	4.22947	2.36436e-06	0.0363703	0.0363703	DOWN
TCONS_00027327	Chr01:23012081-23016333	272	16.3713	2.49772	6.5545	2.66587e-05	2.66587e-05	UP
TCONS_00027525	Chr01:35980478-35987415	1961	3.02594	1.19258	2.53731	1.47879e-06	1.47879e-06	UP
TCONS_00028164	Chr01:258961-275092	3027	1.00459	0.698644	1.43791	0.0101213	0.0101213	UP
TCONS_00028217	Chr01:3107922-3112388	636	1.08274	1e-05	108274	0.0101588	0.0101588	UP
TCONS_00028368	Chr01:13935156-13940543	1782	1.46359	0.559988	2.61361	0.0101852	0.0101852	UP
TCONS_00028383	Chr01:15136471-15142696	1380	2.46385	1.71715	1.43485	0.015328	0.015328	UP
TCONS_00028419	Chr01:20943899-20956738	751	1.03508	1e-05	103508	0.0104656	0.0104656	UP
TCONS_00028439	Chr01:24229935-24236326	1964	1e-05	5.24223	1.90759e-06	0.000215229	0.000215229	DOWN
TCONS_00028464	Chr01:25927106-25932430	1674	9.50329	8.88261	1.06988	0.000114914	0.000114914	UP
TCONS_00028553	Chr01:35510386-35513749	710	23.8398	1.37077	17.3915	1.4688e-08	1.4688e-08	UP
TCONS_00028591	Chr01:39920086-39941129	597	1.79306	1e-05	179306	0.0104656	0.0104656	UP
TCONS_00028604	Chr01:41257676-41261408	641	1.19666	0.00045429	2634.13	0.0113342	0.0113342	UP
TCONS_00028699	Chr01:125642-126524	283	1e-05	15.3081	6.53249e-07	0.00466028	0.00466028	DOWN
TCONS_00029545	Chr01:23793924-23833914	303	2.71844	502.997	0.00540449	2.75759e-101	2.75759e-101	DOWN
TCONS_00030014	Chr01:35294335-35303269	608	1e-05	5.97971	1.67232e-06	0.000215229	0.000215229	DOWN
TCONS_00030550	Chr01:509429-511784	860	1e-05	6.36782	1.5704e-06	0.0382063	0.0382063	DOWN
TCONS_00030668	Chr01:2835087-2921340	426	1e-05	5.00395	1.99842e-06	0.000215229	0.000215229	DOWN
TCONS_00030698	Chr01:3543334-3548006	407	3.64576	17.3177	0.210522	3.98851e-192	3.98851e-192	DOWN
TCONS_00030900	Chr01:7501631-7504598	1176	0.279285	5.2634	0.0530617	0.000225901	0.000225901	DOWN
TCONS_00030909	Chr01:7919309-7922547	458	3.1989	3.13892	1.01911	3.69894e-05	3.69894e-05	UP
TCONS_00030932	Chr01:8553908-8558642	216	61.8584	1144.72	0.054038	3.01132e-165	3.01132e-165	DOWN
TCONS_00030993	Chr01:10035413-10054701	2348	6.96271	3.51868	1.97878	0.00131986	0.00131986	UP
TCONS_00031153	Chr01:13297762-13304180	2396	2.56958	1.72688	1.48799	0.015328	0.015328	UP
TCONS_00031194	Chr01:14602634-14616134	2077	1.36333	0.135215	10.0827	0.0119414	0.0119414	UP
TCONS_00031284	Chr01:17058170-17064441	1192	3.60555	3.43198	1.05057	3.69894e-05	3.69894e-05	UP
TCONS_00031355	Chr01:19466100-19471070	321	0.794148	5.71091	0.139058	0.000282212	0.000282212	DOWN
TCONS_00031367	Chr01:19727002-19738241	1237	1.20435	0.905619	1.32986	0.0119414	0.0119414	UP
TCONS_00031377	Chr01:20272033-20276455	212	1121.93	354.42	3.16554	3.98851e-192	3.98851e-192	UP
TCONS_00031394	Chr01:20662692-20669122	2174	0.493612	4.5653	0.108123	0.0363703	0.0363703	DOWN
TCONS_00031499	Chr01:23310159-23312134	272	1e-05	19.6073	5.10014e-07	0.00102587	0.00102587	DOWN
TCONS_00031500	Chr01:23310159-23312134	1174	1e-05	5.60107	1.78537e-06	0.00028301	0.00028301	DOWN
TCONS_00031501	Chr01:23312211-23323121	703	1e-05	17.9232	5.57936e-07	0.00164291	0.00164291	DOWN
TCONS_00031506	Chr01:23423425-23425568	261	1e-05	5.05224	1.97932e-06	0.000298735	0.000298735	DOWN
TCONS_00031549	Chr01:24838293-24842440	425	3.84349	2.68596	1.43096	1.57268e-06	1.57268e-06	UP
TCONS_00031598	Chr01:26342500-26362609	303	1e-05	7.23376	1.38241e-06	1.01171e-20	1.01171e-20	DOWN
TCONS_00031664	Chr01:27752916-27813085	768	1e-05	35.8681	2.78799e-07	5.1263e-07	5.1263e-07	DOWN
TCONS_00031667	Chr01:27752916-27813085	920	0.267556	30.2441	0.00884655	4.58381e-06	4.58381e-06	DOWN
TCONS_00031773	Chr01:30652187-30699494	849	1.3851	12.4811	0.110976	7.76684e-16	7.76684e-16	DOWN
TCONS_00031898	Chr01:34777769-34786142	909	1e-05	7.56698	1.32153e-06	1.82553e-20	1.82553e-20	DOWN
TCONS_00031916	Chr01:35096624-35102322	1132	2.45781	1.44084	1.70582	0.015328	0.015328	UP
TCONS_00031923	Chr01:35353370-35359602	595	1e-05	4.692	2.13129e-06	0.0363703	0.0363703	DOWN
TCONS_00032016	Chr01:38179318-38187785	873	4.94166	2.3701	2.085	0.00667888	0.00667888	UP
TCONS_00032050	Chr01:38902909-38987812	1357	0.156413	4.01095	0.0389965	0.0363703	0.0363703	DOWN
TCONS_00032051	Chr01:38902909-38987812	1011	0.327972	5.0253	0.0652642	0.000310164	0.000310164	DOWN
TCONS_00032052	Chr01:38902909-38987812	500	1e-05	12.9179	7.7412e-07	0.013501	0.013501	DOWN
TCONS_00032053	Chr01:38902909-38987812	989	1e-05	5.3344	1.87463e-06	0.000319733	0.000319733	DOWN
TCONS_00032054	Chr01:38902909-38987812	883	0.649859	8.1624	0.0796162	8.94677e-05	8.94677e-05	DOWN
TCONS_00032070	Chr01:39652240-39656179	777	1e-05	5.05931	1.97655e-06	0.000320536	0.000320536	DOWN
TCONS_00032128	Chr01:41257676-41261408	1008	2.53559	0.540899	4.68773	0.00667888	0.00667888	UP
TCONS_00032227	Chr01:43726787-43728047	420	1e-05	4.1798	2.39246e-06	0.0363703	0.0363703	DOWN
TCONS_00032351	Chr01:47009595-47013310	1234	0.455183	5.41321	0.0840874	0.000334718	0.000334718	DOWN
TCONS_00032401	Chr01:48849969-48877379	879	1e-05	5.02573	1.98976e-06	0.000334718	0.000334718	DOWN
TCONS_00032439	Chr01:49489404-49493056	284	2.2787	7.24385	0.31457	0.00102893	0.00102893	DOWN
TCONS_00032977	Chr01:4345053-4346452	582	1.20501	25.4574	0.0473344	0.000298735	0.000298735	DOWN
TCONS_00033059	Chr01:11698167-11700586	301	1e-05	6.90938	1.44731e-06	0.0382063	0.0382063	DOWN
TCONS_00033066	Chr01:11933123-11938219	1476	1.1796	1e-05	117960	0.0119497	0.0119497	UP
TCONS_00033086	Chr01:14143926-14145990	377	6.32e-06	12.1787	5.18939e-07	0.013501	0.013501	DOWN
TCONS_00033105	Chr01:17650393-17655906	1274	7.47172	1.99998	3.7359	0.0171755	0.0171755	UP
TCONS_00033127	Chr01:23151455-23154616	262	1e-05	14.8054	6.75429e-07	0.00797362	0.00797362	DOWN
TCONS_00033133	Chr01:24302673-24303609	487	28.9372	55.2309	0.523931	6.83526e-07	6.83526e-07	DOWN
TCONS_00033144	Chr01:25962699-25965644	1856	1.05126	0.47802	2.1992	0.0122022	0.0122022	UP
TCONS_00033280	Chr01:41257676-41261408	642	4.07976	1e-05	407976	0.034572	0.034572	UP
TCONS_00033281	Chr01:41257676-41261408	812	1.94494	0.414575	4.69141	0.0127845	0.0127845	UP
TCONS_00033326	Chr01:49019143-49047179	881	3.15837	0.504643	6.25862	9.22847e-09	9.22847e-09	UP
TCONS_00034431	Chr02:10876938-10882973	355	1.24967	0.906874	1.378	0.0134158	0.0134158	UP
TCONS_00035361	Chr02:9624-17751	645	3.34554	0.531986	6.28877	1.05633e-08	1.05633e-08	UP
TCONS_00035733	Chr02:3562107-3563741	306	3.33695	2.24084	1.48915	1.75885e-06	1.75885e-06	UP
TCONS_00035751	Chr02:3705296-3709560	1666	4.33937	0.23699	18.3104	0.034572	0.034572	UP
TCONS_00035846	Chr02:4606487-4613564	277	7.7242	1e-05	772420	0.00287103	0.00287103	UP
TCONS_00036098	Chr02:7311381-7321254	749	14.1514	0.337705	41.9046	6.23762e-06	6.23762e-06	UP
TCONS_00036099	Chr02:7311381-7321254	572	4.01596	0.460952	8.71232	0.034572	0.034572	UP
TCONS_00036348	Chr02:9851029-9862558	1456	1.1013	13.6872	0.080462	0.0382063	0.0382063	DOWN
TCONS_00036349	Chr02:9851029-9862558	1872	0.965121	4.30306	0.224287	0.0363703	0.0363703	DOWN
TCONS_00036587	Chr02:12608581-12611087	769	28.1294	12.5049	2.24947	8.69707e-05	8.69707e-05	UP
TCONS_00036605	Chr02:12883929-12888698	1547	3.67236	1.28392	2.86027	1.57268e-06	1.57268e-06	UP
TCONS_00036626	Chr02:13194201-13197366	701	10.3584	25.1923	0.411173	0.00797362	0.00797362	DOWN
TCONS_00036716	Chr02:14276397-14280535	627	1e-05	8.13316	1.22953e-06	8.94677e-05	8.94677e-05	DOWN
TCONS_00036783	Chr02:15027168-15031999	1024	3.59162	0.656578	5.47021	1.1138e-08	1.1138e-08	UP
TCONS_00036923	Chr02:19336482-19347279	1028	6.04703	2.7036	2.23666	3.01132e-165	3.01132e-165	UP
TCONS_00037072	Chr02:22717162-22787324	555	1e-05	10.4226	9.59453e-07	0.0363703	0.0363703	DOWN
TCONS_00037078	Chr02:22805849-22808524	1372	1.74341	0.391892	4.4487	0.013501	0.013501	UP
TCONS_00037083	Chr02:22872261-22874791	253	6.14188	1e-05	614188	0.00667888	0.00667888	UP
TCONS_00037136	Chr02:23347642-23352083	2029	3.16973	1.83558	1.72683	1.75885e-06	1.75885e-06	UP
TCONS_00037146	Chr02:23552270-23589522	507	1.11552	1e-05	111552	0.013501	0.013501	UP
TCONS_00037152	Chr02:23552270-23589522	1244	1.1133	0.1209	9.20844	0.013501	0.013501	UP
TCONS_00037224	Chr02:24187373-24192984	1634	2.45952	1.18297	2.07911	0.015328	0.015328	UP
TCONS_00037296	Chr02:24656475-24736635	334	1e-05	6.42066	1.55747e-06	0.0382063	0.0382063	DOWN
TCONS_00038054	Chr02:16790123-16795731	340	2.10351	1e-05	210351	0.00667888	0.00667888	UP
TCONS_00038318	Chr02:875929-881224	802	6.47575	6.55739	0.98755	3.35995e-07	3.35995e-07	DOWN
TCONS_00038571	Chr02:6845769-6851354	960	1.08613	0.468796	2.31685	0.013501	0.013501	UP
TCONS_00038662	Chr02:8752611-8756514	592	1.24691	0.599669	2.07933	0.013501	0.013501	UP
TCONS_00038718	Chr02:9851029-9862558	560	1.42423	1e-05	142423	0.013501	0.013501	UP
TCONS_00038799	Chr02:12013198-12028010	457	3.00064	11.5496	0.259805	0.0091061	0.0091061	DOWN
TCONS_00038942	Chr02:15747289-15749526	564	1.061	1e-05	106100	0.013501	0.013501	UP
TCONS_00039056	Chr02:22717162-22787324	810	2.13875	18.0623	0.11841	0.0155226	0.0155226	DOWN
TCONS_00039116	Chr02:23728713-23732334	577	2.93525	1.3473	2.17862	0.015328	0.015328	UP
TCONS_00040042	Chr02:6478393-6481661	999	1.79821	0.0557731	32.2415	0.013501	0.013501	UP
TCONS_00040133	Chr02:9628783-9636751	1640	6.52512	4.64632	1.40436	8.69707e-05	8.69707e-05	UP
TCONS_00040144	Chr02:9851029-9862558	565	1.07504	0.443933	2.42163	0.013501	0.013501	UP
TCONS_00040389	Chr02:23773026-23777724	508	1.1946	1e-05	119460	0.013501	0.013501	UP
TCONS_00041114	Chr02:642312-645228	986	1.21608	0.00272911	445.596	0.013501	0.013501	UP
TCONS_00041147	Chr02:1604738-1714822	1416	3.71963	1.37236	2.71039	2.32009e-06	2.32009e-06	UP
TCONS_00041219	Chr02:3909804-3911480	966	2.55676	1e-05	255676	0.00667888	0.00667888	UP
TCONS_00041445	Chr02:11519108-11523680	813	2.13051	1.35703	1.56998	0.015328	0.015328	UP
TCONS_00041478	Chr02:12814278-12818327	394	1.84844	0.776228	2.38131	0.013501	0.013501	UP
TCONS_00041521	Chr02:14276397-14280535	1924	3.04665	1.87673	1.62338	2.74365e-06	2.74365e-06	UP
TCONS_00041683	Chr02:24656475-24736635	230	1e-05	8.65924	1.15484e-06	9.71796e-05	9.71796e-05	DOWN
TCONS_00042440	Chr02:5505013-5551541	223	2.69677	1e-05	269677	0.00667888	0.00667888	UP
TCONS_00042591	Chr02:10048610-10059935	1142	0.114551	9.23708	0.0124012	9.71381e-38	9.71381e-38	DOWN
TCONS_00042690	Chr02:14827521-14831310	1000	0.574978	7.22175	0.0796175	2.69983e-20	2.69983e-20	DOWN
TCONS_00042734	Chr02:20887920-20892336	951	1.37916	1e-05	137916	0.0137474	0.0137474	UP
TCONS_00043747	Chr02:1991090-1992410	553	1.03284	0.649117	1.59115	0.0137474	0.0137474	UP
TCONS_00043783	Chr02:2870010-2872539	750	2.28422	0.000129519	17636.2	0.00667888	0.00667888	UP
TCONS_00043817	Chr02:3578196-3584254	1922	1.21436	0.751336	1.61627	0.0137474	0.0137474	UP
TCONS_00043946	Chr02:6385302-6389593	1159	0.361927	17.6544	0.0205007	0.00164291	0.00164291	DOWN
TCONS_00044174	Chr02:11810280-11820159	1255	4.62039	0.953781	4.84429	0.034572	0.034572	UP
TCONS_00044196	Chr02:12265546-12270369	738	0.643357	4.57953	0.140485	0.0363703	0.0363703	DOWN
TCONS_00044245	Chr02:14121478-14127562	954	1.3971	1e-05	139710	0.0137474	0.0137474	UP
TCONS_00044276	Chr02:14363509-14370733	1915	4.45969	1.10711	4.02823	0.000980091	0.000980091	UP
TCONS_00044323	Chr02:16948655-16953290	355	1.55508	0.568005	2.73779	0.0137474	0.0137474	UP
TCONS_00044342	Chr02:19609758-19621111	2183	2.79345	1.34564	2.07593	0.015328	0.015328	UP
TCONS_00044557	Chr02:2341957-2343846	513	7.80275	2.12714	3.66819	0.0277343	0.0277343	UP
TCONS_00044869	Chr02:22354879-22356359	308	14.3579	1e-05	1435790	6.23762e-06	6.23762e-06	UP
TCONS_00044887	Chr02:23358546-23366792	613	3.27791	1.38778	2.36198	2.74365e-06	2.74365e-06	UP
TCONS_00044933	Chr02:86306-89495	684	14.1485	36.1934	0.390914	3.35995e-07	3.35995e-07	DOWN
TCONS_00044979	Chr02:2224501-2225742	411	2.9372	7.60648	0.386144	0.00122082	0.00122082	DOWN
TCONS_00045010	Chr02:3578196-3584254	2442	2.97711	1.07095	2.77988	0.015328	0.015328	UP
TCONS_00045020	Chr02:3733533-3743878	1597	3.35305	3.55229	0.943912	3.95459e-05	3.95459e-05	DOWN
TCONS_00045037	Chr02:4537028-4541353	741	4.16453	1.43649	2.8991	0.000980091	0.000980091	UP
TCONS_00045086	Chr02:6615063-6628939	3230	1.66172	0.00020318	8178.56	0.0137474	0.0137474	UP
TCONS_00045089	Chr02:6692394-6700953	3197	1.1718	1e-05	117180	0.0137474	0.0137474	UP
TCONS_00045118	Chr02:8214689-8246346	4884	1.54107	1e-05	154107	0.0137474	0.0137474	UP
TCONS_00045139	Chr02:9234446-9245666	557	1.89533	0.197882	9.57808	0.0137474	0.0137474	UP
TCONS_00045145	Chr02:9513976-9517442	1015	1.43346	1e-05	143346	0.0137474	0.0137474	UP
TCONS_00045155	Chr02:9657797-9666499	595	1.27524	1e-05	127524	0.0137474	0.0137474	UP
TCONS_00045168	Chr02:10038437-10045484	1479	1.66977	0.934056	1.78766	0.0137623	0.0137623	UP
TCONS_00045169	Chr02:10048610-10059935	2629	1.17677	6.17207	0.190661	0.000194823	0.000194823	DOWN
TCONS_00045170	Chr02:10062350-10071487	1392	1.07034	1e-05	107034	0.0144748	0.0144748	UP
TCONS_00045198	Chr02:11511535-11514641	488	2.83778	1e-05	283778	0.00702052	0.00702052	UP
TCONS_00045205	Chr02:11828357-11833729	1821	2.8739	1.28129	2.24297	0.015328	0.015328	UP
TCONS_00045217	Chr02:12690682-12695798	674	2.14058	1e-05	214058	0.00713613	0.00713613	UP
TCONS_00045227	Chr02:13210832-13226699	2897	1.50123	0.209633	7.16123	0.0144748	0.0144748	UP
TCONS_00045230	Chr02:13368890-13371707	1164	2.03014	1.24062	1.63639	0.015328	0.015328	UP
TCONS_00045238	Chr02:14121478-14127562	1100	1.18168	0.462592	2.55448	0.0144748	0.0144748	UP
TCONS_00045243	Chr02:14319322-14339266	1441	2.82222	1e-05	282222	0.00713613	0.00713613	UP
TCONS_00045245	Chr02:14363509-14370733	619	1.58444	1e-05	158444	0.0144748	0.0144748	UP
TCONS_00045248	Chr02:14693917-14698823	609	2.71735	0.738653	3.67879	0.00739101	0.00739101	UP
TCONS_00045261	Chr02:15349975-15353787	3101	1.22749	0.43421	2.82695	0.0144748	0.0144748	UP
TCONS_00045271	Chr02:15630030-15631931	1058	1.31496	1e-05	131496	0.0152868	0.0152868	UP
TCONS_00045320	Chr02:22444435-22453548	644	1.62663	1e-05	162663	0.015328	0.015328	UP
TCONS_00045327	Chr02:22717162-22787324	2041	2.14679	11.0347	0.194549	1.17359e-08	1.17359e-08	DOWN
TCONS_00045332	Chr02:22831488-22840911	1451	3.44536	1e-05	344536	1.1138e-08	1.1138e-08	UP
TCONS_00045357	Chr02:24258916-24261465	959	1.3751	0.25912	5.30681	0.015328	0.015328	UP
TCONS_00045358	Chr02:24281523-24287347	1520	2.73607	1.82152	1.50208	0.015328	0.015328	UP
TCONS_00045359	Chr02:24348959-24363380	888	1.52931	1e-05	152931	0.015328	0.015328	UP
TCONS_00045370	Chr02:24783670-24789319	2425	3.23255	1e-05	323255	1.13283e-08	1.13283e-08	UP
TCONS_00045377	Chr02:25091682-25103791	788	1.23918	1e-05	123918	0.015328	0.015328	UP
TCONS_00045520	Chr02:3850706-3851514	401	1.10837	0.820889	1.35021	0.015328	0.015328	UP
TCONS_00046045	Chr02:725180-726752	1078	1.04606	0.483976	2.16139	0.015328	0.015328	UP
TCONS_00046052	Chr02:858183-859416	1063	20.915	13.0588	1.6016	0.0137623	0.0137623	UP
TCONS_00046134	Chr02:2557454-2565047	3837	1.28925	0.63554	2.02859	0.015328	0.015328	UP
TCONS_00046145	Chr02:2947372-2951365	1752	0.439026	6.36788	0.0689438	0.0382063	0.0382063	DOWN
TCONS_00046164	Chr02:3578196-3584254	2021	1.96614	0.369068	5.32731	0.015328	0.015328	UP
TCONS_00046173	Chr02:3705296-3709560	2308	2.73092	0.224841	12.146	0.00743261	0.00743261	UP
TCONS_00046306	Chr02:7208401-7211651	1148	0.922139	5.01538	0.183862	0.000356021	0.000356021	DOWN
TCONS_00046325	Chr02:7713563-7724136	1659	1e-05	6.93589	1.44178e-06	0.0382063	0.0382063	DOWN
TCONS_00046359	Chr02:8823837-8828023	305	1e-05	5.99918	1.66689e-06	0.000365842	0.000365842	DOWN
TCONS_00046394	Chr02:9851029-9862558	3531	1.38643	6.66643	0.207972	0.000215229	0.000215229	DOWN
TCONS_00046417	Chr02:10178225-10182345	905	2.58745	1.62537	1.59191	0.015328	0.015328	UP
TCONS_00046464	Chr02:11895086-11900008	1492	8.77916	2.58299	3.39884	0.0144748	0.0144748	UP
TCONS_00046535	Chr02:14319322-14339266	1684	0.000893213	4.56702	0.000195579	0.0363703	0.0363703	DOWN
TCONS_00046562	Chr02:15000735-15005395	1644	1e-05	5.1217	1.95248e-06	0.00046781	0.00046781	DOWN
TCONS_00046738	Chr02:24964374-24966650	622	13.7103	11.0014	1.24623	0.000545998	0.000545998	UP
TCONS_00046739	Chr02:24964374-24966650	2028	2.14089	14.7967	0.144687	1.76934e-05	1.76934e-05	DOWN
TCONS_00046881	Chr02:5102792-5135529	225	1e-05	43.348	2.30691e-07	1.13283e-08	1.13283e-08	DOWN
TCONS_00046964	Chr02:8693523-8696141	823	1.75323	1e-05	175323	0.015328	0.015328	UP
TCONS_00047290	Chr02:1604738-1714822	420	1e-05	19.999	5.00025e-07	0.00102587	0.00102587	DOWN
TCONS_00047359	Chr02:5242552-5267545	1169	1e-05	4.58307	2.18194e-06	0.0363703	0.0363703	DOWN
TCONS_00047411	Chr02:7050490-7057288	1820	1.08345	0.379858	2.85225	0.015328	0.015328	UP
TCONS_00047553	Chr02:12318155-12323116	1116	1.21795	0.472008	2.58036	0.015328	0.015328	UP
TCONS_00047865	Chr02:5213541-5219500	569	1.88803	8.2288	0.229442	4.09385e-05	4.09385e-05	DOWN
TCONS_00048158	Chr02:86306-89495	1065	4.21722	15.7095	0.26845	1.13283e-08	1.13283e-08	DOWN
TCONS_00048160	Chr02:94739-96826	950	4.01666	2.49554	1.60954	0.00667888	0.00667888	UP
TCONS_00048208	Chr02:3474740-3479946	1038	4.48318	0.0192092	233.387	0.034572	0.034572	UP
TCONS_00048258	Chr02:6314501-6320709	1541	1e-05	4.55435	2.1957e-06	0.0363703	0.0363703	DOWN
TCONS_00048261	Chr02:6385302-6389593	1021	1e-05	16.3065	6.13252e-07	0.00275142	0.00275142	DOWN
TCONS_00048262	Chr02:6385302-6389593	523	3.46303	25.3841	0.136425	0.00414955	0.00414955	DOWN
TCONS_00048274	Chr02:6692394-6700953	4466	1.01916	0.812665	1.2541	0.015328	0.015328	UP
TCONS_00048332	Chr02:9851029-9862558	3253	1.46861	9.94679	0.147647	0.00240719	0.00240719	DOWN
TCONS_00048338	Chr02:10048610-10059935	700	2.07379	1e-05	207379	0.00748	0.00748	UP
TCONS_00048339	Chr02:10048610-10059935	820	1.25066	6.72901	0.185861	0.000215229	0.000215229	DOWN
TCONS_00048407	Chr02:14363509-14370733	982	2.63402	0.367454	7.1683	0.00754751	0.00754751	UP
TCONS_00048442	Chr02:19476372-19481810	1269	1.20304	0.966733	1.24444	0.015328	0.015328	UP
TCONS_00048457	Chr02:22230554-22247124	1403	4.21835	1e-05	421835	0.034572	0.034572	UP
TCONS_00049133	Chr02:4473292-4479979	1008	1.12501	0.520291	2.16227	0.015328	0.015328	UP
TCONS_00049182	Chr02:5691299-5696765	738	7.42131	3.39671	2.18485	4.54455e-11	4.54455e-11	UP
TCONS_00049247	Chr02:8823837-8828023	713	2.0112	1.19105	1.68859	0.015328	0.015328	UP
TCONS_00049303	Chr02:10327966-10333273	396	0.544977	14.4281	0.0377719	0.00797362	0.00797362	DOWN
TCONS_00049339	Chr02:11810280-11820159	1455	1.17448	0.613931	1.91305	0.015328	0.015328	UP
TCONS_00049386	Chr02:14319322-14339266	1223	0.60512	6.60353	0.0916358	0.0382063	0.0382063	DOWN
TCONS_00049389	Chr02:14357258-14359584	1029	1.28277	1e-05	128277	0.015328	0.015328	UP
TCONS_00049425	Chr02:16643000-16647153	245	1.02618	1e-05	102618	0.015328	0.015328	UP
TCONS_00049488	Chr02:23059687-23068148	689	0.177611	5.47819	0.0324215	0.00049501	0.00049501	DOWN
TCONS_00049496	Chr02:23511855-23518198	1268	1.18862	1e-05	118862	0.015328	0.015328	UP
TCONS_00049520	Chr02:24575583-24578881	725	1.77496	1e-05	177496	0.015328	0.015328	UP
TCONS_00050039	Chr02:2145216-2146256	207	167.891	197.686	0.849281	0.00426757	0.00426757	DOWN
TCONS_00050117	Chr02:4709214-4713956	476	1.58187	0.952508	1.66074	0.015328	0.015328	UP
TCONS_00050272	Chr02:11858459-11863224	1547	1.30855	1e-05	130855	0.015328	0.015328	UP
TCONS_00050387	Chr02:22717162-22787324	554	0.881461	6.8357	0.12895	0.0383414	0.0383414	DOWN
TCONS_00050442	Chr02:25091682-25103791	436	2.19478	1e-05	219478	0.00797362	0.00797362	UP
TCONS_00050651	Chr02:15041746-15045072	364	1.04515	1e-05	104515	0.015328	0.015328	UP
TCONS_00050797	Chr02:3115869-3120592	1267	1.95857	0.650209	3.01222	0.015328	0.015328	UP
TCONS_00050897	Chr02:8770160-8797559	1521	2.29217	0.853392	2.68595	0.00797362	0.00797362	UP
TCONS_00050917	Chr02:10048610-10059935	1276	1.32735	8.63622	0.153696	4.09385e-05	4.09385e-05	DOWN
TCONS_00050934	Chr02:11465717-11473350	1447	1.47765	1e-05	147765	0.015328	0.015328	UP
TCONS_00050945	Chr02:12185243-12188038	1020	1.01707	8.74e-05	11637	0.015328	0.015328	UP
TCONS_00051023	Chr02:23047949-23056170	611	1.5476	0.574356	2.6945	0.015328	0.015328	UP
TCONS_00051026	Chr02:23486509-23488912	530	4.71729	3.75507	1.25625	0.0113342	0.0113342	UP
TCONS_00051798	Chr02:21332630-21345285	280	1.77858	11.5169	0.154432	2.31684e-05	2.31684e-05	DOWN
TCONS_00051908	Chr02:23825784-23833491	816	1e-05	7.42825	1.34621e-06	3.34635e-20	3.34635e-20	DOWN
TCONS_00051973	Chr02:147998-150003	1169	4.53164	1.6157	2.80475	0.000980091	0.000980091	UP
TCONS_00052000	Chr02:642312-645228	665	8.84638	5.9164	1.49523	0.000356021	0.000356021	UP
TCONS_00052006	Chr02:886567-894792	735	3.02344	1.63153	1.85313	2.74365e-06	2.74365e-06	UP
TCONS_00052021	Chr02:1288054-1293269	1430	1e-05	9.30783	1.07436e-06	1.58804e-37	1.58804e-37	DOWN
TCONS_00052023	Chr02:1381792-1383821	1333	0.897609	4.02505	0.223006	0.0368163	0.0368163	DOWN
TCONS_00052026	Chr02:1414599-1417469	511	1e-05	4.6558	2.14786e-06	0.0382063	0.0382063	DOWN
TCONS_00052038	Chr02:1604738-1714822	418	1e-05	25.2448	3.96121e-07	7.33421e-05	7.33421e-05	DOWN
TCONS_00052140	Chr02:3592084-3597988	1030	1.07683	0.944024	1.14068	0.015328	0.015328	UP
TCONS_00052181	Chr02:4401929-4404191	567	0.804007	4.15826	0.193352	0.0382063	0.0382063	DOWN
TCONS_00052272	Chr02:6340093-6342713	588	2.13684	1.53195	1.39485	0.015328	0.015328	UP
TCONS_00052290	Chr02:6615063-6628939	1570	1.36894	0.853679	1.60358	0.015328	0.015328	UP
TCONS_00052399	Chr02:9083940-9101180	980	1.71927	0.00049735	3456.86	0.0155226	0.0155226	UP
TCONS_00052428	Chr02:9670037-9675405	1547	1e-05	4.24919	2.35339e-06	0.0382063	0.0382063	DOWN
TCONS_00052465	Chr02:10327966-10333273	410	1e-05	4.4927	2.22583e-06	0.0382063	0.0382063	DOWN
TCONS_00052561	Chr02:12265546-12270369	773	6.02252	21.4787	0.280395	0.00182308	0.00182308	DOWN
TCONS_00052600	Chr02:13534860-13538683	705	1e-05	4.00698	2.49565e-06	0.0382063	0.0382063	DOWN
TCONS_00052611	Chr02:14031027-14105320	204	1e-05	25.8846	3.8633e-07	7.33421e-05	7.33421e-05	DOWN
TCONS_00052629	Chr02:14319322-14339266	1684	1.32111	7.10794	0.185864	0.013501	0.013501	DOWN
TCONS_00052686	Chr02:15858472-15865592	766	1e-05	4.11715	2.42886e-06	0.0382063	0.0382063	DOWN
TCONS_00052818	Chr02:22128904-22134437	1087	1.05151	0.925973	1.13557	0.015774	0.015774	UP
TCONS_00052831	Chr02:22872261-22874791	333	1e-05	5.17737	1.93148e-06	0.00051451	0.00051451	DOWN
TCONS_00052862	Chr02:23511855-23518198	749	4.73228	1.66061	2.84972	0.000992235	0.000992235	UP
TCONS_00052927	Chr02:24656475-24736635	501	1e-05	5.66924	1.7639e-06	0.000545998	0.000545998	DOWN
TCONS_00052940	Chr02:24964374-24966650	1010	4.36687	25.8905	0.168667	0.00936301	0.00936301	DOWN
TCONS_00053248	Chr02:2517887-2519133	906	5.94635	3.39095	1.75359	6.54231e-08	6.54231e-08	UP
TCONS_00053370	Chr02:11753758-11787342	278	1.95904	0.899474	2.17798	0.015774	0.015774	UP
TCONS_00053430	Chr02:20426272-20431583	834	1.36472	1e-05	136472	0.0166307	0.0166307	UP
TCONS_00054187	Chr03:11756184-11764095	257	1e-05	4.97709	2.00921e-06	0.0383414	0.0383414	DOWN
TCONS_00054220	Chr03:12349224-12361054	526	1.08807	1e-05	108807	0.0171755	0.0171755	UP
TCONS_00054362	Chr03:13568600-13569045	287	3.0972	1e-05	309720	1.13283e-08	1.13283e-08	UP
TCONS_00055265	Chr03:2303106-2317796	2305	1.23143	0.0117001	105.25	0.0171755	0.0171755	UP
TCONS_00055274	Chr03:2352842-2356027	582	13.717	5.21898	2.62829	0.00514056	0.00514056	UP
TCONS_00055362	Chr03:4538101-4543458	1518	4.55714	2.94814	1.54577	0.00667888	0.00667888	UP
TCONS_00056000	Chr03:14265267-14285720	1348	5.07293	18.9831	0.267234	0.00280623	0.00280623	DOWN
TCONS_00056064	Chr03:14934670-14943262	1793	20.3234	12.5457	1.61995	0.00743261	0.00743261	UP
TCONS_00056140	Chr03:15687430-15689990	1032	5.22893	0.0038446	1360.07	0.015328	0.015328	UP
TCONS_00056205	Chr03:16586185-16612110	507	1e-05	7.66706	1.30428e-06	9.37887e-20	9.37887e-20	DOWN
TCONS_00056231	Chr03:16807046-16815305	582	0.000107992	6.80782	1.58629e-05	0.0409763	0.0409763	DOWN
TCONS_00056258	Chr03:17075347-17092144	312	2.31411	1e-05	231411	0.00797362	0.00797362	UP
TCONS_00056420	Chr03:18976550-18982970	1259	3.08179	3.95088	0.780026	4.09385e-05	4.09385e-05	DOWN
TCONS_00056534	Chr03:20140670-20302270	367	1.16272	1e-05	116272	0.0186118	0.0186118	UP
TCONS_00056574	Chr03:20559898-20564369	644	1.1419	1e-05	114190	0.0187707	0.0187707	UP
TCONS_00056764	Chr03:3822304-3839786	233	8.27568	1e-05	827568	0.00122082	0.00122082	UP
TCONS_00056903	Chr03:9817850-9826853	261	1e-05	14.1007	7.09185e-07	0.00797362	0.00797362	DOWN
TCONS_00057471	Chr03:2352842-2356027	925	1.31731	0.317256	4.1522	0.0191291	0.0191291	UP
TCONS_00057603	Chr03:8837106-8840248	729	1.10388	0.683978	1.61391	0.0193475	0.0193475	UP
TCONS_00057810	Chr03:14124950-14127476	1209	1.59711	0.966605	1.65229	0.0194209	0.0194209	UP
TCONS_00057814	Chr03:14265267-14285720	1441	1e-05	6.56815	1.5225e-06	0.0411484	0.0411484	DOWN
TCONS_00057873	Chr03:15988671-15993680	852	1.05057	0.582362	1.80398	0.0201581	0.0201581	UP
TCONS_00058065	Chr03:21312330-21317401	666	2.09921	9.4088	0.223111	0.034572	0.034572	DOWN
TCONS_00058079	Chr03:21512571-21525570	1047	1.16872	1e-05	116872	0.0220603	0.0220603	UP
TCONS_00058654	Chr03:2263609-2269851	276	2.86741	1e-05	286741	0.00797362	0.00797362	UP
TCONS_00058700	Chr03:7142371-7150495	1014	2.52312	1.25809	2.00552	0.015328	0.015328	UP
TCONS_00058748	Chr03:9838638-9852242	230	1e-05	8.28834	1.20651e-06	0.000114914	0.000114914	DOWN
TCONS_00058751	Chr03:9946118-9955944	272	1.95973	1e-05	195973	0.0220603	0.0220603	UP
TCONS_00058777	Chr03:10604515-10617521	971	3.61037	1.30119	2.77467	2.74365e-06	2.74365e-06	UP
TCONS_00059636	Chr03:19755765-19758887	225	3.66039	1e-05	366039	1.15774e-08	1.15774e-08	UP
TCONS_00059737	Chr03:2275731-2300097	2812	2.07152	0.283412	7.30922	0.00797362	0.00797362	UP
TCONS_00059846	Chr03:9238750-9247250	1113	3.11093	1.61907	1.92143	2.82133e-06	2.82133e-06	UP
TCONS_00059933	Chr03:12562816-12568867	833	12.1338	0.232363	52.2192	3.69894e-05	3.69894e-05	UP
TCONS_00059951	Chr03:13008383-13014027	250	11.2305	10.6062	1.05886	3.89633e-07	3.89633e-07	UP
TCONS_00060796	Chr03:7248079-7254841	379	2.71307	1e-05	271307	0.00797362	0.00797362	UP
TCONS_00060900	Chr03:12130439-12132638	774	1.25549	0.344324	3.64625	0.0220603	0.0220603	UP
TCONS_00060965	Chr03:14764264-14772183	1460	4.36216	3.55252	1.22791	0.0119414	0.0119414	UP
TCONS_00060979	Chr03:14999495-15006105	2029	2.01195	1e-05	201195	0.00797362	0.00797362	UP
TCONS_00061713	Chr03:19330864-19364604	224	3.09074	1e-05	309074	1.17359e-08	1.17359e-08	UP
TCONS_00061978	Chr03:9946118-9955944	710	1.21657	0.910419	1.33627	0.0220603	0.0220603	UP
TCONS_00062036	Chr03:11685843-11691588	1140	10.5028	7.63664	1.37532	7.33421e-05	7.33421e-05	UP
TCONS_00062111	Chr03:14432385-14436402	596	1.24435	1e-05	124435	0.0220603	0.0220603	UP
TCONS_00062208	Chr03:17041300-17049026	486	2.02707	1e-05	202707	0.00797362	0.00797362	UP
TCONS_00062233	Chr03:17501020-17505453	702	1.05532	1e-05	105532	0.0220603	0.0220603	UP
TCONS_00062238	Chr03:17563557-17565338	209	1e-05	5.37387	1.86086e-06	0.000545998	0.000545998	DOWN
TCONS_00062429	Chr03:2525448-2530014	656	2.64087	1.50742	1.75191	0.015328	0.015328	UP
TCONS_00062667	Chr03:16459401-16469147	486	3.37678	1.15823	2.91547	2.82133e-06	2.82133e-06	UP
TCONS_00062743	Chr03:20414000-20416491	442	7.60939	44.0166	0.172875	0.000320536	0.000320536	DOWN
TCONS_00062773	Chr03:21599119-21602136	484	5.36104	1e-05	536104	0.015328	0.015328	UP
TCONS_00062780	Chr03:157509-161037	2318	1.0979	1e-05	109790	0.0220603	0.0220603	UP
TCONS_00062792	Chr03:2263609-2269851	1455	5.05613	0.533794	9.47206	0.015328	0.015328	UP
TCONS_00062818	Chr03:5316305-5319317	570	3.62941	0.90778	3.99812	1.4688e-08	1.4688e-08	UP
TCONS_00062860	Chr03:9946118-9955944	828	1.23772	1e-05	123772	0.0220603	0.0220603	UP
TCONS_00062861	Chr03:10012413-10014779	1045	48.5399	34.1477	1.42147	0.00028301	0.00028301	UP
TCONS_00062895	Chr03:11388426-11402082	3214	3.8018	3.60283	1.05523	4.09385e-05	4.09385e-05	UP
TCONS_00062941	Chr03:14305476-14312983	1166	1.96549	0.740435	2.65451	0.0220603	0.0220603	UP
TCONS_00062970	Chr03:15368473-15374787	1162	5.6221	0.292199	19.2407	0.015328	0.015328	UP
TCONS_00063002	Chr03:17312271-17316654	990	1.69334	1e-05	169334	0.0220603	0.0220603	UP
TCONS_00063004	Chr03:17430377-17431820	472	6.82884	2.21318	3.08553	2.31167e-144	2.31167e-144	UP
TCONS_00063021	Chr03:18212976-18219770	914	2.17155	0.156969	13.8343	0.00797362	0.00797362	UP
TCONS_00063048	Chr03:19759456-19769680	660	2.24462	1e-05	224462	0.00817963	0.00817963	UP
TCONS_00063058	Chr03:19918000-19921782	1001	3.06408	1.17395	2.61006	3.73643e-06	3.73643e-06	UP
TCONS_00063074	Chr03:20140670-20302270	262	26.3762	84.9911	0.310341	0.00174459	0.00174459	DOWN
TCONS_00063076	Chr03:20140670-20302270	1334	1.0405	1e-05	104050	0.0220603	0.0220603	UP
TCONS_00063077	Chr03:20140670-20302270	1330	3.73667	10.3256	0.361884	5.19135e-07	5.19135e-07	DOWN
TCONS_00063094	Chr03:21346603-21352043	2930	2.1324	1.33679	1.59516	0.015328	0.015328	UP
TCONS_00063095	Chr03:21346603-21352043	681	2.61099	0.500413	5.21767	0.0091061	0.0091061	UP
TCONS_00063096	Chr03:21353147-21357390	1611	1.48582	0.228349	6.50679	0.0220603	0.0220603	UP
TCONS_00063103	Chr03:21512571-21525570	1133	4.48756	0.865567	5.18453	0.034572	0.034572	UP
TCONS_00063481	Chr03:15797818-15801976	1573	3.14972	0.00603443	521.958	2.76984e-08	2.76984e-08	UP
TCONS_00063717	Chr03:726847-728898	801	1.06908	0.995467	1.07395	0.0225578	0.0225578	UP
TCONS_00063739	Chr03:2275731-2300097	6607	0.615665	4.48322	0.137327	0.0409763	0.0409763	DOWN
TCONS_00063756	Chr03:3510896-3513404	672	1e-05	9.36706	1.06757e-06	1.30338e-35	1.30338e-35	DOWN
TCONS_00063798	Chr03:7817681-7824361	1127	21.3881	10.0574	2.1266	0.00182308	0.00182308	UP
TCONS_00063867	Chr03:10654558-10660678	1072	2.46097	0.910458	2.703	0.00928954	0.00928954	UP
TCONS_00063908	Chr03:12076504-12079464	405	2.26815	1.58134	1.43432	0.015328	0.015328	UP
TCONS_00064000	Chr03:14981548-14984038	1661	0.143003	5.54445	0.0257921	0.000582576	0.000582576	DOWN
TCONS_00064030	Chr03:16396060-16398750	1408	1.53247	0.888465	1.72485	0.0237952	0.0237952	UP
TCONS_00064047	Chr03:17041300-17049026	1474	3.12946	0.55507	5.63796	3.35116e-08	3.35116e-08	UP
TCONS_00064048	Chr03:17075347-17092144	205	21.4003	1e-05	2140030	1.1138e-08	1.1138e-08	UP
TCONS_00064063	Chr03:17563557-17565338	332	1e-05	19.4198	5.14938e-07	0.00102587	0.00102587	DOWN
TCONS_00064147	Chr03:20472393-20480357	289	3.84479	1e-05	384479	3.35116e-08	3.35116e-08	UP
TCONS_00064161	Chr03:21019605-21048703	1998	1e-05	6.2548	1.59877e-06	0.0411484	0.0411484	DOWN
TCONS_00064222	Chr03:1251977-1257601	385	1.12897	0.982384	1.14921	0.0241157	0.0241157	UP
TCONS_00064565	Chr03:17676887-17678725	252	1e-05	101.06	9.89511e-08	1.82553e-20	1.82553e-20	DOWN
TCONS_00064733	Chr03:3073662-3074297	290	1e-05	10.0499	9.95035e-07	0.0363703	0.0363703	DOWN
TCONS_00064734	Chr03:3074450-3075005	372	2.95306	10.5507	0.279892	0.00471631	0.00471631	DOWN
TCONS_00064742	Chr03:3326418-3326741	206	1e-05	5.61743	1.78017e-06	0.000828387	0.000828387	DOWN
TCONS_00064745	Chr03:3449525-3450091	494	1e-05	10.8494	9.2171e-07	0.0363703	0.0363703	DOWN
TCONS_00064751	Chr03:3510896-3513404	282	3.65261	45.587	0.0801239	1.47879e-06	1.47879e-06	DOWN
TCONS_00064753	Chr03:3513503-3513902	311	1e-05	11.3414	8.81725e-07	0.0220603	0.0220603	DOWN
TCONS_00064867	Chr03:10935560-10945841	439	2.21015	1.32788	1.66442	0.015328	0.015328	UP
TCONS_00064868	Chr03:10935560-10945841	735	9.11414	4.4208	2.06165	0.0327338	0.0327338	UP
TCONS_00064964	Chr03:14971236-14976218	533	1.21527	0.510254	2.3817	0.0245703	0.0245703	UP
TCONS_00064972	Chr03:15368473-15374787	353	5.50983	3.80474	1.44815	8.49813e-08	8.49813e-08	UP
TCONS_00064997	Chr03:16422722-16447636	1175	0.579576	10.7576	0.053876	0.0363703	0.0363703	DOWN
TCONS_00065025	Chr03:17430377-17431820	558	2.30357	1e-05	230357	0.00936301	0.00936301	UP
TCONS_00065057	Chr03:18976550-18982970	595	2.38402	1.55149	1.5366	0.015328	0.015328	UP
TCONS_00065093	Chr03:20140670-20302270	1190	1.32368	1e-05	132368	0.0258668	0.0258668	UP
TCONS_00065107	Chr03:21019605-21048703	797	1e-05	6.16343	1.62247e-06	0.041451	0.041451	DOWN
TCONS_00065108	Chr03:21019605-21048703	357	1e-05	33.6637	2.97056e-07	1.57268e-06	1.57268e-06	DOWN
TCONS_00065440	Chr03:1925736-1934372	3094	1.6728	7.50115	0.223006	0.013501	0.013501	DOWN
TCONS_00065445	Chr03:2263609-2269851	417	6.77388	1.02155	6.63098	0.032539	0.032539	UP
TCONS_00065464	Chr03:4538101-4543458	635	3.32533	0.530246	6.2713	3.53587e-08	3.53587e-08	UP
TCONS_00065543	Chr03:12415107-12422457	1403	1.08164	1e-05	108164	0.0258668	0.0258668	UP
TCONS_00065551	Chr03:12631826-12642886	659	2.84998	7.91048	0.360279	0.00122082	0.00122082	DOWN
TCONS_00065592	Chr03:14934670-14943262	1605	47.5417	15.2847	3.11041	3.60096e-09	3.60096e-09	UP
TCONS_00065620	Chr03:16632404-16645389	797	1e-05	4.91604	2.03416e-06	0.0411484	0.0411484	DOWN
TCONS_00065652	Chr03:19259145-19264493	707	2.7074	1.12782	2.40056	0.015328	0.015328	UP
TCONS_00065667	Chr03:19918000-19921782	864	3.00198	1.7495	1.71591	4.58381e-06	4.58381e-06	UP
TCONS_00066187	Chr03:1461119-1471722	1014	3.88699	0.155436	25.007	3.79895e-08	3.79895e-08	UP
TCONS_00066310	Chr03:10935560-10945841	1918	1.12326	1e-05	112326	0.0277343	0.0277343	UP
TCONS_00066374	Chr03:13257412-13261064	1176	1.67524	0.829744	2.01898	0.0277343	0.0277343	UP
TCONS_00066440	Chr03:16323646-16328807	307	1e-05	6.27774	1.59293e-06	0.0426467	0.0426467	DOWN
TCONS_00066441	Chr03:16323646-16328807	1280	0.392827	8.70624	0.0451202	0.000114914	0.000114914	DOWN
TCONS_00066516	Chr03:19918000-19921782	1697	1.10601	1e-05	110601	0.0277343	0.0277343	UP
TCONS_00067120	Chr03:12715164-12721376	2184	1.11794	1e-05	111794	0.0277343	0.0277343	UP
TCONS_00067281	Chr03:20627342-20632142	657	1.01482	0.394521	2.57228	0.0277343	0.0277343	UP
TCONS_00067289	Chr03:21051117-21057439	611	51.3003	19.7726	2.59451	7.75587e-09	7.75587e-09	UP
TCONS_00067685	Chr03:12715164-12721376	1930	3.13039	14.9164	0.209862	0.00287103	0.00287103	DOWN
TCONS_00068729	Chr03:1925736-1934372	2662	0.641411	6.42173	0.0998813	0.0426467	0.0426467	DOWN
TCONS_00068798	Chr03:3641493-3660822	830	3.14e-05	4.0733	7.70874e-06	0.0411484	0.0411484	DOWN
TCONS_00068886	Chr03:8351849-8357637	1533	1.68377	0.865127	1.94627	0.0277343	0.0277343	UP
TCONS_00068928	Chr03:9754370-9790950	258	1e-05	8.49899	1.17661e-06	0.000114914	0.000114914	DOWN
TCONS_00068962	Chr03:10675045-10677294	676	3.03467	3.70126	0.819902	4.73937e-05	4.73937e-05	DOWN
TCONS_00069031	Chr03:12130439-12132638	355	0.851513	5.25624	0.162	0.000906916	0.000906916	DOWN
TCONS_00069197	Chr03:15430451-15433220	1284	1.65183	0.478141	3.45469	0.0277343	0.0277343	UP
TCONS_00069389	Chr03:19932552-19942500	1102	3.04424	1.26423	2.40798	4.58381e-06	4.58381e-06	UP
TCONS_00069483	Chr03:21690611-21694150	1184	1.09361	0.623541	1.75387	0.0277343	0.0277343	UP
TCONS_00069817	Chr03:10744908-10747647	706	1.08315	1e-05	108315	0.0308478	0.0308478	UP
TCONS_00069952	Chr03:21512571-21525570	922	1.0539	1e-05	105390	0.0319999	0.0319999	UP
TCONS_00070744	Chr04:14319037-14325071	596	1.02165	0.449729	2.2717	0.0324836	0.0324836	UP
TCONS_00071512	Chr04:1393997-1397171	1351	2.12965	1.54e-05	138289	0.00956918	0.00956918	UP
TCONS_00071569	Chr04:2545710-2590051	478	3.51346	2.70596	1.29842	2.32009e-06	2.32009e-06	UP
TCONS_00071603	Chr04:2744407-2752747	433	7.92274	1e-05	792274	0.00287103	0.00287103	UP
TCONS_00071663	Chr04:3481845-3484445	450	1.10208	0.289419	3.8079	0.0324836	0.0324836	UP
TCONS_00071930	Chr04:7681036-7689380	1324	1.33602	1e-05	133602	0.032539	0.032539	UP
TCONS_00072164	Chr04:14264103-14270179	1560	3.0391	0.000133943	22689.5	5.90418e-08	5.90418e-08	UP
TCONS_00072220	Chr04:15913789-15915321	539	7.30667	4.61854	1.58203	3.69894e-05	3.69894e-05	UP
TCONS_00072227	Chr04:16027260-16034006	593	150.792	29.9933	5.02752	1.99271e-35	1.99271e-35	UP
TCONS_00072565	Chr04:20524527-20529602	532	1.28419	1e-05	128419	0.032539	0.032539	UP
TCONS_00072668	Chr04:21423785-21426283	1429	1.82313	0.992841	1.83628	0.032539	0.032539	UP
TCONS_00072696	Chr04:21630945-21636778	1192	4.52327	0.539297	8.38735	0.034572	0.034572	UP
TCONS_00072762	Chr04:22203923-22205725	617	1.02673	1e-05	102673	0.032539	0.032539	UP
TCONS_00072770	Chr04:22273730-22275438	446	28.9609	27.6046	1.04913	6.50539e-45	6.50539e-45	UP
TCONS_00072822	Chr04:23114076-23145797	789	1.57795	0.206786	7.63084	0.032539	0.032539	UP
TCONS_00072834	Chr04:23204431-23207615	1834	11.349	11.6443	0.97464	0.00797362	0.00797362	DOWN
TCONS_00072889	Chr04:23639626-23734459	1075	5.25175	16.6636	0.315163	0.00748	0.00748	DOWN
TCONS_00072931	Chr04:24030840-24034311	1219	1.65597	1e-05	165597	0.032539	0.032539	UP
TCONS_00072936	Chr04:24158747-24163788	2423	3.83787	3.20235	1.19845	5.92042e-05	5.92042e-05	UP
TCONS_00073710	Chr04:2744407-2752747	1381	1.88116	1e-05	188116	0.032539	0.032539	UP
TCONS_00073725	Chr04:3119767-3129321	1938	2.29496	0.173508	13.2268	0.00971421	0.00971421	UP
TCONS_00074098	Chr04:18033676-18039928	2437	2.08817	1e-05	208817	0.0101213	0.0101213	UP
TCONS_00074166	Chr04:19646505-19677893	217	1e-05	7.15993	1.39666e-06	9.37887e-20	9.37887e-20	DOWN
TCONS_00074272	Chr04:21768732-21786084	1387	2.7005	0.23766	11.3629	0.0101588	0.0101588	UP
TCONS_00074603	Chr04:11895499-11905803	419	2.31479	1.9103	1.21174	0.015328	0.015328	UP
TCONS_00074877	Chr04:668149-695737	550	1.22584	0.93718	1.30801	0.0327338	0.0327338	UP
TCONS_00074879	Chr04:833435-836925	951	2.65043	1.50084	1.76596	0.015328	0.015328	UP
TCONS_00074883	Chr04:846200-851960	1066	0.566501	4.52976	0.125062	0.041451	0.041451	DOWN
TCONS_00074940	Chr04:2507398-2512970	518	0.713137	7.62998	0.0934651	1.40873e-19	1.40873e-19	DOWN
TCONS_00074950	Chr04:2733173-2738614	363	1e-05	5.11287	1.95585e-06	0.000980091	0.000980091	DOWN
TCONS_00075074	Chr04:7681036-7689380	548	1.3725	1e-05	137250	0.0327338	0.0327338	UP
TCONS_00075149	Chr04:16027260-16034006	1052	21.4462	1e-05	2144620	1.1138e-08	1.1138e-08	UP
TCONS_00075209	Chr04:18404763-18408774	745	3.92263	1.36603	2.87155	4.69637e-06	4.69637e-06	UP
TCONS_00075225	Chr04:19286987-19291368	1146	13.2436	6.70684	1.97464	0.0119414	0.0119414	UP
TCONS_00075342	Chr04:22869177-22877958	945	1.48912	0.353014	4.2183	0.0327338	0.0327338	UP
TCONS_00075353	Chr04:23169176-23177106	992	2.76421	9.69156	0.285218	0.0349533	0.0349533	DOWN
TCONS_00076024	Chr04:6569042-6571767	567	1.50015	0.801181	1.87242	0.0327338	0.0327338	UP
TCONS_00076067	Chr04:8809315-8846663	5836	1.97069	1e-05	197069	0.0327338	0.0327338	UP
TCONS_00076237	Chr04:19490625-19498523	1264	2.80053	0.929794	3.01199	0.0101852	0.0101852	UP
TCONS_00076274	Chr04:20591334-20740758	719	0.971875	24.2707	0.0400431	6.86511e-05	6.86511e-05	DOWN
TCONS_00076351	Chr04:21830376-21838734	335	1.04629	1e-05	104629	0.034572	0.034572	UP
TCONS_00076368	Chr04:22368954-22373201	413	3.02502	11.4517	0.264155	0.00928954	0.00928954	DOWN
TCONS_00076378	Chr04:22835759-22838204	1244	2.0172	1e-05	201720	0.0104656	0.0104656	UP
TCONS_00076416	Chr04:23952912-23969781	1074	1e-05	5.15964	1.93812e-06	0.000980091	0.000980091	DOWN
TCONS_00076418	Chr04:24003123-24008191	2082	1e-05	4.02485	2.48456e-06	0.0426467	0.0426467	DOWN
TCONS_00076819	Chr04:23047088-23050320	358	1.31764	1e-05	131764	0.034572	0.034572	UP
TCONS_00076865	Chr04:907471-917630	1552	5.15076	1e-05	515076	0.015328	0.015328	UP
TCONS_00076910	Chr04:3174995-3180177	769	1.92888	0.00197295	977.663	0.034572	0.034572	UP
TCONS_00076921	Chr04:3780234-3784816	574	9.20507	5.25612	1.75131	3.61893e-11	3.61893e-11	UP
TCONS_00076933	Chr04:5461966-5466375	765	0.0344085	4.18455	0.00822275	0.0426467	0.0426467	DOWN
TCONS_00076977	Chr04:6557381-6561204	1261	4.00441	1e-05	400441	0.034572	0.034572	UP
TCONS_00077024	Chr04:9229745-9232893	985	3.57827	1.39634	2.56261	4.72664e-06	4.72664e-06	UP
TCONS_00077040	Chr04:10982973-10989843	1788	1.07894	1e-05	107894	0.034572	0.034572	UP
TCONS_00077041	Chr04:10982973-10989843	1872	1.15866	1e-05	115866	0.034572	0.034572	UP
TCONS_00077099	Chr04:16798223-16800400	491	1.30249	0.508657	2.56064	0.034572	0.034572	UP
TCONS_00077117	Chr04:17357711-17419303	372	1.70713	1e-05	170713	0.034572	0.034572	UP
TCONS_00077214	Chr04:20883483-20890694	721	1.04076	0.498188	2.08909	0.034572	0.034572	UP
TCONS_00077229	Chr04:21301040-21305260	2691	2.08584	1.20681	1.72839	0.015328	0.015328	UP
TCONS_00077301	Chr04:23373473-23383941	2508	4.35084	2.61479	1.66393	0.00667888	0.00667888	UP
TCONS_00077594	Chr04:8747671-8758120	239	1e-05	9.7652	1.02404e-06	1.35677e-35	1.35677e-35	DOWN
TCONS_00077602	Chr04:9164087-9167060	634	1.03256	1e-05	103256	0.034572	0.034572	UP
TCONS_00077997	Chr04:3174995-3180177	806	1.17471	1e-05	117471	0.034572	0.034572	UP
TCONS_00078039	Chr04:4649015-4653539	248	3.94594	2.77441	1.42226	2.74365e-06	2.74365e-06	UP
TCONS_00078139	Chr04:7681036-7689380	968	23.0331	6.56252	3.5098	1.76934e-05	1.76934e-05	UP
TCONS_00078154	Chr04:8809315-8846663	6617	1.52332	0.570847	2.66853	0.034572	0.034572	UP
TCONS_00078315	Chr04:18652432-18662366	2637	3.53444	0.403362	8.76245	6.54231e-08	6.54231e-08	UP
TCONS_00078447	Chr04:21762904-21766835	1668	1.91656	0.784627	2.44264	0.034572	0.034572	UP
TCONS_00078683	Chr04:7689760-7694563	626	5.46429	1.76943	3.08816	6.17441e-13	6.17441e-13	UP
TCONS_00078922	Chr04:907471-917630	2165	3.6624	1.06616	3.43513	5.07864e-06	5.07864e-06	UP
TCONS_00078926	Chr04:1206233-1209891	864	1.37686	0.29303	4.6987	0.034572	0.034572	UP
TCONS_00078930	Chr04:1418652-1419958	928	6.14857	3.09273	1.98807	0.00136652	0.00136652	UP
TCONS_00078958	Chr04:2733173-2738614	1734	1.70015	0.0013439	1265.09	0.034572	0.034572	UP
TCONS_00078959	Chr04:2744407-2752747	1137	1.70019	1e-05	170019	0.034572	0.034572	UP
TCONS_00078962	Chr04:2817731-2822338	1270	2.13307	1e-05	213307	0.0104656	0.0104656	UP
TCONS_00078970	Chr04:3326436-3332965	1554	3.22066	0.610975	5.27134	8.49813e-08	8.49813e-08	UP
TCONS_00078971	Chr04:3326436-3332965	956	5.45746	5.56111	0.981362	0.00131986	0.00131986	DOWN
TCONS_00078973	Chr04:3580734-3587397	1092	1.84857	0.953145	1.93944	0.034572	0.034572	UP
TCONS_00078993	Chr04:4649015-4653539	954	2.46412	0.912398	2.70071	0.0113342	0.0113342	UP
TCONS_00079002	Chr04:5573913-5581601	920	1.53409	0.29139	5.26473	0.034572	0.034572	UP
TCONS_00079021	Chr04:6638731-6650232	3184	1.49312	0.444606	3.3583	0.034572	0.034572	UP
TCONS_00079037	Chr04:7784799-7789528	1035	1.70251	1e-05	170251	0.034572	0.034572	UP
TCONS_00079043	Chr04:8557986-8561296	551	2.44135	0.984858	2.47889	0.0119414	0.0119414	UP
TCONS_00079071	Chr04:11366306-11370210	1223	2.19482	1e-05	219482	0.0119414	0.0119414	UP
TCONS_00079074	Chr04:12083723-12086857	1340	3.34857	1.4297	2.34215	5.18222e-06	5.18222e-06	UP
TCONS_00079079	Chr04:14536111-14542480	411	3.11397	2.66077	1.17033	2.74365e-06	2.74365e-06	UP
TCONS_00079087	Chr04:15714971-15805662	1019	51.5285	12.4419	4.14153	1.05335e-11	1.05335e-11	UP
TCONS_00079088	Chr04:15714971-15805662	549	92.6529	1e-05	9265290	1.58804e-37	1.58804e-37	UP
TCONS_00079095	Chr04:15714971-15805662	548	82.1263	6.21556	13.213	1.01584e-26	1.01584e-26	UP
TCONS_00079098	Chr04:15820725-15832673	1277	5.293	5.64443	0.937739	0.00136652	0.00136652	DOWN
TCONS_00079123	Chr04:17902208-17907515	1026	1.30717	0.191398	6.82959	0.034572	0.034572	UP
TCONS_00079128	Chr04:18009603-18014927	2102	2.501	1.46776	1.70396	0.015328	0.015328	UP
TCONS_00079138	Chr04:18652432-18662366	2547	3.76038	1.20925	3.10968	6.23762e-06	6.23762e-06	UP
TCONS_00079153	Chr04:19646505-19677893	504	8.20476	29.6109	0.277086	0.0491062	0.0491062	DOWN
TCONS_00079181	Chr04:21433841-21439139	1218	2.79933	0.989117	2.83013	0.0119497	0.0119497	UP
TCONS_00079188	Chr04:21762904-21766835	925	1.56899	0.436785	3.59213	0.034572	0.034572	UP
TCONS_00079191	Chr04:21768732-21786084	1366	7.82465	4.93331	1.58609	3.69894e-05	3.69894e-05	UP
TCONS_00079198	Chr04:21813169-21819470	1342	1.01704	0.688083	1.47808	0.034572	0.034572	UP
TCONS_00079199	Chr04:21813169-21819470	771	2.83648	0.812103	3.49276	0.0122022	0.0122022	UP
TCONS_00079229	Chr04:23639626-23734459	1172	8.12887	4.16285	1.95272	1.60526e-58	1.60526e-58	UP
TCONS_00079257	Chr04:24246566-24252528	2884	1.65229	1e-05	165229	0.034572	0.034572	UP
TCONS_00079843	Chr04:2545710-2590051	344	1e-05	7.5722	1.32062e-06	2.37015e-19	2.37015e-19	DOWN
TCONS_00079844	Chr04:2545710-2590051	1219	0.447795	5.0531	0.0886179	0.000980091	0.000980091	DOWN
TCONS_00079846	Chr04:2545710-2590051	1340	1e-05	5.59061	1.78871e-06	0.000992235	0.000992235	DOWN
TCONS_00079885	Chr04:3900860-3907914	856	2.32547	0.741694	3.13535	0.0127845	0.0127845	UP
TCONS_00079910	Chr04:5336956-5344552	1905	1.8317	11.4181	0.160421	2.66587e-05	2.66587e-05	DOWN
TCONS_00079936	Chr04:5968958-5972514	1326	7.02259	34.4874	0.203628	0.00713613	0.00713613	DOWN
TCONS_00079941	Chr04:6105513-6106498	528	0.644668	41.8273	0.0154126	3.35116e-08	3.35116e-08	DOWN
TCONS_00079976	Chr04:7807152-7812761	472	2.08784	1.27085	1.64287	0.015328	0.015328	UP
TCONS_00080015	Chr04:10282254-10287850	1425	1.29999	1e-05	129999	0.034572	0.034572	UP
TCONS_00080043	Chr04:14264103-14270179	1483	1.10308	1e-05	110308	0.034572	0.034572	UP
TCONS_00080049	Chr04:15373850-15384953	1370	1.2384	1e-05	123840	0.034572	0.034572	UP
TCONS_00080055	Chr04:15714971-15805662	398	45.4462	1e-05	4544620	2.52422e-18	2.52422e-18	UP
TCONS_00080056	Chr04:15714971-15805662	539	1e-05	7.98225	1.25278e-06	2.52422e-18	2.52422e-18	DOWN
TCONS_00080058	Chr04:15714971-15805662	358	71.9829	1e-05	7198290	6.41163e-29	6.41163e-29	UP
TCONS_00080084	Chr04:16896569-16900495	1467	1.23924	0.77584	1.59729	0.034572	0.034572	UP
TCONS_00080183	Chr04:20591334-20740758	638	0.43657	13.6256	0.0320404	0.0137474	0.0137474	DOWN
TCONS_00080212	Chr04:21301040-21305260	1655	3.59566	1.47854	2.4319	6.23762e-06	6.23762e-06	UP
TCONS_00080220	Chr04:21503844-21507428	809	0.0239154	7.9053	0.00302524	1.48404e-17	1.48404e-17	DOWN
TCONS_00080231	Chr04:21813169-21819470	2550	1.20751	0.703754	1.71581	0.034572	0.034572	UP
TCONS_00080297	Chr04:23737843-23739169	436	11.8146	42.1323	0.280417	0.0119497	0.0119497	DOWN
TCONS_00080301	Chr04:23894027-23901275	1322	3.3826	3.81923	0.885676	6.41354e-05	6.41354e-05	DOWN
TCONS_00080334	Chr04:24261558-24264616	1371	1.58692	0.361271	4.3926	0.034572	0.034572	UP
TCONS_00080526	Chr04:8322347-8364401	203	1e-05	184.37	5.42388e-08	9.71381e-38	9.71381e-38	DOWN
TCONS_00080674	Chr04:20581853-20582362	223	1e-05	46.1285	2.16786e-07	3.90295e-09	3.90295e-09	DOWN
TCONS_00080718	Chr04:22671684-22711792	430	1e-05	9.23818	1.08246e-06	1.99271e-35	1.99271e-35	DOWN
TCONS_00080767	Chr04:1166697-1185577	1434	0.399379	8.79485	0.0454106	0.000114914	0.000114914	DOWN
TCONS_00080831	Chr04:4088024-4102862	2379	1e-05	5.00355	1.99858e-06	0.000992235	0.000992235	DOWN
TCONS_00080859	Chr04:5850074-5852422	834	0.624358	4.45524	0.14014	0.0426467	0.0426467	DOWN
TCONS_00080906	Chr04:8579597-8585159	621	2.50704	1e-05	250704	0.0134158	0.0134158	UP
TCONS_00080909	Chr04:8791787-8799994	962	1.02524	1e-05	102524	0.034572	0.034572	UP
TCONS_00080949	Chr04:11580710-11585347	774	1.17337	1e-05	117337	0.034572	0.034572	UP
TCONS_00080978	Chr04:16043140-16049309	426	1.26981	0.434498	2.92248	0.034572	0.034572	UP
TCONS_00080980	Chr04:16106029-16113516	325	3.65554	1.13752	3.21361	6.23762e-06	6.23762e-06	UP
TCONS_00081022	Chr04:18745283-18747653	1109	1.42377	0.718805	1.98075	0.034572	0.034572	UP
TCONS_00081042	Chr04:19854398-19855928	1193	1e-05	28.8922	3.46114e-07	1.3306e-05	1.3306e-05	DOWN
TCONS_00081053	Chr04:20591334-20740758	274	1e-05	55.1471	1.81333e-07	4.54455e-11	4.54455e-11	DOWN
TCONS_00081060	Chr04:20591334-20740758	273	2.05571	1.71125	1.20129	0.0155226	0.0155226	UP
TCONS_00081088	Chr04:21344701-21350570	903	1.64078	0.351736	4.66481	0.0349533	0.0349533	UP
TCONS_00081155	Chr04:23639626-23734459	336	4.69365	17.0329	0.275564	0.00201091	0.00201091	DOWN
TCONS_00081159	Chr04:23639626-23734459	379	10.9461	7.20491	1.51926	7.33421e-05	7.33421e-05	UP
TCONS_00081171	Chr04:23894027-23901275	1445	0.624228	4.10592	0.152031	0.0457064	0.0457064	DOWN
TCONS_00081172	Chr04:23894027-23901275	403	8.00793	25.6534	0.312159	0.0363703	0.0363703	DOWN
TCONS_00081244	Chr04:6223615-6239735	610	1.24387	0.772539	1.61011	0.0363703	0.0363703	UP
TCONS_00081256	Chr04:6773566-6777855	580	4.74974	4.67535	1.01591	0.000906916	0.000906916	UP
TCONS_00081440	Chr04:2545710-2590051	1978	0.812904	4.16396	0.195224	0.0491062	0.0491062	DOWN
TCONS_00081452	Chr04:2744407-2752747	684	5.22543	3.85399	1.35585	1.05811e-07	1.05811e-07	UP
TCONS_00081467	Chr04:3269884-3279360	2488	1.32049	0.994765	1.32744	0.0363703	0.0363703	UP
TCONS_00081497	Chr04:5336956-5344552	1584	0.000396695	4.0924	9.69346e-05	3.98851e-192	3.98851e-192	DOWN
TCONS_00081516	Chr04:6828996-6835403	452	17.8212	17.0008	1.04826	7.75587e-09	7.75587e-09	UP
TCONS_00081548	Chr04:9229745-9232893	403	1.17301	6.68906	0.175362	0.000215229	0.000215229	DOWN
TCONS_00081570	Chr04:15820725-15832673	924	5.00972	5.87604	0.852567	0.00160224	0.00160224	DOWN
TCONS_00081607	Chr04:18736901-18740058	693	8.64064	1.39497	6.19414	0.00439922	0.00439922	UP
TCONS_00082140	Chr04:2744407-2752747	321	13.3594	14.416	0.926706	0.0137474	0.0137474	DOWN
TCONS_00082307	Chr04:11599101-11605327	265	2.03705	1e-05	203705	0.013501	0.013501	UP
TCONS_00082426	Chr04:20807328-20810936	528	1.01464	0.974009	1.04172	0.0363703	0.0363703	UP
TCONS_00082497	Chr04:22931442-22941453	1835	1.02458	1e-05	102458	0.0363703	0.0363703	UP
TCONS_00082516	Chr04:23639626-23734459	1248	5.50571	5.09266	1.08111	0.00164291	0.00164291	UP
TCONS_00082519	Chr04:23639626-23734459	794	2.03297	8.02916	0.253198	0.034572	0.034572	DOWN
TCONS_00082542	Chr04:23984321-23985803	458	1.1955	0.642971	1.85934	0.0363703	0.0363703	UP
TCONS_00082958	Chr04:4088024-4102862	2100	0.284559	6.25213	0.0455139	0.0426467	0.0426467	DOWN
TCONS_00082961	Chr04:4088024-4102862	1678	0.435009	5.10476	0.0852163	0.000992235	0.000992235	DOWN
TCONS_00082983	Chr04:5653633-5674017	259	0.427075	4.61987	0.0924431	7.21219e-180	7.21219e-180	DOWN
TCONS_00083212	Chr04:23639626-23734459	895	1.98394	1e-05	198394	0.0363703	0.0363703	UP
TCONS_00083471	Chr04:2744407-2752747	696	5.03517	0.0506362	99.4381	0.015328	0.015328	UP
TCONS_00083512	Chr04:5766788-5834903	221	1e-05	9.56692	1.04527e-06	2.0087e-33	2.0087e-33	DOWN
TCONS_00083599	Chr04:16517052-16521449	478	1.09228	0.60942	1.79233	0.0363703	0.0363703	UP
TCONS_00083705	Chr04:23639626-23734459	499	3.32792	2.15767	1.54237	2.74365e-06	2.74365e-06	UP
TCONS_00084014	Chr04:6710768-6711466	232	0.227936	23.1188	0.00985934	0.000114914	0.000114914	DOWN
TCONS_00084027	Chr04:7006454-7011002	470	2.41457	10.1598	0.237659	0.00474614	0.00474614	DOWN
TCONS_00084635	Chr04:2545710-2590051	524	1.08282	17.4827	0.0619367	0.00956918	0.00956918	DOWN
TCONS_00084670	Chr04:3266831-3268747	762	1e-05	5.1632	1.93678e-06	0.000992235	0.000992235	DOWN
TCONS_00084753	Chr04:5648856-5650638	1067	1e-05	8.48826	1.1781e-06	0.00011928	0.00011928	DOWN
TCONS_00084754	Chr04:5653633-5674017	898	0.516374	14.0606	0.0367249	0.00797362	0.00797362	DOWN
TCONS_00084755	Chr04:5653633-5674017	1130	1e-05	6.34568	1.57588e-06	0.0457064	0.0457064	DOWN
TCONS_00084763	Chr04:5850074-5852422	410	7.10287	28.9076	0.245709	0.041451	0.041451	DOWN
TCONS_00084779	Chr04:6194690-6198251	401	11.1238	4.75531	2.33924	0.0104656	0.0104656	UP
TCONS_00085070	Chr04:16027260-16034006	1551	20.2722	6.0357	3.35872	0.00011928	0.00011928	UP
TCONS_00085169	Chr04:18404763-18408774	424	1.65158	6.35972	0.259694	0.000225901	0.000225901	DOWN
TCONS_00085181	Chr04:18652432-18662366	1622	10.7854	9.14634	1.1792	0.000114914	0.000114914	UP
TCONS_00085246	Chr04:20591334-20740758	231	1e-05	61.4917	1.62624e-07	2.88381e-12	2.88381e-12	DOWN
TCONS_00085247	Chr04:20591334-20740758	1056	0.397978	6.13442	0.0648762	0.0491062	0.0491062	DOWN
TCONS_00085250	Chr04:20741054-20802326	373	0.55464	9.16961	0.0604868	2.30539e-32	2.30539e-32	DOWN
TCONS_00085289	Chr04:21301040-21305260	1760	13.2293	4.99337	2.64937	0.00326146	0.00326146	UP
TCONS_00085352	Chr04:22528398-22537272	354	0.757145	4.35988	0.173662	1.32557e-166	1.32557e-166	DOWN
TCONS_00085357	Chr04:22854775-22859500	758	1e-05	4.03646	2.47742e-06	3.01132e-165	3.01132e-165	DOWN
TCONS_00085400	Chr04:23639626-23734459	384	1.80788	8.09262	0.223399	4.73937e-05	4.73937e-05	DOWN
TCONS_00085440	Chr04:24178228-24181971	479	1.53328	0.000538771	2845.88	0.0363703	0.0363703	UP
TCONS_00085766	Chr04:6868619-6874497	1011	3.24393	0.402609	8.05727	1.05811e-07	1.05811e-07	UP
TCONS_00085767	Chr04:6868619-6874497	299	1e-05	4.70846	2.12384e-06	2.31167e-144	2.31167e-144	DOWN
TCONS_00085880	Chr04:21732810-21734365	1420	9.88955	0.000818319	12085.2	0.00051451	0.00051451	UP
TCONS_00086116	Chr05:1745156-1747452	1023	1.68337	6.13394	0.274435	0.000282212	0.000282212	DOWN
TCONS_00086167	Chr05:2425792-2469250	324	2.17111	1e-05	217111	0.013501	0.013501	UP
TCONS_00087926	Chr05:2116496-2171029	235	0.934899	4.31171	0.216828	2.50757e-116	2.50757e-116	DOWN
TCONS_00087989	Chr05:2505532-2512289	539	2.22564	1.23895	1.79639	0.015774	0.015774	UP
TCONS_00088161	Chr05:3933049-3937864	909	1.12691	0.888348	1.26855	0.0363703	0.0363703	UP
TCONS_00088371	Chr05:5829838-5834344	308	1e-05	7.59854	1.31604e-06	1.87698e-17	1.87698e-17	DOWN
TCONS_00088553	Chr05:8211426-8220657	597	3.72007	1.9248	1.9327	6.3822e-06	6.3822e-06	UP
TCONS_00088610	Chr05:9039304-9043494	1663	0.00154468	6.87342	0.000224732	3.98851e-192	3.98851e-192	DOWN
TCONS_00088666	Chr05:9605863-9608834	1311	7.12477	38.5134	0.184995	0.00233342	0.00233342	DOWN
TCONS_00088792	Chr05:11370407-11374527	1554	1.68814	0.130432	12.9427	0.0363703	0.0363703	UP
TCONS_00088825	Chr05:12040642-12042808	343	3.08083	0.210532	14.6335	1.64037e-07	1.64037e-07	UP
TCONS_00088919	Chr05:14820361-14826152	3519	487.073	279.794	1.74083	6.50539e-45	6.50539e-45	UP
TCONS_00088938	Chr05:15944659-15945714	843	3.57726	3.33466	1.07275	6.564e-05	6.564e-05	UP
TCONS_00089028	Chr05:18849592-18859189	2868	1.28807	0.305207	4.22032	0.0363703	0.0363703	UP
TCONS_00089365	Chr05:23323808-23328641	1825	1.69808	0.00030238	5615.72	0.0363703	0.0363703	UP
TCONS_00090530	Chr05:1807120-1809251	753	7.02546	18.0299	0.389656	5.1263e-07	5.1263e-07	DOWN
TCONS_00090531	Chr05:1807120-1809251	784	51.0355	102.225	0.499247	3.69894e-05	3.69894e-05	DOWN
TCONS_00090551	Chr05:2226270-2233751	213	13.6888	8.65543	1.58153	0.0324836	0.0324836	UP
TCONS_00090767	Chr05:7034730-7048314	962	1.08738	0.00225136	482.988	0.0363703	0.0363703	UP
TCONS_00090801	Chr05:8007890-8026794	525	2.19915	1.2864	1.70954	0.015774	0.015774	UP
TCONS_00090805	Chr05:8060612-8063105	1472	3.11789	3.01452	1.03429	6.86511e-05	6.86511e-05	UP
TCONS_00090903	Chr05:10667633-10669330	847	0.000148795	6.68825	2.22472e-05	7.21219e-180	7.21219e-180	DOWN
TCONS_00090966	Chr05:14813786-14820189	1471	13.9743	6.25497	2.23411	0.0119414	0.0119414	UP
TCONS_00090985	Chr05:16770491-16832369	1142	1e-05	6.96962	1.4348e-06	1.32557e-166	1.32557e-166	DOWN
TCONS_00091093	Chr05:21427670-21432556	1662	1.01587	1e-05	101587	0.0363703	0.0363703	UP
TCONS_00091170	Chr05:23345856-23352557	802	1.4119	0.397127	3.55529	0.0363703	0.0363703	UP
TCONS_00091629	Chr05:15859074-15862523	706	3.02212	1e-05	302212	1.77476e-07	1.77476e-07	UP
TCONS_00091894	Chr05:1951538-1954445	895	4.7607	1e-05	476070	0.034572	0.034572	UP
TCONS_00091933	Chr05:3351128-3356195	2613	1.33491	0.57717	2.31285	0.0363703	0.0363703	UP
TCONS_00092012	Chr05:6277844-6280966	484	1.0302	1e-05	103020	0.0363703	0.0363703	UP
TCONS_00092281	Chr05:20181456-20186989	852	3.95137	17.5801	0.224764	7.21219e-180	7.21219e-180	DOWN
TCONS_00092419	Chr05:25093351-25096211	561	3.40749	1.67322	2.03649	7.75538e-06	7.75538e-06	UP
TCONS_00093080	Chr05:2599-35702	1101	50.8855	14.0612	3.61886	2.97524e-10	2.97524e-10	UP
TCONS_00093194	Chr05:3635526-3641960	595	5.49306	1e-05	549306	0.015328	0.015328	UP
TCONS_00093400	Chr05:11989537-11991902	863	1.53633	11.4519	0.134155	2.991e-05	2.991e-05	DOWN
TCONS_00093468	Chr05:18870073-18878394	255	1.92018	1e-05	192018	0.0368163	0.0368163	UP
TCONS_00093578	Chr05:22802866-22810151	786	1.14248	1e-05	114248	0.0382063	0.0382063	UP
TCONS_00093594	Chr05:23361951-23363182	294	1.24242	1e-05	124242	0.0382063	0.0382063	UP
TCONS_00093671	Chr05:25329881-25336479	2467	16.0882	6.91307	2.32721	0.00240719	0.00240719	UP
TCONS_00093769	Chr05:2563632-2639103	220	4.98936	1.5192	3.2842	0.000992235	0.000992235	UP
TCONS_00094197	Chr05:2599-35702	2529	34.4695	7.20933	4.78123	1.15774e-08	1.15774e-08	UP
TCONS_00094266	Chr05:3263622-3265807	496	1.3357	0.431293	3.09697	0.0382063	0.0382063	UP
TCONS_00094285	Chr05:3886923-3888816	913	1.59586	0.000230657	6918.76	0.0382063	0.0382063	UP
TCONS_00094348	Chr05:6071525-6074043	279	1.22897	1e-05	122897	0.0382063	0.0382063	UP
TCONS_00094386	Chr05:7362307-7368204	1371	1.03547	1e-05	103547	0.0382063	0.0382063	UP
TCONS_00094394	Chr05:7739632-7743172	396	1.50921	0.00160575	939.879	0.0383414	0.0383414	UP
TCONS_00094526	Chr05:16588586-16592350	210	3.0063	10.1781	0.295369	5.52894e-07	5.52894e-07	DOWN
TCONS_00094564	Chr05:19455951-19459730	419	1.35072	1e-05	135072	0.0409763	0.0409763	UP
TCONS_00094594	Chr05:21427670-21432556	1788	2.96736	1e-05	296736	0.013501	0.013501	UP
TCONS_00094637	Chr05:23301421-23305253	688	4.7306	17.063	0.277243	0.00201091	0.00201091	DOWN
TCONS_00094694	Chr05:25105412-25110031	1077	1e-05	5.33998	1.87267e-06	0.000992235	0.000992235	DOWN
TCONS_00094791	Chr05:1721947-1723394	404	12.1317	7.33405	1.65416	0.0409763	0.0409763	UP
TCONS_00095546	Chr05:2536565-2543884	633	1.10906	0.379046	2.92592	0.0411484	0.0411484	UP
TCONS_00095588	Chr05:3611036-3631034	505	1.52435	0.806607	1.88983	0.0411484	0.0411484	UP
TCONS_00095608	Chr05:3980774-3996495	972	0.304102	4.00547	0.0759217	5.63538e-107	5.63538e-107	DOWN
TCONS_00095835	Chr05:9469066-9471369	300	3.71509	1e-05	371509	2.00215e-07	2.00215e-07	UP
TCONS_00095872	Chr05:10172650-10192634	487	1.16357	0.10647	10.9286	0.041451	0.041451	UP
TCONS_00096084	Chr05:22619076-22621881	1093	3.55862	0.107456	33.117	2.99549e-07	2.99549e-07	UP
TCONS_00096149	Chr05:24286433-24296915	951	1.0811	1e-05	108110	0.0426467	0.0426467	UP
TCONS_00096170	Chr05:24968017-24971317	535	2.36595	1e-05	236595	0.013501	0.013501	UP
TCONS_00096610	Chr05:23439575-23451045	354	39.5116	51.8263	0.762385	0.0137474	0.0137474	DOWN
TCONS_00096671	Chr05:331214-334215	1013	1.72565	0.604827	2.85313	0.0426467	0.0426467	UP
TCONS_00096672	Chr05:331214-334215	1318	2.01664	1.52861	1.31926	0.0166307	0.0166307	UP
TCONS_00096684	Chr05:770729-773951	963	2.90398	0.914064	3.177	0.013501	0.013501	UP
TCONS_00096722	Chr05:2828021-2833337	474	13.8602	0.415629	33.3475	1.5221e-05	1.5221e-05	UP
TCONS_00096735	Chr05:3490085-3498352	811	1.86746	1e-05	186746	0.0426467	0.0426467	UP
TCONS_00096736	Chr05:3490085-3498352	899	3.20109	1.41709	2.25892	8.00234e-06	8.00234e-06	UP
TCONS_00096739	Chr05:3589784-3593287	2724	1.03147	0.332748	3.09985	0.0457064	0.0457064	UP
TCONS_00096743	Chr05:3635526-3641960	2470	1.04092	1e-05	104092	0.0491062	0.0491062	UP
TCONS_00096782	Chr05:5228284-5236142	604	1.62666	1e-05	162666	3.98851e-192	3.98851e-192	UP
TCONS_00096802	Chr05:6161544-6171814	1237	8.79717	2.3954	3.67253	0.0144748	0.0144748	UP
TCONS_00096838	Chr05:7140428-7150560	932	3.66801	2.02977	1.80711	2.74365e-06	2.74365e-06	UP
TCONS_00096855	Chr05:7941419-7947838	400	6.86557	2.93561	2.33872	2.50757e-116	2.50757e-116	UP
TCONS_00096862	Chr05:8154053-8156550	1573	6.07444	3.65277	1.66297	0.00160224	0.00160224	UP
TCONS_00096868	Chr05:8304262-8308410	857	3.24983	3.1194	1.04181	6.86511e-05	6.86511e-05	UP
TCONS_00096873	Chr05:8522870-8525855	955	1.74351	1e-05	174351	7.21219e-180	7.21219e-180	UP
TCONS_00096879	Chr05:8726332-8732607	1613	1.1652	18.353	0.0634883	0.00582323	0.00582323	DOWN
TCONS_00096938	Chr05:10930158-10935982	1575	4.84235	0.70294	6.88871	0.034572	0.034572	UP
TCONS_00096948	Chr05:11520141-11525261	899	1.04851	0.485909	2.15783	1.32557e-166	1.32557e-166	UP
TCONS_00096967	Chr05:14604742-14612051	1699	1.59062	0.515257	3.08704	3.01132e-165	3.01132e-165	UP
TCONS_00096979	Chr05:16752879-16756652	1513	4.58346	3.29215	1.39224	0.0119414	0.0119414	UP
TCONS_00096986	Chr05:17844443-17852091	2672	1.0435	1e-05	104350	2.31167e-144	2.31167e-144	UP
TCONS_00097043	Chr05:22191841-22201167	806	1.46462	1e-05	146462	2.50757e-116	2.50757e-116	UP
TCONS_00097048	Chr05:22360572-22367157	1179	6.0574	0.548266	11.0483	0.00667888	0.00667888	UP
TCONS_00097074	Chr05:23849636-23857601	1645	3.86772	0.647904	5.96959	2.99549e-07	2.99549e-07	UP
TCONS_00097082	Chr05:24104660-24109651	1648	2.31331	0.449329	5.14837	0.013501	0.013501	UP
TCONS_00097134	Chr05:25722033-25728583	2591	1.15135	0.413226	2.78625	5.63538e-107	5.63538e-107	UP
TCONS_00097139	Chr05:25873985-25877010	1130	1.73652	0.583984	2.97357	2.75759e-101	2.75759e-101	UP
TCONS_00097692	Chr05:22402163-22404529	468	3.3016	1e-05	330160	3.35995e-07	3.35995e-07	UP
TCONS_00097888	Chr05:1980705-1982081	1043	3.62051	3.88305	0.932388	6.86511e-05	6.86511e-05	DOWN
TCONS_00097892	Chr05:2028850-2033098	1308	1.24012	0.654639	1.89436	1.02527e-99	1.02527e-99	UP
TCONS_00097900	Chr05:2226270-2233751	1384	1.03894	1e-05	103894	9.18008e-90	9.18008e-90	UP
TCONS_00097958	Chr05:3737087-3741319	1105	1.25592	0.713933	1.75916	7.67776e-69	7.67776e-69	UP
TCONS_00097963	Chr05:3980774-3996495	494	1.09964	11.79	0.0932689	3.69894e-05	3.69894e-05	DOWN
TCONS_00097964	Chr05:3980774-3996495	660	0.487392	5.92141	0.0823101	0.000992235	0.000992235	DOWN
TCONS_00098055	Chr05:6315721-6321357	1765	1.3718	1e-05	137180	3.19279e-61	3.19279e-61	UP
TCONS_00098080	Chr05:7034730-7048314	4204	1.84167	0.00218185	844.086	1.60526e-58	1.60526e-58	UP
TCONS_00098227	Chr05:10824855-10851412	436	1e-05	11.2739	8.87004e-07	0.0220603	0.0220603	DOWN
TCONS_00098228	Chr05:10824855-10851412	243	1e-05	8.56413	1.16766e-06	0.000125779	0.000125779	DOWN
TCONS_00098254	Chr05:12174103-12213348	1319	0.000304036	4.19916	7.2404e-05	2.75759e-101	2.75759e-101	DOWN
TCONS_00098307	Chr05:18553861-18559506	1269	2.02018	1e-05	202018	0.013501	0.013501	UP
TCONS_00098350	Chr05:20601499-20603965	361	0.00573227	4.10506	0.00139639	1.02527e-99	1.02527e-99	DOWN
TCONS_00098407	Chr05:22619076-22621881	872	1.92601	1e-05	192601	2.54721e-54	2.54721e-54	UP
TCONS_00098412	Chr05:22639532-22648552	3534	2.15111	1.36699	1.57361	0.0171755	0.0171755	UP
TCONS_00098434	Chr05:23301421-23305253	983	1.3071	0.656009	1.9925	3.70723e-54	3.70723e-54	UP
TCONS_00098451	Chr05:23802249-23805400	1166	1.71276	9.599	0.178431	0.00246184	0.00246184	DOWN
TCONS_00098453	Chr05:23849636-23857601	1068	1.18402	0.125601	9.42684	6.50332e-54	6.50332e-54	UP
TCONS_00098454	Chr05:23909118-23930178	805	1.02026	0.965459	1.05676	4.44683e-46	4.44683e-46	UP
TCONS_00099061	Chr05:24670743-24671668	764	1e-05	10.6607	9.38025e-07	0.0363703	0.0363703	DOWN
TCONS_00099086	Chr05:2599-35702	2702	11.1424	0.858945	12.9722	8.94677e-05	8.94677e-05	UP
TCONS_00099108	Chr05:627946-676895	321	1e-05	17.735	5.63857e-07	0.00164291	0.00164291	DOWN
TCONS_00099116	Chr05:737922-751685	537	1e-05	7.31597	1.36687e-06	3.33946e-16	3.33946e-16	DOWN
TCONS_00099122	Chr05:770729-773951	1150	31.9834	5.64241	5.66839	9.22847e-09	9.22847e-09	UP
TCONS_00099127	Chr05:847438-849124	253	6.15e-05	15.3569	4.00471e-06	0.00466028	0.00466028	DOWN
TCONS_00099271	Chr05:6137618-6143566	1321	1.44666	0.0189959	76.1564	6.50539e-45	6.50539e-45	UP
TCONS_00099278	Chr05:6204066-6210331	1472	1.03164	0.704293	1.46479	1.96799e-43	1.96799e-43	UP
TCONS_00099311	Chr05:8154053-8156550	989	30.0525	5.84065	5.1454	3.53587e-08	3.53587e-08	UP
TCONS_00099379	Chr05:10824855-10851412	554	0.3385	17.5189	0.019322	0.00164291	0.00164291	DOWN
TCONS_00099416	Chr05:14699478-14711641	799	1.84046	1e-05	184046	3.5699e-43	3.5699e-43	UP
TCONS_00099420	Chr05:15660644-15667528	3449	3.08899	2.3366	1.322	2.82133e-06	2.82133e-06	UP
TCONS_00099430	Chr05:16973398-16975991	1748	1.15911	0.94887	1.22157	1.94864e-39	1.94864e-39	UP
TCONS_00099473	Chr05:20817849-20823699	554	3.15363	1.40642	2.24231	8.87407e-06	8.87407e-06	UP
TCONS_00099474	Chr05:20817849-20823699	299	0.828717	18.1467	0.0456676	0.000992235	0.000992235	DOWN
TCONS_00099523	Chr05:22639532-22648552	1165	4.21268	1.21158	3.47701	0.000992235	0.000992235	UP
TCONS_00099561	Chr05:23909118-23930178	1281	7.68459	3.45116	2.22667	4.54455e-11	4.54455e-11	UP
TCONS_00099616	Chr05:25401965-25405104	1639	1e-05	7.53739	1.32672e-06	7.76684e-16	7.76684e-16	DOWN
TCONS_00099629	Chr05:25722033-25728583	1355	1.01218	1e-05	101218	9.71381e-38	9.71381e-38	UP
TCONS_00099661	Chr05:1745156-1747452	308	1.31724	13.299	0.099048	0.0382063	0.0382063	DOWN
TCONS_00099716	Chr05:5168284-5172018	311	1e-05	4.7101	2.1231e-06	9.18008e-90	9.18008e-90	DOWN
TCONS_00099920	Chr05:2599-35702	1341	85.6491	17.7685	4.82028	3.34635e-20	3.34635e-20	UP
TCONS_00099921	Chr05:2599-35702	658	6.28086	3.36157	1.86843	0.00164291	0.00164291	UP
TCONS_00099922	Chr05:2599-35702	1096	4.30873	2.51086	1.71604	0.00667888	0.00667888	UP
TCONS_00099956	Chr05:1671787-1680919	1037	12.0585	8.57263	1.40663	1.65398e-05	1.65398e-05	UP
TCONS_00099969	Chr05:2116496-2171029	691	1.14534	0.24333	4.70694	1.58804e-37	1.58804e-37	UP
TCONS_00100007	Chr05:5495684-5506026	1535	1e-05	4.16821	2.39911e-06	7.67776e-69	7.67776e-69	DOWN
TCONS_00100027	Chr05:6307686-6310306	478	1.35171	1e-05	135171	1.30338e-35	1.30338e-35	UP
TCONS_00100107	Chr05:10930158-10935982	1132	3.8322	2.98016	1.2859	2.82133e-06	2.82133e-06	UP
TCONS_00100124	Chr05:14386501-14398881	1044	2.40771	1.64066	1.46753	0.0171755	0.0171755	UP
TCONS_00100132	Chr05:16991111-16994604	929	1e-05	4.25268	2.35146e-06	3.19279e-61	3.19279e-61	DOWN
TCONS_00100186	Chr05:22191841-22201167	426	1.14044	1e-05	114044	1.35677e-35	1.35677e-35	UP
TCONS_00100234	Chr05:25147028-25156215	2336	3.89221	2.45511	1.58535	3.73643e-06	3.73643e-06	UP
TCONS_00100800	Chr05:2536565-2543884	1265	1.27607	0.262889	4.85403	1.99271e-35	1.99271e-35	UP
TCONS_00100937	Chr05:7140428-7150560	1623	1.44534	0.224846	6.42813	2.0087e-33	2.0087e-33	UP
TCONS_00101025	Chr05:10824855-10851412	274	1e-05	12.5335	7.97862e-07	0.013501	0.013501	DOWN
TCONS_00101041	Chr05:12174103-12213348	327	1.82633	0.911889	2.0028	2.30539e-32	2.30539e-32	UP
TCONS_00101119	Chr05:21371267-21378395	571	1.14585	1e-05	114585	2.03048e-30	2.03048e-30	UP
TCONS_00101228	Chr05:25270772-25274957	892	6.92661	0.185008	37.4395	0.00667888	0.00667888	UP
TCONS_00101546	Chr05:21451318-21455078	312	1.46154	0.657651	2.22236	3.35737e-30	3.35737e-30	UP
TCONS_00101669	Chr05:824456-827818	976	1.41475	0.183049	7.7288	3.55888e-30	3.55888e-30	UP
TCONS_00101771	Chr05:6324711-6327403	418	0.932764	5.00737	0.186278	0.00102587	0.00102587	DOWN
TCONS_00101827	Chr05:8462960-8469510	1941	1.07692	0.247982	4.34273	5.76206e-29	5.76206e-29	UP
TCONS_00101941	Chr05:18230821-18234530	560	3.32052	0.627017	5.29574	3.35995e-07	3.35995e-07	UP
TCONS_00102029	Chr05:23642194-23645525	301	1.22098	1e-05	122098	6.41163e-29	6.41163e-29	UP
TCONS_00102368	Chr05:158497-162981	1926	7.32758	8.9822	0.815789	1.76934e-05	1.76934e-05	DOWN
TCONS_00102406	Chr05:3889227-3896439	1459	1.02158	1e-05	102158	9.21229e-29	9.21229e-29	UP
TCONS_00102409	Chr05:4154879-4168281	787	1.70593	1e-05	170593	1.08038e-27	1.08038e-27	UP
TCONS_00102591	Chr05:21851598-21858628	785	1.55969	0.130684	11.9348	4.82163e-27	4.82163e-27	UP
TCONS_00102795	Chr05:1826357-1832019	415	0.0529312	5.44243	0.00972566	0.00102587	0.00102587	DOWN
TCONS_00103580	Chr05:23715579-23721801	346	1e-05	4.75579	2.1027e-06	1.60526e-58	1.60526e-58	DOWN
TCONS_00103726	Chr05:517543-519092	211	26.0591	244.191	0.106716	2.23539e-26	2.23539e-26	DOWN
TCONS_00103735	Chr05:700883-707381	3667	0.165425	8.78857	0.0188227	0.000178484	0.000178484	DOWN
TCONS_00103736	Chr05:700883-707381	2955	0.0820789	4.44608	0.018461	2.54721e-54	2.54721e-54	DOWN
TCONS_00103744	Chr05:770729-773951	1157	9.23982	4.90223	1.88482	0.0327338	0.0327338	UP
TCONS_00103753	Chr05:847438-849124	330	0.92792	11.896	0.0780027	0.0220603	0.0220603	DOWN
TCONS_00103754	Chr05:847438-849124	416	0.437073	9.01608	0.0484771	2.03048e-30	2.03048e-30	DOWN
TCONS_00103892	Chr05:3308078-3313484	593	3.13354	2.67629	1.17085	4.58381e-06	4.58381e-06	UP
TCONS_00103956	Chr05:4605038-4609189	615	7.42228	2.63961	2.81189	0.0277343	0.0277343	UP
TCONS_00104007	Chr05:5376519-5384043	764	2.80668	1.13504	2.47276	0.0186118	0.0186118	UP
TCONS_00104008	Chr05:5376519-5384043	756	4.91766	2.65454	1.85255	0.00667888	0.00667888	UP
TCONS_00104048	Chr05:5907946-5913813	1478	2.19634	1.15764	1.89726	0.0187707	0.0187707	UP
TCONS_00104089	Chr05:6652114-6663651	1945	2.0668	1.18707	1.74109	0.0191291	0.0191291	UP
TCONS_00104285	Chr05:10930158-10935982	1375	0.470929	4.19409	0.112284	3.70723e-54	3.70723e-54	DOWN
TCONS_00104343	Chr05:14386501-14398881	812	0.000922544	5.3297	0.000173095	0.00102587	0.00102587	DOWN
TCONS_00104346	Chr05:14604742-14612051	1499	2.77197	1.20033	2.30934	0.0193475	0.0193475	UP
TCONS_00104397	Chr05:16991111-16994604	847	0.887966	9.60432	0.0924549	3.35737e-30	3.35737e-30	DOWN
TCONS_00104476	Chr05:20456994-20460292	548	1.18245	7.7756	0.152072	0.013501	0.013501	DOWN
TCONS_00104629	Chr05:23501440-23515373	963	1e-05	4.19874	2.38167e-06	6.50332e-54	6.50332e-54	DOWN
TCONS_00105031	Chr05:3825922-3835393	870	2.47386	0.52907	4.67587	0.013501	0.013501	UP
TCONS_00105150	Chr05:11177026-11182863	2008	1.19039	0.226698	5.25099	9.65213e-27	9.65213e-27	UP
TCONS_00107202	Chr06:480855-498087	1072	1e-05	14.1908	7.04682e-07	0.00797362	0.00797362	DOWN
TCONS_00107203	Chr06:480855-498087	651	5.89967	29.0183	0.203309	0.00589212	0.00589212	DOWN
TCONS_00107215	Chr06:653107-665281	258	1e-05	8.00246	1.24962e-06	0.000178484	0.000178484	DOWN
TCONS_00107607	Chr06:4670511-4671469	275	12.6333	1.44011	8.77245	0.000178484	0.000178484	UP
TCONS_00107700	Chr06:6062498-6067585	964	5.34146	2.43049	2.19769	6.41354e-05	6.41354e-05	UP
TCONS_00107712	Chr06:6197970-6200819	280	2.8366	11.4933	0.246805	1.4688e-08	1.4688e-08	DOWN
TCONS_00107944	Chr06:8818490-8823024	278	3.68557	1e-05	368557	3.89633e-07	3.89633e-07	UP
TCONS_00108071	Chr06:10075125-10078369	638	0.726453	7.32802	0.0991336	1.2346e-15	1.2346e-15	DOWN
TCONS_00108154	Chr06:11010518-11019822	748	2.38112	0.752141	3.16579	0.013501	0.013501	UP
TCONS_00108164	Chr06:11043198-11070759	871	3.46573	1.51032	2.2947	1.00336e-05	1.00336e-05	UP
TCONS_00108166	Chr06:11043198-11070759	546	5.02542	5.78216	0.869125	0.00164291	0.00164291	DOWN
TCONS_00108330	Chr06:14302282-14305141	1280	1.02844	6.04e-05	17027.2	1.01584e-26	1.01584e-26	UP
TCONS_00108478	Chr06:18902892-18906593	1152	1.83439	0.19067	9.62076	2.23539e-26	2.23539e-26	UP
TCONS_00108651	Chr06:21302447-21309645	928	5.35247	4.66921	1.14633	0.0137474	0.0137474	UP
TCONS_00108778	Chr06:23126725-23135802	1171	2.10936	7.06796	0.29844	0.00122082	0.00122082	DOWN
TCONS_00108901	Chr06:24342015-24347834	2382	2.45036	1e-05	245036	0.013501	0.013501	UP
TCONS_00108911	Chr06:24483868-24511762	962	1.09611	1e-05	109611	8.13312e-26	8.13312e-26	UP
TCONS_00108988	Chr06:25228348-25230336	930	1.48103	0.719302	2.05898	2.34109e-24	2.34109e-24	UP
TCONS_00109019	Chr06:25498128-25500164	366	2.80194	1.3316	2.10419	0.0194209	0.0194209	UP
TCONS_00109097	Chr06:26298860-26313477	928	1.52076	0.442816	3.43429	6.27644e-24	6.27644e-24	UP
TCONS_00109103	Chr06:26353403-26399930	1662	4.61235	2.68409	1.7184	0.00667888	0.00667888	UP
TCONS_00109198	Chr06:27536106-27539566	1190	4.85109	4.67316	1.03807	0.000980091	0.000980091	UP
TCONS_00110134	Chr06:2202093-2206513	662	1.02949	0.000261552	3936.08	1.01171e-20	1.01171e-20	UP
TCONS_00110154	Chr06:2689685-2705693	898	2.34628	1e-05	234628	0.013501	0.013501	UP
TCONS_00110199	Chr06:3584355-3590260	3304	1.36949	0.328043	4.17473	1.82553e-20	1.82553e-20	UP
TCONS_00110408	Chr06:8571711-8584309	1435	2.3529	0.673914	3.4914	0.013501	0.013501	UP
TCONS_00110641	Chr06:16468655-16472593	471	1.05122	0.331182	3.17415	2.69983e-20	2.69983e-20	UP
TCONS_00110723	Chr06:21120271-21123313	317	1e-05	11.3021	8.84791e-07	0.0220603	0.0220603	DOWN
TCONS_00110886	Chr06:25327173-25334443	2386	1.07821	1e-05	107821	3.34635e-20	3.34635e-20	UP
TCONS_00110890	Chr06:25381532-25384788	976	2.63434	1e-05	263434	0.0137474	0.0137474	UP
TCONS_00111603	Chr06:331593-346832	2172	1.3305	0.128749	10.3341	9.37887e-20	9.37887e-20	UP
TCONS_00112015	Chr06:20149083-20154087	1081	1.76109	0.927614	1.89852	9.37887e-20	9.37887e-20	UP
TCONS_00112045	Chr06:21258751-21261708	510	50.5347	29.4869	1.7138	1.00336e-05	1.00336e-05	UP
TCONS_00112066	Chr06:21853919-21859987	1131	5.69228	4.43255	1.2842	0.0137474	0.0137474	UP
TCONS_00112069	Chr06:21853919-21859987	838	1.58577	1e-05	158577	1.40873e-19	1.40873e-19	UP
TCONS_00112249	Chr06:27521336-27525784	889	2.33845	1.30233	1.79559	0.0201581	0.0201581	UP
TCONS_00112741	Chr06:22453506-22454911	1147	5.12663	0.504564	10.1605	0.015328	0.015328	UP
TCONS_00112892	Chr06:319027-323420	454	26.5748	19.8387	1.33954	0.0101852	0.0101852	UP
TCONS_00112926	Chr06:1192558-1282965	289	3.51341	1e-05	351341	4.20642e-07	4.20642e-07	UP
TCONS_00113093	Chr06:5891466-5894214	874	1.275	0.322493	3.95357	2.37015e-19	2.37015e-19	UP
TCONS_00113259	Chr06:11043198-11070759	855	1.04558	7.85077	0.133182	0.013501	0.013501	DOWN
TCONS_00113337	Chr06:15116448-15119904	356	0.906364	7.7133	0.117507	3.40812e-14	3.40812e-14	DOWN
TCONS_00113367	Chr06:17854687-17857439	1297	4.80839	1.36735	3.51658	0.000992235	0.000992235	UP
TCONS_00113614	Chr06:27262973-27283692	267	3.5747	1e-05	357470	5.1263e-07	5.1263e-07	UP
TCONS_00113650	Chr06:562157-587888	301	53.8221	112.387	0.4789	0.00051451	0.00051451	DOWN
TCONS_00114208	Chr06:1517864-1519061	459	1e-05	5.00494	1.99803e-06	0.00102587	0.00102587	DOWN
TCONS_00114227	Chr06:2127443-2135206	1060	2.249	0.0311921	72.1016	0.0137474	0.0137474	UP
TCONS_00114269	Chr06:3517951-3523894	1495	6.41703	0.772923	8.30229	0.00667888	0.00667888	UP
TCONS_00114444	Chr06:9578785-9607992	1985	1.40606	1e-05	140606	2.52422e-18	2.52422e-18	UP
TCONS_00114477	Chr06:11010518-11019822	993	4.65593	1e-05	465593	0.034572	0.034572	UP
TCONS_00114478	Chr06:11010518-11019822	1013	1.48848	1e-05	148848	1.48404e-17	1.48404e-17	UP
TCONS_00114512	Chr06:13125418-13130595	664	8.24636	2.48548	3.31781	0.0144748	0.0144748	UP
TCONS_00114549	Chr06:18798525-18802160	2845	1.56873	9.28046	0.169036	0.00261362	0.00261362	DOWN
TCONS_00114648	Chr06:22999710-23001357	377	4.38755	1.37799	3.18402	0.000992235	0.000992235	UP
TCONS_00114683	Chr06:24483868-24511762	249	4.51277	1e-05	451277	0.034572	0.034572	UP
TCONS_00114698	Chr06:24989785-24992815	265	0.35086	5.26575	0.0666306	0.00102587	0.00102587	DOWN
TCONS_00114714	Chr06:25573512-25575771	372	1.84798	0.00504176	366.535	1.87698e-17	1.87698e-17	UP
TCONS_00114715	Chr06:25587350-25594334	745	2.68052	1e-05	268052	0.0137474	0.0137474	UP
TCONS_00114781	Chr06:27286283-27337371	262	1e-05	28.7283	3.48089e-07	1.3306e-05	1.3306e-05	DOWN
TCONS_00115551	Chr06:807806-833602	519	1.06484	0.82559	1.28979	3.33946e-16	3.33946e-16	UP
TCONS_00115616	Chr06:2358469-2366164	408	1.52658	0.0236044	64.6735	7.76684e-16	7.76684e-16	UP
TCONS_00115630	Chr06:2689685-2705693	1163	27.169	8.56823	3.1709	5.18222e-06	5.18222e-06	UP
TCONS_00115649	Chr06:3517951-3523894	1896	6.91038	0.892784	7.74026	0.00667888	0.00667888	UP
TCONS_00115695	Chr06:4472553-4494171	220	1e-05	25.3041	3.95193e-07	7.33421e-05	7.33421e-05	DOWN
TCONS_00115725	Chr06:5631981-5633978	421	20.2606	9.87621	2.05145	0.00130359	0.00130359	UP
TCONS_00115776	Chr06:7636828-7642981	657	1.05849	0.0505219	20.9511	1.2346e-15	1.2346e-15	UP
TCONS_00115903	Chr06:10906319-10912204	644	1.59224	0.000154295	10319.5	3.40812e-14	3.40812e-14	UP
TCONS_00115969	Chr06:13125418-13130595	858	12.4626	1.77559	7.01885	0.000178484	0.000178484	UP
TCONS_00116017	Chr06:17406400-17411636	1295	1.09386	0.000102571	10664.4	5.92938e-14	5.92938e-14	UP
TCONS_00116020	Chr06:17508341-17511751	385	4.56787	0.0722829	63.1943	0.034572	0.034572	UP
TCONS_00116086	Chr06:20510898-20515620	924	1.31096	1e-05	131096	2.14994e-13	2.14994e-13	UP
TCONS_00116207	Chr06:24887409-24896540	724	11.1637	11.9323	0.935587	0.00797362	0.00797362	DOWN
TCONS_00116223	Chr06:25327173-25334443	3264	1.00168	1e-05	100168	2.31956e-13	2.31956e-13	UP
TCONS_00116233	Chr06:25498128-25500164	395	16.7125	10.1885	1.64033	0.0193475	0.0193475	UP
TCONS_00116794	Chr06:504866-519829	1176	16.4699	8.56263	1.92346	0.00754751	0.00754751	UP
TCONS_00116795	Chr06:504866-519829	679	27.3816	14.3047	1.91417	0.00046781	0.00046781	UP
TCONS_00116797	Chr06:504866-519829	1410	15.2776	9.68701	1.57712	0.0245703	0.0245703	UP
TCONS_00116807	Chr06:1039856-1047750	1896	18.2774	23.4551	0.779251	1.03656e-06	1.03656e-06	DOWN
TCONS_00116836	Chr06:1848575-1853123	2616	1.74185	0.682271	2.55302	3.3397e-13	3.3397e-13	UP
TCONS_00116880	Chr06:4098298-4103250	2703	1.27526	0.802897	1.58832	3.36095e-13	3.36095e-13	UP
TCONS_00116893	Chr06:4535224-4544171	920	1.73149	0.155186	11.1575	6.17441e-13	6.17441e-13	UP
TCONS_00116894	Chr06:4535224-4544171	615	0.687173	4.4874	0.153134	4.44683e-46	4.44683e-46	DOWN
TCONS_00116898	Chr06:4599912-4606532	1993	1.49046	0.567268	2.62744	1.25846e-12	1.25846e-12	UP
TCONS_00116917	Chr06:5977392-5999036	1427	2.40931	0.0594897	40.4996	0.0137474	0.0137474	UP
TCONS_00116998	Chr06:9970107-9976475	1494	1.85329	1e-05	185329	2.88381e-12	2.88381e-12	UP
TCONS_00117017	Chr06:10814452-10823007	5438	5.18006	2.17203	2.38489	6.564e-05	6.564e-05	UP
TCONS_00117019	Chr06:10814452-10823007	5361	2.5049	1.25586	1.99457	0.0220603	0.0220603	UP
TCONS_00117028	Chr06:11043198-11070759	1850	8.46458	4.27215	1.98134	2.54721e-54	2.54721e-54	UP
TCONS_00117034	Chr06:11173443-11185063	545	3.85474	1e-05	385474	5.1263e-07	5.1263e-07	UP
TCONS_00117044	Chr06:11969551-11977733	517	2.99583	0.689906	4.34237	0.0137474	0.0137474	UP
TCONS_00117064	Chr06:13924909-13929035	718	2.05753	1.32731	1.55015	0.0220603	0.0220603	UP
TCONS_00117073	Chr06:17418396-17424806	526	1.04687	1e-05	104687	2.88381e-12	2.88381e-12	UP
TCONS_00117097	Chr06:20288045-20293678	1131	3.48518	1.04697	3.32883	1.19116e-05	1.19116e-05	UP
TCONS_00117103	Chr06:20560505-20565227	796	1.69114	1e-05	169114	7.12621e-12	7.12621e-12	UP
TCONS_00117117	Chr06:21202962-21207791	1464	3.40109	2.50029	1.36028	4.58381e-06	4.58381e-06	UP
TCONS_00117121	Chr06:21613581-21621254	2677	1.4853	0.263701	5.63252	1.00674e-11	1.00674e-11	UP
TCONS_00117135	Chr06:22462905-22471817	478	8.83391	4.53229	1.94911	3.70723e-54	3.70723e-54	UP
TCONS_00117170	Chr06:23682055-23688032	1669	2.52216	0.420285	6.00107	0.0137474	0.0137474	UP
TCONS_00117181	Chr06:24224870-24229621	2161	1.74484	0.825178	2.1145	1.05335e-11	1.05335e-11	UP
TCONS_00117191	Chr06:24580148-24586392	1515	2.82773	0.851931	3.3192	0.0137474	0.0137474	UP
TCONS_00117231	Chr06:25972345-25982357	673	2.14502	1.09807	1.95345	0.0220603	0.0220603	UP
TCONS_00117237	Chr06:26170291-26177984	945	1.49664	0.63261	2.36582	1.36247e-11	1.36247e-11	UP
TCONS_00117238	Chr06:26170291-26177984	1291	2.91733	0.347417	8.3972	0.0137474	0.0137474	UP
TCONS_00117242	Chr06:26316141-26320095	1125	1.57945	0.528513	2.98848	1.55007e-11	1.55007e-11	UP
TCONS_00117263	Chr06:27348722-27351732	619	2.34586	1.69322	1.38544	0.0220603	0.0220603	UP
TCONS_00118057	Chr06:4472553-4494171	2927	1e-05	4.77022	2.09634e-06	6.50539e-45	6.50539e-45	DOWN
TCONS_00118067	Chr06:4611240-4614977	774	1e-05	11.8446	8.44267e-07	0.0220603	0.0220603	DOWN
TCONS_00118130	Chr06:6303203-6305940	377	2.83413	1.06971	2.64944	0.0220603	0.0220603	UP
TCONS_00118143	Chr06:6557137-6563918	1373	3.63983	0.483849	7.52266	5.1263e-07	5.1263e-07	UP
TCONS_00118246	Chr06:9623433-9631672	2465	1.59086	1e-05	159086	2.22666e-11	2.22666e-11	UP
TCONS_00118247	Chr06:9623433-9631672	1891	2.25164	0.717914	3.13636	0.0137474	0.0137474	UP
TCONS_00118321	Chr06:13125418-13130595	1058	7.4007	4.15664	1.78045	3.95459e-05	3.95459e-05	UP
TCONS_00118433	Chr06:21378601-21380119	1106	2.29571	0.000417671	5496.46	0.0137474	0.0137474	UP
TCONS_00119187	Chr06:1192558-1282965	293	13.2955	3.21481	4.1357	0.000980091	0.000980091	UP
TCONS_00119190	Chr06:1192558-1282965	335	2.45592	1e-05	245592	0.0137474	0.0137474	UP
TCONS_00119192	Chr06:1192558-1282965	443	2.16765	1.11768	1.93942	0.0220603	0.0220603	UP
TCONS_00119193	Chr06:1192558-1282965	576	2.53063	0.00880897	287.279	0.0137623	0.0137623	UP
TCONS_00119239	Chr06:3150308-3153322	678	1.48713	0.270703	5.49359	3.61893e-11	3.61893e-11	UP
TCONS_00119256	Chr06:3967076-3967624	322	2.64605	1e-05	264605	0.0144748	0.0144748	UP
TCONS_00119267	Chr06:4472553-4494171	1046	1e-05	8.32771	1.20081e-06	0.000187295	0.000187295	DOWN
TCONS_00119321	Chr06:6557137-6563918	1510	2.22837	0.218507	10.1982	0.0144748	0.0144748	UP
TCONS_00119347	Chr06:7670014-7673999	681	2.11464	1e-05	211464	0.0144748	0.0144748	UP
TCONS_00119553	Chr06:20560505-20565227	730	1.13648	1e-05	113648	4.54455e-11	4.54455e-11	UP
TCONS_00119602	Chr06:22598742-22619313	246	1e-05	126.949	7.87718e-08	8.13312e-26	8.13312e-26	DOWN
TCONS_00119603	Chr06:22598742-22619313	284	1e-05	57.2499	1.74673e-07	1.55007e-11	1.55007e-11	DOWN
TCONS_00119613	Chr06:22958163-22973225	1428	1.0592	1e-05	105920	4.54455e-11	4.54455e-11	UP
TCONS_00119685	Chr06:24993437-24999524	2725	3.25374	3.58421	0.907798	6.86511e-05	6.86511e-05	DOWN
TCONS_00119700	Chr06:25655817-25658221	1490	1e-05	6.18997	1.61552e-06	3.01132e-165	3.01132e-165	DOWN
TCONS_00119737	Chr06:26755801-26762958	564	1.58501	0.870345	1.82113	6.75204e-11	6.75204e-11	UP
TCONS_00120021	Chr06:22453506-22454911	578	84.7344	92.0779	0.920247	0.0134158	0.0134158	DOWN
TCONS_00120167	Chr06:2689685-2705693	773	2.25941	1.81482	1.24498	0.0220603	0.0220603	UP
TCONS_00120168	Chr06:2689685-2705693	3230	2.21484	1e-05	221484	0.0144748	0.0144748	UP
TCONS_00120209	Chr06:4611240-4614977	581	0.109538	4.75569	0.023033	1.96799e-43	1.96799e-43	DOWN
TCONS_00120216	Chr06:4825140-4834073	1976	1.61264	1e-05	161264	1.36522e-10	1.36522e-10	UP
TCONS_00120256	Chr06:7266023-7269360	837	0.00427973	5.38498	0.000794753	0.00102893	0.00102893	DOWN
TCONS_00120295	Chr06:9578785-9607992	1220	1e-05	5.27038	1.8974e-06	0.00122082	0.00122082	DOWN
TCONS_00120366	Chr06:13625104-13627671	951	1e-05	5.06939	1.97262e-06	0.00122082	0.00122082	DOWN
TCONS_00120426	Chr06:23540425-23545596	892	5.38046	3.19393	1.68459	1.64037e-07	1.64037e-07	UP
TCONS_00120427	Chr06:23540425-23545596	1130	2.27798	1.67812	1.35746	0.0220603	0.0220603	UP
TCONS_00120450	Chr06:24993437-24999524	1632	2.18067	0.898598	2.42675	0.0144748	0.0144748	UP
TCONS_00120470	Chr06:25837609-25843263	919	6.14191	5.09891	1.20455	0.00439922	0.00439922	UP
TCONS_00120486	Chr06:26533809-26551194	1399	4.86238	4.11695	1.18106	0.000980091	0.000980091	UP
TCONS_00120490	Chr06:26768385-26775413	509	9.67467	39.9556	0.242136	0.00817963	0.00817963	DOWN
TCONS_00121629	Chr06:4863916-4865297	575	1.00534	0.00023367	4302.39	1.42258e-10	1.42258e-10	UP
TCONS_00121970	Chr06:1192558-1282965	259	64.0082	27.0427	2.36693	1.24915e-09	1.24915e-09	UP
TCONS_00122089	Chr06:6324975-6335654	1525	1.07605	1e-05	107605	2.97524e-10	2.97524e-10	UP
TCONS_00122124	Chr06:7879746-7889783	1286	4.79096	1.33627	3.58532	0.000992235	0.000992235	UP
TCONS_00122761	Chr06:1192558-1282965	218	7.98026	1.73483	4.60002	0.0171755	0.0171755	UP
TCONS_00122812	Chr06:4516459-4520758	1520	1.98229	0.911603	2.17451	1.24141e-09	1.24141e-09	UP
TCONS_00122845	Chr06:6557137-6563918	1633	1.3548	1e-05	135480	1.24141e-09	1.24141e-09	UP
TCONS_00122854	Chr06:7007314-7011163	1017	1.46017	1e-05	146017	1.24141e-09	1.24141e-09	UP
TCONS_00122915	Chr06:10170404-10174756	656	2.24136	16.0567	0.13959	0.0368163	0.0368163	DOWN
TCONS_00122945	Chr06:13204940-13209530	344	2.25532	1e-05	225532	0.0152868	0.0152868	UP
TCONS_00122967	Chr06:18863098-18867304	214	1e-05	5.36266	1.86475e-06	0.00122082	0.00122082	DOWN
TCONS_00124054	Chr06:62798-66675	823	0.807419	5.09858	0.158362	0.00122082	0.00122082	DOWN
TCONS_00124079	Chr06:427698-433811	773	4.62161	4.21878	1.09548	0.000980091	0.000980091	UP
TCONS_00124115	Chr06:1192558-1282965	337	11.2004	13.7093	0.816993	5.1263e-07	5.1263e-07	DOWN
TCONS_00124145	Chr06:2127443-2135206	774	1e-05	4.43048	2.25709e-06	3.5699e-43	3.5699e-43	DOWN
TCONS_00124184	Chr06:2908974-2912965	488	1e-05	6.59151	1.5171e-06	2.31167e-144	2.31167e-144	DOWN
TCONS_00124266	Chr06:4472553-4494171	1066	0.947776	4.78558	0.198048	1.94864e-39	1.94864e-39	DOWN
TCONS_00124271	Chr06:4523331-4532930	1856	2.63864	1.88579	1.39922	0.0220603	0.0220603	UP
TCONS_00124272	Chr06:4535224-4544171	1206	2.07998	9.05248	0.229769	0.0363703	0.0363703	DOWN
TCONS_00124288	Chr06:4825140-4834073	861	0.894508	4.01169	0.222975	9.71381e-38	9.71381e-38	DOWN
TCONS_00124321	Chr06:5410395-5440662	372	1.17193	12.2541	0.0956357	1.2346e-15	1.2346e-15	DOWN
TCONS_00124393	Chr06:6743812-6770271	684	1e-05	4.09393	2.44264e-06	1.58804e-37	1.58804e-37	DOWN
TCONS_00124394	Chr06:6743812-6770271	249	1e-05	119.068	8.39856e-08	2.34109e-24	2.34109e-24	DOWN
TCONS_00124431	Chr06:7660294-7666548	804	1.03675	0.564188	1.8376	1.24915e-09	1.24915e-09	UP
TCONS_00124811	Chr06:21593201-21599077	552	0.525725	4.89757	0.107344	1.30338e-35	1.30338e-35	DOWN
TCONS_00124932	Chr06:24342015-24347834	1644	4.47631	2.39064	1.87243	0.00667888	0.00667888	UP
TCONS_00124958	Chr06:25047593-25051657	376	11.3375	13.3528	0.849073	5.1263e-07	5.1263e-07	DOWN
TCONS_00124979	Chr06:25381532-25384788	1151	5.60522	2.69765	2.07782	6.86511e-05	6.86511e-05	UP
TCONS_00124983	Chr06:25474090-25479879	757	1.08452	0.697806	1.55419	2.27677e-09	2.27677e-09	UP
TCONS_00125078	Chr06:27286283-27337371	250	1e-05	13.5788	7.36442e-07	0.0137474	0.0137474	DOWN
TCONS_00125326	Chr06:23979121-23984955	915	125.178	15.2214	8.22382	1.35677e-35	1.35677e-35	UP
TCONS_00125390	Chr06:1039856-1047750	1398	0.000880025	9.4944	9.26888e-05	3.55888e-30	3.55888e-30	DOWN
TCONS_00125407	Chr06:1575012-1636204	429	2.42188	0.862598	2.80766	0.015328	0.015328	UP
TCONS_00125503	Chr06:10274575-10289485	1004	2.27686	1e-05	227686	0.015328	0.015328	UP
TCONS_00126875	Chr07:2046558-2051875	796	8.52544	4.49184	1.89798	6.50332e-54	6.50332e-54	UP
TCONS_00126921	Chr07:2612921-2615528	772	1e-05	5.11282	1.95587e-06	0.00122082	0.00122082	DOWN
TCONS_00127009	Chr07:4338334-4343320	675	7.98997	5.40382	1.47858	1.05633e-08	1.05633e-08	UP
TCONS_00127109	Chr07:8302674-8306979	520	1.14714	1e-05	114714	3.60096e-09	3.60096e-09	UP
TCONS_00127169	Chr07:9923182-9926201	1200	1.19525	0.00011274	10601.8	3.90295e-09	3.90295e-09	UP
TCONS_00127256	Chr07:11421125-11423387	587	1e-05	32.2298	3.10272e-07	2.82133e-06	2.82133e-06	DOWN
TCONS_00127327	Chr07:12652265-12671812	994	1.3519	1e-05	135190	3.90295e-09	3.90295e-09	UP
TCONS_00127370	Chr07:13043650-13052931	1889	1.75842	0.866878	2.02845	4.47066e-09	4.47066e-09	UP
TCONS_00127463	Chr07:14145859-14149994	522	2.14973	1e-05	214973	0.015328	0.015328	UP
TCONS_00127490	Chr07:14391589-14401306	3542	2.19547	1.52323	1.44133	0.0220603	0.0220603	UP
TCONS_00127556	Chr07:14659951-14665966	1424	1.41044	0.922615	1.52874	7.10748e-09	7.10748e-09	UP
TCONS_00127570	Chr07:14758591-14763051	369	3.44965	2.82364	1.2217	4.69637e-06	4.69637e-06	UP
TCONS_00127574	Chr07:14768467-14769427	475	1.28502	0.393837	3.26282	7.75587e-09	7.75587e-09	UP
TCONS_00127640	Chr07:15362920-15367757	764	0.947231	5.3304	0.177704	0.00122082	0.00122082	DOWN
TCONS_00127814	Chr07:4386330-4397589	262	1.7394	1e-05	173940	9.22847e-09	9.22847e-09	UP
TCONS_00128163	Chr07:1162836-1168524	1022	1.83147	0.486749	3.76266	1.05633e-08	1.05633e-08	UP
TCONS_00128527	Chr07:14444570-14450298	247	6.64642	0.376324	17.6614	0.00667888	0.00667888	UP
TCONS_00128998	Chr07:2046558-2051875	2028	1.48692	6.4375	0.230978	0.00028301	0.00028301	DOWN
TCONS_00129006	Chr07:2133263-2137757	575	1.03601	0.00361626	286.487	1.1138e-08	1.1138e-08	UP
TCONS_00129202	Chr07:14659951-14665966	1145	1.08409	1e-05	108409	1.1138e-08	1.1138e-08	UP
TCONS_00129216	Chr07:15461759-15467995	812	4.06789	4.73398	0.859296	0.000992235	0.000992235	DOWN
TCONS_00129899	Chr07:14628039-14632839	265	3.46299	1e-05	346299	5.19135e-07	5.19135e-07	UP
TCONS_00129907	Chr07:14758591-14763051	1059	1.37341	1e-05	137341	1.13283e-08	1.13283e-08	UP
TCONS_00130279	Chr07:2122860-2126707	645	6.55885	1.29696	5.0571	0.032539	0.032539	UP
TCONS_00130308	Chr07:3629112-3633623	444	1.09494	1e-05	109494	1.13283e-08	1.13283e-08	UP
TCONS_00130328	Chr07:4692724-4701449	353	1.18133	0.852425	1.38585	1.15774e-08	1.15774e-08	UP
TCONS_00130373	Chr07:9412902-9414981	477	16.9747	3.02251	5.61609	0.000125779	0.000125779	UP
TCONS_00130379	Chr07:10108099-10114211	644	1.30463	1e-05	130463	1.17359e-08	1.17359e-08	UP
TCONS_00131034	Chr07:3755086-3766851	269	1e-05	16.2881	6.13945e-07	0.00275142	0.00275142	DOWN
TCONS_00131093	Chr07:8373735-8376830	1244	1.35126	1e-05	135126	1.4688e-08	1.4688e-08	UP
TCONS_00131169	Chr07:12486982-12491210	1536	1.03281	0.158043	6.53499	2.76984e-08	2.76984e-08	UP
TCONS_00131174	Chr07:12648369-12651062	497	0.000249596	5.2115	4.78933e-05	0.00122082	0.00122082	DOWN
TCONS_00131580	Chr07:214901-219947	1379	5.4481	1.77734	3.06531	1.25846e-12	1.25846e-12	UP
TCONS_00131588	Chr07:760712-765352	540	10.3173	0.0388851	265.328	0.000215229	0.000215229	UP
TCONS_00131602	Chr07:1153988-1156887	741	1.68143	1e-05	168143	3.35116e-08	3.35116e-08	UP
TCONS_00131625	Chr07:1952165-1954084	1265	4.15188	3.69436	1.12384	0.0119497	0.0119497	UP
TCONS_00131674	Chr07:4669535-4678428	1829	1.67	0.908754	1.83768	3.35116e-08	3.35116e-08	UP
TCONS_00131694	Chr07:8066928-8074190	1043	1.05438	0.499319	2.11164	3.53587e-08	3.53587e-08	UP
TCONS_00131712	Chr07:9412902-9414981	223	262.18	38.0745	6.88597	7.67776e-69	7.67776e-69	UP
TCONS_00131714	Chr07:9412902-9414981	256	82.5491	1e-05	8254910	2.0087e-33	2.0087e-33	UP
TCONS_00131734	Chr07:10991269-11068381	734	1.76955	0.625844	2.82746	3.79895e-08	3.79895e-08	UP
TCONS_00131736	Chr07:10991269-11068381	626	1.5077	1e-05	150770	5.90418e-08	5.90418e-08	UP
TCONS_00131737	Chr07:10991269-11068381	728	4.25202	1.13022	3.76212	0.00102587	0.00102587	UP
TCONS_00131740	Chr07:11087540-11092083	964	2.09015	1.80107	1.1605	0.0220603	0.0220603	UP
TCONS_00131758	Chr07:12486982-12491210	1867	9.02468	1.1173	8.07722	0.00201091	0.00201091	UP
TCONS_00131776	Chr07:13503913-13506848	1141	4.60433	4.15237	1.10884	0.000992235	0.000992235	UP
TCONS_00131780	Chr07:13508312-13513057	1130	4.68724	2.66632	1.75794	0.00667888	0.00667888	UP
TCONS_00131805	Chr07:14502601-14509879	1713	1.54738	1e-05	154738	6.54231e-08	6.54231e-08	UP
TCONS_00131833	Chr07:15584538-15590526	756	2.67327	0.668184	4.0008	0.015328	0.015328	UP
TCONS_00132226	Chr07:1470294-1476542	604	0.890171	4.50501	0.197596	1.35677e-35	1.35677e-35	DOWN
TCONS_00132357	Chr07:9164740-9178185	5200	1.13558	0.558775	2.03227	8.49813e-08	8.49813e-08	UP
TCONS_00132397	Chr07:10991269-11068381	345	4.51521	0.606213	7.44822	0.034572	0.034572	UP
TCONS_00132406	Chr07:11271966-11276413	1372	6.96604	5.84713	1.19136	0.00439922	0.00439922	UP
TCONS_00132407	Chr07:11271966-11276413	904	4.54097	3.73986	1.21421	0.0122022	0.0122022	UP
TCONS_00132474	Chr07:13503913-13506848	925	1.92142	0.458572	4.19001	1.05811e-07	1.05811e-07	UP
TCONS_00132479	Chr07:13595638-13604006	278	1.10416	1e-05	110416	1.64037e-07	1.64037e-07	UP
TCONS_00132495	Chr07:14145859-14149994	484	1.04066	1e-05	104066	1.77476e-07	1.77476e-07	UP
TCONS_00132533	Chr07:14771740-14774252	727	3.61198	1e-05	361198	5.52894e-07	5.52894e-07	UP
TCONS_00132552	Chr07:15168609-15189607	781	1.6728	21.6115	0.0774032	0.00136652	0.00136652	DOWN
TCONS_00132898	Chr07:1937638-1940083	1357	0.242266	15.143	0.0159985	0.00466028	0.00466028	DOWN
TCONS_00132904	Chr07:2019098-2022527	428	1.07755	0.815058	1.32205	2.00215e-07	2.00215e-07	UP
TCONS_00132926	Chr07:2873840-2893166	433	1e-05	13.413	7.45545e-07	0.0137474	0.0137474	DOWN
TCONS_00132927	Chr07:2873840-2893166	436	1e-05	4.50787	2.21834e-06	1.99271e-35	1.99271e-35	DOWN
TCONS_00132936	Chr07:3755086-3766851	912	1e-05	4.1117	2.43208e-06	2.0087e-33	2.0087e-33	DOWN
TCONS_00132971	Chr07:6535698-6540401	760	2.55706	0.00223049	1146.41	0.015328	0.015328	UP
TCONS_00132994	Chr07:8689176-8693830	2576	1.0645	0.485536	2.19242	2.99549e-07	2.99549e-07	UP
TCONS_00133022	Chr07:10885525-10928415	363	1e-05	8.58362	1.16501e-06	0.000194823	0.000194823	DOWN
TCONS_00133051	Chr07:11367253-11408627	670	1.0432	15.029	0.0694125	0.0152868	0.0152868	DOWN
TCONS_00133052	Chr07:11367253-11408627	687	16.6057	49.7763	0.333607	0.0319999	0.0319999	DOWN
TCONS_00133103	Chr07:14202706-14246667	416	1e-05	7.5604	1.32268e-06	5.92938e-14	5.92938e-14	DOWN
TCONS_00133146	Chr07:15168609-15189607	1150	1e-05	11.3428	8.81617e-07	0.0220603	0.0220603	DOWN
TCONS_00133314	Chr07:760712-765352	841	2.18079	1e-05	218079	0.015328	0.015328	UP
TCONS_00133329	Chr07:867827-877063	562	1e-05	4.33253	2.30812e-06	2.30539e-32	2.30539e-32	DOWN
TCONS_00133338	Chr07:1361909-1370090	565	7.71114	3.15647	2.44296	6.75204e-11	6.75204e-11	UP
TCONS_00133348	Chr07:2133263-2137757	1823	2.41713	0.430837	5.61031	0.015328	0.015328	UP
TCONS_00133356	Chr07:2691493-2712434	425	1e-05	9.22585	1.08391e-06	5.76206e-29	5.76206e-29	DOWN
TCONS_00133406	Chr07:10885525-10928415	225	19.5464	640.569	0.0305141	5.63538e-107	5.63538e-107	DOWN
TCONS_00133414	Chr07:12081333-12085362	561	5.71364	3.35205	1.70452	1.77476e-07	1.77476e-07	UP
TCONS_00133426	Chr07:12855604-12861553	1593	1.51793	0.709465	2.13954	2.99549e-07	2.99549e-07	UP
TCONS_00133763	Chr07:2133263-2137757	2434	1.15533	0.761522	1.51713	3.35995e-07	3.35995e-07	UP
TCONS_00134159	Chr07:214901-219947	1531	2.19629	1.79093	1.22634	0.0220603	0.0220603	UP
TCONS_00134320	Chr07:12704736-12728411	285	1.21207	1e-05	121207	3.35995e-07	3.35995e-07	UP
TCONS_00134605	Chr07:1657976-1664654	766	1.22656	0.619349	1.9804	3.89633e-07	3.89633e-07	UP
TCONS_00134638	Chr07:4352846-4355041	999	0.715496	31.7506	0.0225349	2.74365e-06	2.74365e-06	DOWN
TCONS_00135370	Chr07:760712-765352	935	4.64183	3.19335	1.45359	0.0127845	0.0127845	UP
TCONS_00135468	Chr07:2460240-2466579	831	2.21224	1.94331	1.13839	0.0225578	0.0225578	UP
TCONS_00135490	Chr07:2873840-2893166	443	1e-05	10.0346	9.96552e-07	0.0363703	0.0363703	DOWN
TCONS_00135562	Chr07:6095599-6102288	3815	1e-05	5.08037	1.96836e-06	0.00130359	0.00130359	DOWN
TCONS_00135573	Chr07:6552515-6559377	498	3.22858	3.07992	1.04827	7.33421e-05	7.33421e-05	UP
TCONS_00135577	Chr07:6552515-6559377	1491	1e-05	4.6268	2.16132e-06	2.03048e-30	2.03048e-30	DOWN
TCONS_00135682	Chr07:10741326-10753417	1134	0.184069	23.0013	0.00800255	0.000114914	0.000114914	DOWN
TCONS_00135685	Chr07:10791788-10808162	457	0.0378554	19.8855	0.00190367	0.00102587	0.00102587	DOWN
TCONS_00135700	Chr07:11421125-11423387	1876	3.91e-06	19.2994	2.02597e-07	0.00102587	0.00102587	DOWN
TCONS_00135713	Chr07:12110484-12118910	1021	6.01368	4.34231	1.3849	8.94677e-05	8.94677e-05	UP
TCONS_00135753	Chr07:12956065-12959744	1037	1.32938	0.904338	1.47	4.20642e-07	4.20642e-07	UP
TCONS_00135783	Chr07:13441828-13450882	480	1e-05	4.93792	2.02514e-06	3.35737e-30	3.35737e-30	DOWN
TCONS_00135902	Chr07:15168609-15189607	1150	1.8186	8.37073	0.217257	5.92042e-05	5.92042e-05	DOWN
TCONS_00135903	Chr07:15168609-15189607	385	13.3103	197.242	0.0674821	9.65213e-27	9.65213e-27	DOWN
TCONS_00136142	Chr07:10542560-10549304	705	2.50785	1e-05	250785	0.015328	0.015328	UP
TCONS_00136143	Chr07:10885525-10928415	577	0.413294	13.2046	0.0312992	0.0137474	0.0137474	DOWN
TCONS_00136173	Chr07:14017175-14023998	1096	1.02132	0.0030262	337.493	5.1263e-07	5.1263e-07	UP
TCONS_00136373	Chr08:1295480-1300049	627	0.556404	4.05371	0.137258	3.55888e-30	3.55888e-30	DOWN
TCONS_00138123	Chr08:1963714-1967400	708	2.62655	1.82323	1.4406	0.0237952	0.0237952	UP
TCONS_00138175	Chr08:2477784-2483168	2241	1.3333	1e-05	133330	5.1263e-07	5.1263e-07	UP
TCONS_00138360	Chr08:3849216-3853390	904	2.45813	1.02843	2.39018	0.0241157	0.0241157	UP
TCONS_00138366	Chr08:3885625-3890209	2606	6.91898	5.77664	1.19775	0.00466028	0.00466028	UP
TCONS_00138409	Chr08:4187959-4192934	610	1.86899	0.827552	2.25846	5.1263e-07	5.1263e-07	UP
TCONS_00138710	Chr08:6947464-6961683	3568	1.30679	0.414734	3.15091	5.19135e-07	5.19135e-07	UP
TCONS_00138782	Chr08:7492566-7497568	745	11.8041	8.37812	1.40892	0.000582576	0.000582576	UP
TCONS_00138842	Chr08:7940901-7946601	326	2.91805	1.45515	2.00533	0.0245703	0.0245703	UP
TCONS_00138913	Chr08:8601259-8606155	225	3.26174	3.20357	1.01816	7.33421e-05	7.33421e-05	UP
TCONS_00139001	Chr08:9891002-9898266	768	1.38644	1e-05	138644	5.52894e-07	5.52894e-07	UP
TCONS_00139188	Chr08:11997624-12003252	1070	3.57077	1.10738	3.22452	1.3306e-05	1.3306e-05	UP
TCONS_00140042	Chr08:8709322-8711102	287	1.48156	0.983796	1.50596	6.83526e-07	6.83526e-07	UP
TCONS_00140520	Chr08:3050931-3056815	1523	1.81397	0.247566	7.32722	1.03656e-06	1.03656e-06	UP
TCONS_00140627	Chr08:4868849-4881215	688	1.36998	0.071342	19.203	1.47879e-06	1.47879e-06	UP
TCONS_00140726	Chr08:6848531-6856547	689	2.54326	1.87593	1.35573	0.0258668	0.0258668	UP
TCONS_00140733	Chr08:6947464-6961683	315	1e-05	16.2716	6.14568e-07	0.00275142	0.00275142	DOWN
TCONS_00140798	Chr08:8410881-8415531	970	2.57394	1.35114	1.90501	0.0258668	0.0258668	UP
TCONS_00140987	Chr08:12891731-12898236	1414	1.15811	0.0415543	27.8698	1.57268e-06	1.57268e-06	UP
TCONS_00141777	Chr08:3918926-3923631	261	2.9707	1e-05	297070	0.015328	0.015328	UP
TCONS_00141780	Chr08:3950449-3961717	790	1.17574	0.88232	1.33256	1.75885e-06	1.75885e-06	UP
TCONS_00142018	Chr08:10288436-10290854	392	1.25114	1e-05	125114	2.32009e-06	2.32009e-06	UP
TCONS_00142037	Chr08:10890347-10898832	566	22.8086	21.604	1.05576	1.77674e-05	1.77674e-05	UP
TCONS_00142101	Chr08:13506022-13510913	1770	4.64974	0.855474	5.43528	0.034572	0.034572	UP
TCONS_00142161	Chr08:17726458-17734104	882	1.22212	1e-05	122212	2.74365e-06	2.74365e-06	UP
TCONS_00142802	Chr08:1937927-1942527	881	1.09483	0.228809	4.78491	2.74365e-06	2.74365e-06	UP
TCONS_00142884	Chr08:3950449-3961717	1375	2.33483	0.814699	2.86588	0.015328	0.015328	UP
TCONS_00143034	Chr08:8410881-8415531	597	9.31626	4.79743	1.94193	0.0327338	0.0327338	UP
TCONS_00143110	Chr08:11607411-11610274	412	197.892	43.1164	4.58972	1.96799e-43	1.96799e-43	UP
TCONS_00143732	Chr08:115663-126083	2193	1.02496	1e-05	102496	2.74365e-06	2.74365e-06	UP
TCONS_00144024	Chr08:7697168-7701958	2226	1.07885	1e-05	107885	2.74365e-06	2.74365e-06	UP
TCONS_00144145	Chr08:13249523-13252288	399	6.43431	1.65133	3.89644	0.032539	0.032539	UP
TCONS_00144160	Chr08:14789900-14793439	550	2.34568	1.66022	1.41287	0.0277343	0.0277343	UP
TCONS_00144188	Chr08:17044309-17050287	559	1.22949	0.758183	1.62163	2.82133e-06	2.82133e-06	UP
TCONS_00145090	Chr08:4658752-4661021	591	1e-05	7.6987	1.29892e-06	2.14994e-13	2.14994e-13	DOWN
TCONS_00145122	Chr08:5349983-5355044	3068	1.45673	5.74e-05	25378.6	2.82133e-06	2.82133e-06	UP
TCONS_00145130	Chr08:5415084-5418734	466	3.80214	14.9834	0.253757	0.00287103	0.00287103	DOWN
TCONS_00145142	Chr08:5785758-5787974	447	2.63601	1e-05	263601	0.015328	0.015328	UP
TCONS_00145185	Chr08:6805002-6827840	211	1e-05	7.92937	1.26113e-06	2.31956e-13	2.31956e-13	DOWN
TCONS_00145190	Chr08:6947464-6961683	1985	2.05591	0.198796	10.3418	0.015328	0.015328	UP
TCONS_00145234	Chr08:7710604-7713157	904	1e-05	10.5601	9.46961e-07	0.0363703	0.0363703	DOWN
TCONS_00145240	Chr08:7940901-7946601	537	3.61855	1.38968	2.60387	1.3306e-05	1.3306e-05	UP
TCONS_00145275	Chr08:8848328-8851691	254	14.0222	1e-05	1402220	6.23762e-06	6.23762e-06	UP
TCONS_00145287	Chr08:9546779-9547997	249	1e-05	4.20358	2.37892e-06	5.76206e-29	5.76206e-29	DOWN
TCONS_00145366	Chr08:11607411-11610274	503	213.196	48.327	4.41153	4.44683e-46	4.44683e-46	UP
TCONS_00145367	Chr08:11607411-11610274	641	3.282	2.84266	1.15455	4.72664e-06	4.72664e-06	UP
TCONS_00145505	Chr08:16690778-16706363	666	0.491605	149.532	0.00328762	2.03048e-30	2.03048e-30	DOWN
TCONS_00145974	Chr08:190275-193460	2450	2.16343	1.71525	1.26129	0.0277343	0.0277343	UP
TCONS_00145980	Chr08:455900-459659	1377	2.34955	1.03984	2.25953	0.0277343	0.0277343	UP
TCONS_00145991	Chr08:1098810-1109636	809	10.7256	8.1973	1.30843	3.90295e-09	3.90295e-09	UP
TCONS_00146032	Chr08:2117529-2121717	1155	1.29608	1e-05	129608	3.73643e-06	3.73643e-06	UP
TCONS_00146073	Chr08:3220490-3230212	336	12.0822	70.6742	0.170956	5.07864e-06	5.07864e-06	DOWN
TCONS_00146081	Chr08:3671046-3674362	1298	4.05317	2.22811	1.81911	0.00667888	0.00667888	UP
TCONS_00146090	Chr08:4275078-4286719	1531	1.17496	1e-05	117496	4.58381e-06	4.58381e-06	UP
TCONS_00146103	Chr08:4532342-4536991	1135	1.58449	0.0285655	55.4687	4.58381e-06	4.58381e-06	UP
TCONS_00146133	Chr08:5389872-5397547	1078	1.77954	1e-05	177954	4.69637e-06	4.69637e-06	UP
TCONS_00146143	Chr08:5935916-5939257	2575	1.44733	0.383901	3.77006	4.72664e-06	4.72664e-06	UP
TCONS_00146149	Chr08:6490287-6494623	1860	2.74812	0.000136056	20198.4	0.015328	0.015328	UP
TCONS_00146201	Chr08:8103856-8110187	853	1.31571	0.878141	1.49829	5.07864e-06	5.07864e-06	UP
TCONS_00146247	Chr08:11010444-11049892	674	2.78316	1e-05	278316	0.015328	0.015328	UP
TCONS_00146249	Chr08:11072189-11075866	832	1.52527	1e-05	152527	5.18222e-06	5.18222e-06	UP
TCONS_00146287	Chr08:13087462-13088721	510	10.2246	5.23322	1.95379	0.0426467	0.0426467	UP
TCONS_00146296	Chr08:13870495-13874985	1462	1.77602	0.871767	2.03726	6.23762e-06	6.23762e-06	UP
TCONS_00146302	Chr08:14218640-14222562	1115	8.01269	1.75463	4.5666	0.00439922	0.00439922	UP
TCONS_00146311	Chr08:15700210-15706906	423	14.1876	6.69539	2.11901	0.00702052	0.00702052	UP
TCONS_00146319	Chr08:16690778-16706363	378	8.13317	241.004	0.033747	1.94864e-39	1.94864e-39	DOWN
TCONS_00146913	Chr08:136997-142942	1556	1.56674	0.0020163	777.037	6.23762e-06	6.23762e-06	UP
TCONS_00146944	Chr08:1098810-1109636	928	7.69085	2.50365	3.07186	0.0277343	0.0277343	UP
TCONS_00146991	Chr08:2460859-2469257	339	17.523	14.2645	1.22843	2.97524e-10	2.97524e-10	UP
TCONS_00146994	Chr08:2460859-2469257	447	1e-05	9.01159	1.10968e-06	6.41163e-29	6.41163e-29	DOWN
TCONS_00147066	Chr08:3903594-3908195	659	3.69896	3.39575	1.08929	7.33421e-05	7.33421e-05	UP
TCONS_00147201	Chr08:7492566-7497568	2101	3.82793	3.04732	1.25616	7.33421e-05	7.33421e-05	UP
TCONS_00147260	Chr08:9247674-9253459	1253	5.73989	2.54244	2.25763	6.86511e-05	6.86511e-05	UP
TCONS_00147319	Chr08:10890347-10898832	2668	1.07141	0.425737	2.5166	6.23762e-06	6.23762e-06	UP
TCONS_00147413	Chr08:15055211-15059456	662	1.07439	1e-05	107439	6.3822e-06	6.3822e-06	UP
TCONS_00147911	Chr08:18137097-18137505	307	4.28243	1.56496	2.73645	0.00102587	0.00102587	UP
TCONS_00147982	Chr08:1672538-1676011	1385	2.86891	0.328056	8.74518	0.015328	0.015328	UP
TCONS_00147991	Chr08:1847386-1892236	1168	4.76087	0.850721	5.59628	0.034572	0.034572	UP
TCONS_00148015	Chr08:2460859-2469257	486	4.44987	2.86501	1.55318	0.00667888	0.00667888	UP
TCONS_00148021	Chr08:2598132-2602072	978	1.45952	0.724468	2.01461	7.75538e-06	7.75538e-06	UP
TCONS_00148047	Chr08:3269013-3270601	928	1e-05	7.48529	1.33595e-06	3.3397e-13	3.3397e-13	DOWN
TCONS_00148074	Chr08:4187959-4192934	1059	8.76569	8.94895	0.979522	0.0137474	0.0137474	DOWN
TCONS_00148157	Chr08:6966604-6967867	1097	1e-05	4.02333	2.4855e-06	6.41163e-29	6.41163e-29	DOWN
TCONS_00148218	Chr08:9891002-9898266	1615	2.96178	0.335359	8.83167	0.015328	0.015328	UP
TCONS_00148224	Chr08:10148637-10155369	917	1.447	0.951842	1.52021	8.00234e-06	8.00234e-06	UP
TCONS_00148278	Chr08:11960419-11992399	239	28.7493	649.181	0.0442855	1.02527e-99	1.02527e-99	DOWN
TCONS_00148341	Chr08:16690778-16706363	379	1e-05	97.9844	1.02057e-07	9.37887e-20	9.37887e-20	DOWN
TCONS_00148751	Chr08:4187959-4192934	721	1e-05	7.60609	1.31474e-06	3.36095e-13	3.36095e-13	DOWN
TCONS_00148758	Chr08:4658752-4661021	767	6.69162	5.439	1.2303	0.00466028	0.00466028	UP
TCONS_00148797	Chr08:5729455-5732940	492	5.16732	5.5572	0.929842	0.00164291	0.00164291	DOWN
TCONS_00148853	Chr08:8519324-8520653	634	1e-05	5.94398	1.68237e-06	0.00130359	0.00130359	DOWN
TCONS_00148878	Chr08:10890347-10898832	1593	7.35233	4.95406	1.4841	4.09385e-05	4.09385e-05	UP
TCONS_00148922	Chr08:14103912-14109716	807	1.09769	0.78893	1.39137	8.87407e-06	8.87407e-06	UP
TCONS_00149110	Chr08:5452902-5458740	577	1.81741	0.193123	9.41063	1.00336e-05	1.00336e-05	UP
TCONS_00149657	Chr08:10695501-10715014	465	4.21832	1e-05	421832	0.034572	0.034572	UP
TCONS_00149681	Chr08:11960419-11992399	546	0.132663	102.334	0.00129637	1.01171e-20	1.01171e-20	DOWN
TCONS_00150303	Chr08:6382504-6397581	1279	2.29867	1e-05	229867	0.015328	0.015328	UP
TCONS_00150440	Chr08:11997624-12003252	704	1.80076	0.117184	15.3669	1.19116e-05	1.19116e-05	UP
TCONS_00151175	Chr08:1303438-1308638	238	2.48618	24.8962	0.0998618	0.00160224	0.00160224	DOWN
TCONS_00151744	Chr08:12098026-12102828	413	0.536762	7.10532	0.0755437	6.17441e-13	6.17441e-13	DOWN
TCONS_00151930	Chr08:19002148-19002915	585	1e-05	4.29678	2.32732e-06	9.21229e-29	9.21229e-29	DOWN
TCONS_00151969	Chr08:259264-268641	580	7.4828	4.24413	1.76309	4.09385e-05	4.09385e-05	UP
TCONS_00152106	Chr08:2576473-2581336	482	1e-05	4.67426	2.13938e-06	1.08038e-27	1.08038e-27	DOWN
TCONS_00152194	Chr08:3969079-3969624	382	4.41169	4.74722	0.929321	0.000992235	0.000992235	DOWN
TCONS_00152203	Chr08:4115214-4118049	788	5.48e-05	4.71777	1.16157e-05	4.82163e-27	4.82163e-27	DOWN
TCONS_00152240	Chr08:4658752-4661021	1044	7.3169	5.90041	1.24007	1.1138e-08	1.1138e-08	UP
TCONS_00152241	Chr08:4658752-4661021	734	21.3005	12.5095	1.70275	0.00471631	0.00471631	UP
TCONS_00152333	Chr08:5986184-5991740	1474	0.00218142	6.13629	0.000355495	2.50757e-116	2.50757e-116	DOWN
TCONS_00152415	Chr08:7583884-7588401	254	1e-05	9.85338	1.01488e-06	9.21229e-29	9.21229e-29	DOWN
TCONS_00152432	Chr08:7894097-7899442	483	1e-05	7.23641	1.3819e-06	1.25846e-12	1.25846e-12	DOWN
TCONS_00152467	Chr08:8920435-8924009	639	3.45154	3.48674	0.989905	7.33421e-05	7.33421e-05	DOWN
TCONS_00152475	Chr08:9109554-9116305	846	29.925	4.33492	6.90324	1.17359e-08	1.17359e-08	UP
TCONS_00152670	Chr08:14218640-14222562	1378	1e-05	5.02376	1.99054e-06	0.00131986	0.00131986	DOWN
TCONS_00152673	Chr08:14269992-14276220	1480	5.52588	1.42715	3.87197	2.88381e-12	2.88381e-12	UP
TCONS_00152683	Chr08:14789900-14793439	772	3.71102	3.22099	1.15214	8.69707e-05	8.69707e-05	UP
TCONS_00152739	Chr08:17726458-17734104	663	1e-05	4.74282	2.10845e-06	9.65213e-27	9.65213e-27	DOWN
TCONS_00152753	Chr08:18581187-18581742	351	1e-05	9.61546	1.03999e-06	1.08038e-27	1.08038e-27	DOWN
TCONS_00153057	Chr08:1344373-1352330	2341	1.05379	1e-05	105379	1.3306e-05	1.3306e-05	UP
TCONS_00153061	Chr08:1672538-1676011	819	4.93618	0.00344631	1432.31	0.034572	0.034572	UP
TCONS_00153066	Chr08:1808392-1815778	406	1.14529	1e-05	114529	1.3306e-05	1.3306e-05	UP
TCONS_00153075	Chr08:2354815-2358911	1312	1e-05	7.43061	1.34578e-06	2.88381e-12	2.88381e-12	DOWN
TCONS_00153168	Chr08:7710604-7713157	1097	1e-05	7.04806	1.41883e-06	2.88381e-12	2.88381e-12	DOWN
TCONS_00153206	Chr08:10695501-10715014	294	4.91161	1e-05	491161	0.034572	0.034572	UP
TCONS_00153246	Chr08:13249523-13252288	557	4.58807	0.0990313	46.3295	0.034572	0.034572	UP
TCONS_00154697	Chr09:3913259-3917975	1217	1.9523	6.31e-05	30939.8	1.43731e-05	1.43731e-05	UP
TCONS_00154699	Chr09:3913259-3917975	478	1.20865	0.217632	5.55364	1.5221e-05	1.5221e-05	UP
TCONS_00154728	Chr09:4278725-4284251	756	6.17747	1.25749	4.91254	0.032539	0.032539	UP
TCONS_00154734	Chr09:4278725-4284251	559	3.61738	0.0201089	179.89	6.83526e-07	6.83526e-07	UP
TCONS_00154795	Chr09:4891176-4892585	541	0.779639	4.29095	0.181694	1.01584e-26	1.01584e-26	DOWN
TCONS_00154929	Chr09:6332016-6334047	283	1.29386	1e-05	129386	1.5221e-05	1.5221e-05	UP
TCONS_00155020	Chr09:7110361-7114279	995	0.031201	5.58893	0.00558264	0.00136652	0.00136652	DOWN
TCONS_00155035	Chr09:7335867-7350481	839	1.72251	6.78873	0.253731	0.000298735	0.000298735	DOWN
TCONS_00155052	Chr09:7544536-7550134	1029	3.41751	3.8761	0.881688	8.94677e-05	8.94677e-05	DOWN
TCONS_00155099	Chr09:7894654-7901481	945	1.93123	0.172677	11.1841	1.5221e-05	1.5221e-05	UP
TCONS_00155175	Chr09:8766949-8769067	584	1.32023	1e-05	132023	1.5221e-05	1.5221e-05	UP
TCONS_00155239	Chr09:9226794-9236430	1155	1.3227	0.541713	2.4417	1.65398e-05	1.65398e-05	UP
TCONS_00155333	Chr09:9794350-9797329	561	1.37035	1e-05	137035	1.65398e-05	1.65398e-05	UP
TCONS_00155604	Chr09:12384593-12388477	895	5.25371	1.95808	2.68309	2.88381e-12	2.88381e-12	UP
TCONS_00155841	Chr09:4856293-4867548	218	1e-05	6.08035	1.64464e-06	5.63538e-107	5.63538e-107	DOWN
TCONS_00156291	Chr09:2586639-2597871	942	1.0175	1e-05	101750	1.76934e-05	1.76934e-05	UP
TCONS_00156431	Chr09:6266809-6272538	1072	3.61756	1.68542	2.14638	1.43731e-05	1.43731e-05	UP
TCONS_00156506	Chr09:7894654-7901481	1419	2.02547	0.328898	6.15835	0.015328	0.015328	UP
TCONS_00156599	Chr09:10154346-10161821	1788	2.85357	1e-05	285357	0.015328	0.015328	UP
TCONS_00156620	Chr09:10655606-10670381	3339	1.97751	1e-05	197751	1.77674e-05	1.77674e-05	UP
TCONS_00156629	Chr09:10833156-10838279	1206	6.96455	5.94155	1.17218	0.00466028	0.00466028	UP
TCONS_00156666	Chr09:11769154-11772016	1819	1.2206	0.867105	1.40767	2.31684e-05	2.31684e-05	UP
TCONS_00157182	Chr09:2873305-2878598	1543	1.8056	1e-05	180560	2.31684e-05	2.31684e-05	UP
TCONS_00157220	Chr09:4232883-4239348	1109	1.27997	1e-05	127997	2.66587e-05	2.66587e-05	UP
TCONS_00157288	Chr09:7267548-7277021	1302	1.03594	1e-05	103594	2.991e-05	2.991e-05	UP
TCONS_00157315	Chr09:8218972-8223958	1129	1.30871	1e-05	130871	3.69894e-05	3.69894e-05	UP
TCONS_00158051	Chr09:7673545-7677577	562	6.69854	6.43628	1.04075	3.35995e-07	3.35995e-07	UP
TCONS_00158123	Chr09:9760356-9765038	837	2.02195	1e-05	202195	0.015328	0.015328	UP
TCONS_00158155	Chr09:10839901-10845474	294	1.02977	1e-05	102977	3.69894e-05	3.69894e-05	UP
TCONS_00158158	Chr09:10908157-10916602	228	17.2331	10.3291	1.6684	0.0122022	0.0122022	UP
TCONS_00158847	Chr09:10903873-10907460	584	2.05559	0.200802	10.2369	0.015328	0.015328	UP
TCONS_00158859	Chr09:11325972-11330336	1722	1.19557	1e-05	119557	3.69894e-05	3.69894e-05	UP
TCONS_00159424	Chr09:3267537-3272223	859	1.68044	8.17347	0.205597	6.41354e-05	6.41354e-05	DOWN
TCONS_00159770	Chr09:11857726-11861543	801	1.42854	0.707641	2.01874	3.69894e-05	3.69894e-05	UP
TCONS_00159773	Chr09:11893592-11894278	468	1.66138	10.8706	0.152832	0.00275142	0.00275142	DOWN
TCONS_00160136	Chr09:677072-685851	1354	1.0949	1e-05	109490	3.95459e-05	3.95459e-05	UP
TCONS_00160146	Chr09:1422113-1428536	1152	2.97301	7.48864	0.397003	0.00122082	0.00122082	DOWN
TCONS_00160158	Chr09:2586639-2597871	887	2.79381	1.82359	1.53204	0.0277343	0.0277343	UP
TCONS_00160180	Chr09:3873183-3876820	722	4.93478	1.97397	2.49993	0.00102587	0.00102587	UP
TCONS_00160181	Chr09:3932164-3938251	1558	2.99517	0.72538	4.1291	0.015328	0.015328	UP
TCONS_00160182	Chr09:3932164-3938251	2023	1.89905	0.968533	1.96075	4.09385e-05	4.09385e-05	UP
TCONS_00160192	Chr09:4503146-4572170	221	46.0254	9.31115	4.94304	1.36247e-11	1.36247e-11	UP
TCONS_00160206	Chr09:5040796-5044133	648	4.09324	3.38279	1.21002	0.0134158	0.0134158	UP
TCONS_00160214	Chr09:5304549-5321826	1262	1.34087	0.0025388	528.151	4.09385e-05	4.09385e-05	UP
TCONS_00160218	Chr09:5405323-5414170	2818	1.00573	0.946762	1.06228	4.73937e-05	4.73937e-05	UP
TCONS_00160226	Chr09:5882467-5895151	2449	2.52242	1e-05	252242	0.015328	0.015328	UP
TCONS_00160266	Chr09:7595614-7604272	451	7.51643	2.2604	3.32527	0.0277343	0.0277343	UP
TCONS_00160277	Chr09:8218972-8223958	1064	1.44764	0.884544	1.63659	5.92042e-05	5.92042e-05	UP
TCONS_00160290	Chr09:8771716-8777135	2044	4.04973	0.000236962	17090.2	0.034572	0.034572	UP
TCONS_00160311	Chr09:9499893-9504080	2458	1.07702	1e-05	107702	6.41354e-05	6.41354e-05	UP
TCONS_00160315	Chr09:9516397-9521361	1532	2.76968	1.69859	1.63058	0.0277343	0.0277343	UP
TCONS_00160326	Chr09:10086723-10089720	866	1.12788	1e-05	112788	6.564e-05	6.564e-05	UP
TCONS_00160352	Chr09:11170098-11178378	2861	1.23477	0.760427	1.62379	6.86511e-05	6.86511e-05	UP
TCONS_00160369	Chr09:12046108-12101675	1561	3.61772	12.6938	0.284999	0.0101213	0.0101213	DOWN
TCONS_00160370	Chr09:12046108-12101675	3842	1.83329	0.513228	3.57208	6.86511e-05	6.86511e-05	UP
TCONS_00160371	Chr09:12046108-12101675	238	57.2974	11.5327	4.96826	3.40812e-14	3.40812e-14	UP
TCONS_00160372	Chr09:12046108-12101675	2003	1.07103	1e-05	107103	6.86511e-05	6.86511e-05	UP
TCONS_00160374	Chr09:12046108-12101675	958	5.17555	5.73734	0.902082	0.00164291	0.00164291	DOWN
TCONS_00160383	Chr09:12272742-12279822	832	2.08747	1.97806	1.05531	0.0277343	0.0277343	UP
TCONS_00160396	Chr09:12604166-12610098	1267	2.60691	1.51496	1.72078	0.0277343	0.0277343	UP
TCONS_00160403	Chr09:12799849-12807435	2837	3.75494	0.000171111	21944.5	1.03656e-06	1.03656e-06	UP
TCONS_00160405	Chr09:12831342-12835368	1285	1.42553	0.000263866	5402.48	6.86511e-05	6.86511e-05	UP
TCONS_00160573	Chr09:7013886-7030223	378	0.00863597	4.85304	0.0017795	2.23539e-26	2.23539e-26	DOWN
TCONS_00160952	Chr09:6266809-6272538	905	2.04505	1.60305	1.27572	0.0277343	0.0277343	UP
TCONS_00160971	Chr09:6528646-6531924	381	1e-05	4.09427	2.44244e-06	8.13312e-26	8.13312e-26	DOWN
TCONS_00161180	Chr09:12384593-12388477	635	2.74975	1e-05	274975	0.015328	0.015328	UP
TCONS_00161194	Chr09:12640326-12645620	532	0.813761	4.19557	0.193957	2.34109e-24	2.34109e-24	DOWN
TCONS_00161608	Chr09:4452830-4458064	1343	1.32619	0.488772	2.71331	7.33421e-05	7.33421e-05	UP
TCONS_00161611	Chr09:4577118-4584654	1754	2.51623	0.129767	19.3904	0.015328	0.015328	UP
TCONS_00161675	Chr09:6266809-6272538	1635	1.43323	0.326487	4.38985	7.33421e-05	7.33421e-05	UP
TCONS_00161700	Chr09:7267548-7277021	725	1.35099	0.634419	2.12949	7.33421e-05	7.33421e-05	UP
TCONS_00161735	Chr09:8771716-8777135	2145	0.0486171	4.28557	0.0113444	6.27644e-24	6.27644e-24	DOWN
TCONS_00161795	Chr09:11009909-11018574	597	1.02446	0.570238	1.79655	7.33421e-05	7.33421e-05	UP
TCONS_00161815	Chr09:12046108-12101675	1431	0.419422	10.4034	0.0403159	0.0363703	0.0363703	DOWN
TCONS_00161817	Chr09:12046108-12101675	439	1e-05	4.62732	2.16108e-06	1.01171e-20	1.01171e-20	DOWN
TCONS_00161820	Chr09:12046108-12101675	370	1e-05	16.1897	6.17677e-07	0.00275142	0.00275142	DOWN
TCONS_00161830	Chr09:12206323-12207799	219	8.87874	5.98566	1.48334	0.000365842	0.000365842	UP
TCONS_00161843	Chr09:12528473-12532639	1823	11.7424	9.03739	1.29931	0.00198369	0.00198369	UP
TCONS_00162085	Chr09:2586639-2597871	1203	0.513114	5.48627	0.0935269	0.00160224	0.00160224	DOWN
TCONS_00162093	Chr09:3267537-3272223	901	1.28304	13.1655	0.0974547	0.0382063	0.0382063	DOWN
TCONS_00162127	Chr09:5416917-5430578	1428	3.63768	0.000695617	5229.43	1.47879e-06	1.47879e-06	UP
TCONS_00162150	Chr09:6348702-6353314	1104	7.43162	7.06389	1.05206	1.5221e-05	1.5221e-05	UP
TCONS_00162171	Chr09:7673545-7677577	287	20.1874	7.70408	2.62035	0.000356021	0.000356021	UP
TCONS_00162216	Chr09:10154346-10161821	2771	3.00753	2.05446	1.4639	5.07864e-06	5.07864e-06	UP
TCONS_00162241	Chr09:11279548-11310512	465	1e-05	12.7039	7.8716e-07	0.013501	0.013501	DOWN
TCONS_00162277	Chr09:915454-919222	210	1e-05	6.55357	1.52589e-06	2.75759e-101	2.75759e-101	DOWN
TCONS_00162619	Chr09:2814457-2825998	1307	1.87508	0.00218133	859.604	7.33421e-05	7.33421e-05	UP
TCONS_00162707	Chr09:6183880-6216125	914	3.43147	0.470251	7.2971	1.57268e-06	1.57268e-06	UP
TCONS_00163177	Chr09:656220-659443	524	2.10435	0.00749178	280.888	0.015328	0.015328	UP
TCONS_00163185	Chr09:1268640-1271688	1607	1.57101	0.996029	1.57727	8.69707e-05	8.69707e-05	UP
TCONS_00163225	Chr09:5128075-5133236	563	1.10802	1e-05	110802	8.94677e-05	8.94677e-05	UP
TCONS_00163250	Chr09:5736597-5739580	772	1.22989	1e-05	122989	8.94677e-05	8.94677e-05	UP
TCONS_00163316	Chr09:8575493-8604458	376	1.48014	0.411476	3.59715	8.94677e-05	8.94677e-05	UP
TCONS_00163683	Chr09:7479077-7482973	2003	1.4182	0.918524	1.544	9.71796e-05	9.71796e-05	UP
TCONS_00163932	Chr09:4856293-4867548	274	0.0241336	13.6702	0.00176542	0.0137474	0.0137474	DOWN
TCONS_00164378	Chr09:1422113-1428536	1829	0.000209059	4.07526	5.12995e-05	1.82553e-20	1.82553e-20	DOWN
TCONS_00164402	Chr09:2586639-2597871	413	1e-05	5.12577	1.95093e-06	0.00164291	0.00164291	DOWN
TCONS_00164537	Chr09:5347630-5374081	216	1e-05	32.4085	3.08561e-07	2.82133e-06	2.82133e-06	DOWN
TCONS_00164669	Chr09:7947430-7952952	471	1e-05	4.35637	2.29549e-06	2.69983e-20	2.69983e-20	DOWN
TCONS_00164723	Chr09:9116922-9125248	1389	1.04343	0.863191	1.20881	0.000114914	0.000114914	UP
TCONS_00164725	Chr09:9116922-9125248	363	1e-05	6.93027	1.44295e-06	1.02527e-99	1.02527e-99	DOWN
TCONS_00164831	Chr09:10655606-10670381	3383	0.0275977	4.1086	0.00671706	3.34635e-20	3.34635e-20	DOWN
TCONS_00164851	Chr09:11062794-11066255	499	1e-05	4.7913	2.08712e-06	9.37887e-20	9.37887e-20	DOWN
TCONS_00164863	Chr09:11279548-11310512	253	1e-05	5.21552	1.91735e-06	0.00164291	0.00164291	DOWN
TCONS_00164864	Chr09:11279548-11310512	281	1e-05	22.9998	4.34786e-07	0.000194823	0.000194823	DOWN
TCONS_00164895	Chr09:11914308-11919541	938	0.172762	6.04331	0.0285873	9.18008e-90	9.18008e-90	DOWN
TCONS_00164900	Chr09:12046108-12101675	572	1.69312	1e-05	169312	0.000114914	0.000114914	UP
TCONS_00164901	Chr09:12046108-12101675	355	0.749487	16.186	0.0463046	0.00275142	0.00275142	DOWN
TCONS_00164902	Chr09:12046108-12101675	2549	2.42377	1.87402	1.29335	0.0308478	0.0308478	UP
TCONS_00164938	Chr09:12384593-12388477	2297	3.02567	1.77871	1.70105	1.5221e-05	1.5221e-05	UP
TCONS_00164939	Chr09:12384593-12388477	462	28.0717	6.51854	4.30644	3.35995e-07	3.35995e-07	UP
TCONS_00164988	Chr09:1392620-1393774	209	3.71896	1e-05	371896	1.75885e-06	1.75885e-06	UP
TCONS_00165127	Chr09:677072-685851	2091	1.5624	0.973719	1.60457	0.000114914	0.000114914	UP
TCONS_00165190	Chr09:7110361-7114279	649	0.325469	15.1524	0.0214797	0.00466028	0.00466028	DOWN
TCONS_00165201	Chr09:8161900-8164996	679	1.29877	1e-05	129877	0.000114914	0.000114914	UP
TCONS_00166539	Chr10:17719820-17737329	603	1e-05	23.9286	4.1791e-07	0.000114914	0.000114914	DOWN
TCONS_00166540	Chr10:17719820-17737329	458	0.529669	9.59632	0.055195	4.82163e-27	4.82163e-27	DOWN
TCONS_00167141	Chr10:241286-249977	309	1.69394	1e-05	169394	0.00011928	0.00011928	UP
TCONS_00167314	Chr10:2939518-2946027	597	1e-05	4.92376	2.03097e-06	9.37887e-20	9.37887e-20	DOWN
TCONS_00167476	Chr10:6402087-6408703	634	2.76527	1e-05	276527	0.015328	0.015328	UP
TCONS_00167524	Chr10:7441951-7454292	330	1e-05	5.1205	1.95293e-06	0.00164291	0.00164291	DOWN
TCONS_00167528	Chr10:7441951-7454292	326	1e-05	8.63199	1.15848e-06	0.000194823	0.000194823	DOWN
TCONS_00167581	Chr10:8093809-8128386	400	1e-05	9.68195	1.03285e-06	9.65213e-27	9.65213e-27	DOWN
TCONS_00167624	Chr10:8459961-8464158	2443	1e-05	4.86759	2.0544e-06	1.40873e-19	1.40873e-19	DOWN
TCONS_00167661	Chr10:8814473-8916798	335	2.48543	1e-05	248543	0.015328	0.015328	UP
TCONS_00167674	Chr10:8814473-8916798	327	1e-05	4.61888	2.16503e-06	2.37015e-19	2.37015e-19	DOWN
TCONS_00168023	Chr10:12160356-12163688	800	1.9095	6.75439	0.282705	0.000310164	0.000310164	DOWN
TCONS_00168025	Chr10:12170717-12174686	1171	1.76175	0.808545	2.17891	0.000125779	0.000125779	UP
TCONS_00168160	Chr10:13531282-13543313	1897	1.17126	1e-05	117126	0.000178484	0.000178484	UP
TCONS_00168186	Chr10:13801368-13805554	711	1.04811	1e-05	104811	0.000178484	0.000178484	UP
TCONS_00168298	Chr10:14860721-14872215	557	1e-05	5.6008	1.78546e-06	0.00164291	0.00164291	DOWN
TCONS_00168453	Chr10:16045438-16053859	701	2.02067	1.07725	1.87577	0.0319999	0.0319999	UP
TCONS_00168731	Chr10:18821847-18825554	2262	0.765344	4.74699	0.161227	2.52422e-18	2.52422e-18	DOWN
TCONS_00168751	Chr10:18900777-18910926	348	4.57606	4.05762	1.12777	0.000992235	0.000992235	UP
TCONS_00168870	Chr10:20043157-20045799	1314	1e-05	12.8199	7.80037e-07	0.013501	0.013501	DOWN
TCONS_00168967	Chr10:20596770-20604838	1120	2.1793	1.59879	1.36309	0.0324836	0.0324836	UP
TCONS_00168987	Chr10:20772376-20776336	1458	3.11048	11.0515	0.281453	0.00936301	0.00936301	DOWN
TCONS_00169016	Chr10:20986796-20994013	684	0.427613	4.51732	0.0946608	1.48404e-17	1.48404e-17	DOWN
TCONS_00169049	Chr10:21292544-21294987	2203	1.22443	6.7625	0.181062	0.000319733	0.000319733	DOWN
TCONS_00169164	Chr10:22203556-22206891	1320	12.3008	5.68924	2.16212	0.00928954	0.00928954	UP
TCONS_00170092	Chr10:3655830-3661927	308	19.6515	10.9975	1.78691	0.00474614	0.00474614	UP
TCONS_00170283	Chr10:10369478-10380891	915	1.23563	1e-05	123563	0.000187295	0.000187295	UP
TCONS_00170543	Chr10:16273418-16277648	339	20.1926	14.7454	1.36942	0.0166307	0.0166307	UP
TCONS_00170655	Chr10:19258360-19263340	1059	1.04416	1e-05	104416	0.000194823	0.000194823	UP
TCONS_00170788	Chr10:21476472-21481240	1156	3.12586	1.79785	1.73867	1.5221e-05	1.5221e-05	UP
TCONS_00171577	Chr10:4599101-4606027	272	2.40634	1.45193	1.65734	0.0324836	0.0324836	UP
TCONS_00171639	Chr10:8660232-8670411	492	1.22704	0.849732	1.44403	0.000194823	0.000194823	UP
TCONS_00171668	Chr10:9402053-9407549	1096	3.8658	1e-05	386580	2.32009e-06	2.32009e-06	UP
TCONS_00172020	Chr10:19274614-19282281	1353	1.46339	0.165723	8.83034	0.000194823	0.000194823	UP
TCONS_00172057	Chr10:20428483-20434379	1898	1.4391	0.468928	3.06891	0.000194823	0.000194823	UP
TCONS_00172129	Chr10:22085456-22096453	793	1.70857	0.0155313	110.008	0.000194823	0.000194823	UP
TCONS_00172146	Chr10:22432293-22439334	714	6.73887	0.276717	24.3529	0.00667888	0.00667888	UP
TCONS_00172435	Chr10:16041632-16043847	206	1e-05	5.38961	1.85542e-06	0.00164291	0.00164291	DOWN
TCONS_00172922	Chr10:8814473-8916798	360	5.29476	38.7081	0.136787	0.000319733	0.000319733	DOWN
TCONS_00173020	Chr10:12570596-12578163	1262	1.5058	1e-05	150580	0.000215229	0.000215229	UP
TCONS_00173104	Chr10:15029638-15034298	427	1.02372	0.00526643	194.386	0.000215229	0.000215229	UP
TCONS_00173199	Chr10:17266597-17277765	577	7.62827	3.3698	2.26372	1.36522e-10	1.36522e-10	UP
TCONS_00174185	Chr10:8814473-8916798	1062	1.85687	11.6547	0.159324	3.69894e-05	3.69894e-05	DOWN
TCONS_00174452	Chr10:17342983-17352500	1357	1.06101	0.571472	1.85663	0.000215229	0.000215229	UP
TCONS_00174486	Chr10:18967573-18970037	1120	4.14e-05	21.3475	1.93934e-06	0.000334718	0.000334718	DOWN
TCONS_00174502	Chr10:19728987-19732638	239	32.5356	35.6463	0.912734	0.00219775	0.00219775	DOWN
TCONS_00174584	Chr10:21906878-21909951	1055	2.00176	0.00011035	18140.1	0.0155226	0.0155226	UP
TCONS_00174592	Chr10:22203556-22206891	769	7.5306	2.71094	2.77786	0.0277343	0.0277343	UP
TCONS_00175137	Chr10:17719820-17737329	471	1e-05	41.119	2.43197e-07	3.35116e-08	3.35116e-08	DOWN
TCONS_00175479	Chr10:3023443-3034939	774	1.42788	0.0772248	18.4899	0.000225901	0.000225901	UP
TCONS_00175579	Chr10:8660232-8670411	2516	1.37373	0.834406	1.64636	0.000282212	0.000282212	UP
TCONS_00175598	Chr10:9077813-9092931	760	1.31235	1e-05	131235	0.00028301	0.00028301	UP
TCONS_00175813	Chr10:13801368-13805554	580	1.11117	1e-05	111117	0.000298735	0.000298735	UP
TCONS_00176020	Chr10:18335050-18352550	477	5.57015	0.705563	7.89462	0.015328	0.015328	UP
TCONS_00176050	Chr10:18967573-18970037	1001	1.6465	0.000347329	4740.46	0.000310164	0.000310164	UP
TCONS_00176057	Chr10:19099191-19105520	518	1e-05	4.80401	2.08159e-06	1.87698e-17	1.87698e-17	DOWN
TCONS_00176168	Chr10:21653605-21659729	1482	2.16049	0.263239	8.20733	0.015774	0.015774	UP
TCONS_00176186	Chr10:22203556-22206891	1358	5.95325	2.34453	2.53921	6.86511e-05	6.86511e-05	UP
TCONS_00176598	Chr10:1642457-1647998	2073	2.86808	1.70864	1.67857	0.032539	0.032539	UP
TCONS_00176613	Chr10:2610223-2634569	2153	1.08343	0.265034	4.08789	0.000319733	0.000319733	UP
TCONS_00176614	Chr10:2610223-2634569	1617	1.34046	0.97044	1.38129	0.000320536	0.000320536	UP
TCONS_00176652	Chr10:6402087-6408703	1458	2.07351	1.20058	1.72709	0.032539	0.032539	UP
TCONS_00176676	Chr10:8093809-8128386	356	41.0266	21.843	1.87825	1.43731e-05	1.43731e-05	UP
TCONS_00176677	Chr10:8093809-8128386	283	30.4107	80.2019	0.379177	0.0194209	0.0194209	DOWN
TCONS_00176697	Chr10:8926745-8936964	3086	1.36752	1e-05	136752	0.000334718	0.000334718	UP
TCONS_00176700	Chr10:9127501-9134913	2374	1.42985	1e-05	142985	0.000334718	0.000334718	UP
TCONS_00176710	Chr10:9402053-9407549	1378	1.41806	1e-05	141806	0.000356021	0.000356021	UP
TCONS_00176730	Chr10:10361137-10364706	1136	1.0283	1e-05	102830	0.000365842	0.000365842	UP
TCONS_00176742	Chr10:11125305-11128737	831	1.33951	0.401801	3.33376	0.00046781	0.00046781	UP
TCONS_00176763	Chr10:11676441-11681351	758	1.04485	1e-05	104485	0.00049501	0.00049501	UP
TCONS_00176765	Chr10:11713320-11717146	1497	1.7876	0.241973	7.3876	0.00051451	0.00051451	UP
TCONS_00176769	Chr10:11913054-11920038	869	1.61361	0.436427	3.69732	0.000545998	0.000545998	UP
TCONS_00176776	Chr10:12097917-12104604	2397	2.45737	3.09e-05	79526.5	0.015774	0.015774	UP
TCONS_00176789	Chr10:12570596-12578163	2503	1.88719	0.552508	3.41568	0.000545998	0.000545998	UP
TCONS_00176798	Chr10:12914266-12921588	1114	2.59265	0.491663	5.27323	0.0166307	0.0166307	UP
TCONS_00176810	Chr10:13504201-13513992	399	9.48103	7.59839	1.24777	0.00275142	0.00275142	UP
TCONS_00176837	Chr10:14821630-14828719	1159	1.825	1e-05	182500	0.000582576	0.000582576	UP
TCONS_00176844	Chr10:14886756-14890953	849	2.01274	1.56433	1.28665	0.032539	0.032539	UP
TCONS_00176852	Chr10:15066873-15073135	547	2.90723	1e-05	290723	0.0171755	0.0171755	UP
TCONS_00176884	Chr10:16278786-16284024	650	10.8022	8.62349	1.25265	4.47066e-09	4.47066e-09	UP
TCONS_00176900	Chr10:16833975-16843235	2682	2.01131	1.09109	1.8434	0.032539	0.032539	UP
TCONS_00176905	Chr10:16972863-16975652	952	3.47282	1e-05	347282	2.74365e-06	2.74365e-06	UP
TCONS_00176912	Chr10:17195679-17202491	1666	2.03981	0.233495	8.73599	0.0171755	0.0171755	UP
TCONS_00176923	Chr10:17578065-17582445	2022	1.75634	0.89382	1.96498	0.000828387	0.000828387	UP
TCONS_00176960	Chr10:19866074-19877226	2284	3.52587	0.00297412	1185.52	2.74365e-06	2.74365e-06	UP
TCONS_00176985	Chr10:20500802-20510223	1392	2.27784	1.53859	1.48047	0.032539	0.032539	UP
TCONS_00176988	Chr10:20511795-20522381	1397	1.53924	0.436321	3.52777	0.000906916	0.000906916	UP
TCONS_00177001	Chr10:20907839-20910280	946	3.09817	1.44258	2.14766	1.5221e-05	1.5221e-05	UP
TCONS_00177003	Chr10:20986796-20994013	1296	1.29543	0.155575	8.32672	0.000980091	0.000980091	UP
TCONS_00177010	Chr10:21292544-21294987	2197	0.849664	6.18248	0.137431	7.67776e-69	7.67776e-69	DOWN
TCONS_00177013	Chr10:21365543-21368993	1427	1.46569	1e-05	146569	0.000980091	0.000980091	UP
TCONS_00177783	Chr10:3304337-3311756	1022	2.86662	0.00930436	308.094	0.0186118	0.0186118	UP
TCONS_00177815	Chr10:5281382-5288101	892	3.77834	2.28128	1.65624	5.18222e-06	5.18222e-06	UP
TCONS_00177881	Chr10:8261930-8268388	474	2.2684	1.38468	1.63821	0.032539	0.032539	UP
TCONS_00177898	Chr10:8814473-8916798	504	3.48417	15.7901	0.220655	0.000334718	0.000334718	DOWN
TCONS_00177900	Chr10:8814473-8916798	921	1e-05	4.17245	2.39667e-06	3.33946e-16	3.33946e-16	DOWN
TCONS_00177915	Chr10:8926745-8936964	874	1.62436	0.693617	2.34187	0.000980091	0.000980091	UP
TCONS_00177952	Chr10:10663306-10665574	1557	7.83247	2.18904	3.57804	0.0277343	0.0277343	UP
TCONS_00178036	Chr10:12824610-12842172	313	0.681267	37.5539	0.018141	1.77476e-07	1.77476e-07	DOWN
TCONS_00178107	Chr10:14821630-14828719	1804	1.49628	0.641258	2.33335	0.000992235	0.000992235	UP
TCONS_00178109	Chr10:14860721-14872215	711	2.52514	0.571944	4.41501	0.0187707	0.0187707	UP
TCONS_00178124	Chr10:15085172-15090025	2256	1.21764	0.273726	4.44839	0.000992235	0.000992235	UP
TCONS_00178341	Chr10:20772376-20776336	286	13.9503	1e-05	1395030	1.5221e-05	1.5221e-05	UP
TCONS_00178342	Chr10:20782683-20785460	372	3.94323	2.64034	1.49346	6.23762e-06	6.23762e-06	UP
TCONS_00178363	Chr10:21292544-21294987	2002	1e-05	8.84181	1.13099e-06	0.000194823	0.000194823	DOWN
TCONS_00178374	Chr10:21549245-21553488	676	2.26993	0.102887	22.0624	0.0191291	0.0191291	UP
TCONS_00178382	Chr10:21659855-21664580	1046	2.66116	1.6547	1.60824	0.032539	0.032539	UP
TCONS_00178776	Chr10:19565295-19629070	390	1e-05	5.29398	1.88894e-06	0.00164291	0.00164291	DOWN
TCONS_00178897	Chr10:1342837-1392693	891	1.94101	0.755224	2.57011	0.000992235	0.000992235	UP
TCONS_00178931	Chr10:3655830-3661927	236	5.27735	3.44321	1.53268	2.00215e-07	2.00215e-07	UP
TCONS_00178984	Chr10:7925378-7946944	1938	1.15132	1e-05	115132	0.000992235	0.000992235	UP
TCONS_00179022	Chr10:9337520-9345935	1183	1.04265	1e-05	104265	0.000992235	0.000992235	UP
TCONS_00179050	Chr10:10663306-10665574	1621	0.00842272	9.31803	0.000903916	1.01584e-26	1.01584e-26	DOWN
TCONS_00179076	Chr10:11377095-11385657	1348	2.15201	1.23244	1.74614	0.0327338	0.0327338	UP
TCONS_00179108	Chr10:12459030-12462940	2095	1.067	0.403888	2.64182	0.000992235	0.000992235	UP
TCONS_00179112	Chr10:12824610-12842172	273	1e-05	36.0413	2.77459e-07	2.99549e-07	2.99549e-07	DOWN
TCONS_00179187	Chr10:15248343-15250844	1812	1.03892	0.000335566	3096.02	0.00102587	0.00102587	UP
TCONS_00179283	Chr10:18538223-18541644	844	1.19172	1e-05	119172	0.00102587	0.00102587	UP
TCONS_00179345	Chr10:20529685-20539141	400	0.523181	6.808	0.076848	3.19279e-61	3.19279e-61	DOWN
TCONS_00179690	Chr10:276408-282993	826	1.19635	0.00737455	162.227	0.00102587	0.00102587	UP
TCONS_00179756	Chr10:7948203-7958954	603	17.0356	21.1557	0.805249	4.20642e-07	4.20642e-07	DOWN
TCONS_00179771	Chr10:8814473-8916798	293	4.00842	86.9103	0.0461213	2.31956e-13	2.31956e-13	DOWN
TCONS_00179772	Chr10:8814473-8916798	374	0.65618	5.89782	0.111258	0.00174459	0.00174459	DOWN
TCONS_00179780	Chr10:8814473-8916798	202	5.27732	37.3647	0.141238	0.00049501	0.00049501	DOWN
TCONS_00179798	Chr10:10131054-10137754	913	0.877432	5.99173	0.146441	0.00182308	0.00182308	DOWN
TCONS_00179870	Chr10:13531282-13543313	1174	1.08455	0.851846	1.27318	0.00102587	0.00102587	UP
TCONS_00179882	Chr10:14860721-14872215	691	1.16955	0.215065	5.43812	0.00102587	0.00102587	UP
TCONS_00179977	Chr10:19915567-19923842	1414	1.38592	1e-05	138592	0.00102893	0.00102893	UP
TCONS_00179983	Chr10:20043157-20045799	510	1e-05	9.97725	1.00228e-06	2.23539e-26	2.23539e-26	DOWN
TCONS_00180045	Chr10:22203556-22206891	543	6.56826	3.53884	1.85605	0.00164291	0.00164291	UP
TCONS_00180047	Chr10:22210506-22213848	964	0.190483	6.22534	0.030598	1.60526e-58	1.60526e-58	DOWN
TCONS_00180242	Chr10:13764471-13801088	268	1e-05	9.61566	1.03997e-06	8.13312e-26	8.13312e-26	DOWN
TCONS_00180596	Chr10:7925378-7946944	209	4.12365	1e-05	412365	0.034572	0.034572	UP
TCONS_00180598	Chr10:7925378-7946944	698	4.66795	1.11778	4.17609	0.00102587	0.00102587	UP
TCONS_00180661	Chr10:10131054-10137754	2370	1.68917	30.0691	0.0561763	3.95459e-05	3.95459e-05	DOWN
TCONS_00180927	Chr10:20283088-20287636	285	1.28974	1e-05	128974	0.00122082	0.00122082	UP
TCONS_00181006	Chr10:3379751-3380770	313	1.41792	1e-05	141792	0.00122082	0.00122082	UP
TCONS_00181386	Chr10:276408-282993	711	2.03003	0.673854	3.01257	0.0193475	0.0193475	UP
TCONS_00181492	Chr10:8814473-8916798	677	3.34611	18.5484	0.180399	1.32557e-166	1.32557e-166	DOWN
TCONS_00181519	Chr10:10402043-10404096	537	0.33894	4.86901	0.0696117	7.76684e-16	7.76684e-16	DOWN
TCONS_00181544	Chr10:11540061-11544073	442	3.63427	0.47286	7.68572	2.74365e-06	2.74365e-06	UP
TCONS_00182098	Chr10:3281025-3299632	674	1.57635	0.237906	6.62594	0.00122082	0.00122082	UP
TCONS_00182100	Chr10:3281025-3299632	545	1.15322	1e-05	115322	0.00122082	0.00122082	UP
TCONS_00182140	Chr10:8814473-8916798	467	1e-05	7.12711	1.40309e-06	7.12621e-12	7.12621e-12	DOWN
TCONS_00182144	Chr10:8926745-8936964	1384	1.32828	1e-05	132828	0.00122082	0.00122082	UP
TCONS_00182222	Chr10:13050576-13064282	1328	1.37031	1e-05	137031	0.00122082	0.00122082	UP
TCONS_00183323	Chr10:493494-500452	597	4.82084	3.51025	1.37336	0.013501	0.013501	UP
TCONS_00183340	Chr10:1342837-1392693	1036	1e-05	5.02948	1.98828e-06	0.00188152	0.00188152	DOWN
TCONS_00183394	Chr10:3304337-3311756	880	0.589375	5.43661	0.108409	0.00198369	0.00198369	DOWN
TCONS_00183395	Chr10:3321624-3361619	639	16.3156	21.6951	0.752041	0.000545998	0.000545998	DOWN
TCONS_00183480	Chr10:6241670-6248851	703	4.21817	1.19442	3.53156	0.00102587	0.00102587	UP
TCONS_00183579	Chr10:8814473-8916798	1153	0.215929	17.0885	0.0126359	0.00164291	0.00164291	DOWN
TCONS_00183624	Chr10:9760569-9768120	1704	0.742982	4.95114	0.150063	1.2346e-15	1.2346e-15	DOWN
TCONS_00183709	Chr10:11377095-11385657	1042	1.83133	6.17915	0.296372	0.000320536	0.000320536	DOWN
TCONS_00183723	Chr10:11558246-11561612	438	1e-05	4.30013	2.32551e-06	3.40812e-14	3.40812e-14	DOWN
TCONS_00183724	Chr10:11582754-11593421	1912	19.9486	3.11467	6.40472	8.87407e-06	8.87407e-06	UP
TCONS_00183725	Chr10:11582754-11593421	806	10.7669	5.00673	2.15049	0.0426467	0.0426467	UP
TCONS_00183854	Chr10:14552255-14555191	413	1e-05	4.27399	2.33973e-06	5.92938e-14	5.92938e-14	DOWN
TCONS_00183988	Chr10:16616593-16622603	348	0.712322	4.52687	0.157354	2.14994e-13	2.14994e-13	DOWN
TCONS_00184099	Chr10:18950147-18950753	236	5.22201	17.6416	0.296005	5.1263e-07	5.1263e-07	DOWN
TCONS_00184126	Chr10:19742583-19749031	776	1e-05	4.93209	2.02754e-06	2.31956e-13	2.31956e-13	DOWN
TCONS_00184131	Chr10:19866074-19877226	568	0.816927	4.19899	0.194553	3.3397e-13	3.3397e-13	DOWN
TCONS_00184218	Chr10:21339048-21348080	2651	1.16354	0.964301	1.20661	0.00122082	0.00122082	UP
TCONS_00184219	Chr10:21339048-21348080	863	1e-05	6.26563	1.59601e-06	2.54721e-54	2.54721e-54	DOWN
TCONS_00184238	Chr10:21697369-21704189	844	3.46914	2.69398	1.28774	6.23762e-06	6.23762e-06	UP
TCONS_00184295	Chr10:22330151-22335157	690	3.02745	2.71656	1.11444	6.23762e-06	6.23762e-06	UP
TCONS_00184393	Chr10:11570864-11577247	514	0.000891885	5.31936	0.000167668	0.00201091	0.00201091	DOWN
TCONS_00184555	Chr10:228932-231077	502	5.17191	5.19217	0.996098	0.00164291	0.00164291	DOWN
TCONS_00184590	Chr10:4284203-4290050	1201	2.12815	1e-05	212815	0.0194209	0.0194209	UP
TCONS_00184608	Chr10:6706982-6720886	1954	1.05326	0.147481	7.14167	0.00130359	0.00130359	UP
TCONS_00184652	Chr10:10131054-10137754	2176	0.000230287	4.04965	5.68659e-05	3.36095e-13	3.36095e-13	DOWN
TCONS_00185846	Chr11:797672-804587	349	1.62295	1e-05	162295	0.00130359	0.00130359	UP
TCONS_00186096	Chr11:4342117-4351224	989	2.39343	1.09499	2.1858	0.0327338	0.0327338	UP
TCONS_00186153	Chr11:5273949-5308115	217	3.51624	1e-05	351624	2.74365e-06	2.74365e-06	UP
TCONS_00186341	Chr11:10103383-10116860	239	1.92635	0.691306	2.78654	0.00131986	0.00131986	UP
TCONS_00186385	Chr11:11035067-11069031	5078	6.5739	4.47098	1.47035	8.94677e-05	8.94677e-05	UP
TCONS_00186458	Chr11:11941676-11943077	560	1e-05	4.31665	2.31661e-06	6.17441e-13	6.17441e-13	DOWN
TCONS_00186485	Chr11:12590091-12593778	728	4.28128	0.309478	13.8339	0.034572	0.034572	UP
TCONS_00186649	Chr11:15081058-15086993	1003	1.15415	1e-05	115415	0.00136652	0.00136652	UP
TCONS_00187375	Chr11:1248863-1300621	584	1.66182	0.735978	2.25798	0.00160224	0.00160224	UP
TCONS_00187515	Chr11:5193697-5202442	3696	1.93491	0.0915609	21.1325	0.00164291	0.00164291	UP
TCONS_00187666	Chr11:13386758-13391768	206	1e-05	11.3746	8.79152e-07	0.0220603	0.0220603	DOWN
TCONS_00188206	Chr11:3851819-3862046	1277	1.92032	0.632861	3.03435	0.00164291	0.00164291	UP
TCONS_00188221	Chr11:5042523-5046328	681	2.70533	12.0674	0.224185	0.00164291	0.00164291	DOWN
TCONS_00188251	Chr11:7193384-7232995	3024	5947.25	4512.13	1.31806	0	0	UP
TCONS_00188921	Chr11:5540945-5543134	271	1e-05	5.8265	1.7163e-06	0.00201091	0.00201091	DOWN
TCONS_00188957	Chr11:7749589-7751273	475	12.3441	2.30079	5.36516	0.00102893	0.00102893	UP
TCONS_00188981	Chr11:10103383-10116860	268	1e-05	7.6399	1.30892e-06	1.00674e-11	1.00674e-11	DOWN
TCONS_00188983	Chr11:10131789-10132967	241	7.30135	1e-05	730135	0.00287103	0.00287103	UP
TCONS_00189526	Chr11:5920121-5925527	468	2.87793	0.940674	3.05943	0.0201581	0.0201581	UP
TCONS_00189561	Chr11:10814193-10828611	399	1.7538	0.827456	2.11951	0.00164291	0.00164291	UP
TCONS_00189568	Chr11:11035067-11069031	2425	1.54543	1e-05	154543	0.00164291	0.00164291	UP
TCONS_00189620	Chr11:14550404-14570418	880	2.53678	1e-05	253678	0.0220603	0.0220603	UP
TCONS_00189935	Chr11:13591320-13595123	451	1.04807	0.128334	8.16674	0.00164291	0.00164291	UP
TCONS_00190096	Chr11:525915-529854	1003	2.88342	0.000209794	13744.1	0.0220603	0.0220603	UP
TCONS_00190124	Chr11:1881380-1897371	1339	1.08318	1e-05	108318	0.00164291	0.00164291	UP
TCONS_00190197	Chr11:3671839-3680504	1092	1e-05	5.14094	1.94517e-06	0.00201091	0.00201091	DOWN
TCONS_00190220	Chr11:4163433-4216881	972	1.76366	1e-05	176366	0.00174459	0.00174459	UP
TCONS_00190315	Chr11:8565343-8568725	531	1.07603	1e-05	107603	0.00182308	0.00182308	UP
TCONS_00190429	Chr11:14701327-14703277	761	1.9238	1e-05	192380	0.00188152	0.00188152	UP
TCONS_00190514	Chr11:17356037-17359731	1172	3.57082	2.39772	1.48926	6.3822e-06	6.3822e-06	UP
TCONS_00190523	Chr11:18065611-18070113	292	1.38529	0.939795	1.47403	0.00198369	0.00198369	UP
TCONS_00190792	Chr11:725941-733417	2123	1.17943	0.918791	1.28368	0.00201091	0.00201091	UP
TCONS_00190798	Chr11:1248863-1300621	916	2.14007	0.315602	6.78091	0.0220603	0.0220603	UP
TCONS_00190822	Chr11:3671839-3680504	1064	0.9097	9.53756	0.0953808	2.34109e-24	2.34109e-24	DOWN
TCONS_00190826	Chr11:3827011-3833772	602	1.00707	0.7579	1.32876	0.00201091	0.00201091	UP
TCONS_00190836	Chr11:4277035-4278151	856	6.25427	18.5254	0.337605	0.00797362	0.00797362	DOWN
TCONS_00190872	Chr11:7537369-7541963	462	3.2134	1e-05	321340	2.82133e-06	2.82133e-06	UP
TCONS_00190884	Chr11:10011876-10022968	836	1.43641	0.848021	1.69384	0.00201091	0.00201091	UP
TCONS_00190916	Chr11:13357529-13361043	1218	2.465	1e-05	246500	0.0220603	0.0220603	UP
TCONS_00190926	Chr11:14417922-14425699	2131	1.34747	0.414354	3.25198	0.00201091	0.00201091	UP
TCONS_00190938	Chr11:14902921-14927479	674	2.60675	0.477999	5.45346	0.0220603	0.0220603	UP
TCONS_00190942	Chr11:15014701-15018409	1337	2.18739	1.29688	1.68666	0.0327338	0.0327338	UP
TCONS_00190968	Chr11:16541083-16550936	2144	13.4542	8.07852	1.66543	0.0324836	0.0324836	UP
TCONS_00190970	Chr11:16593183-16595046	1742	2.49807	0.171504	14.5657	0.0220603	0.0220603	UP
TCONS_00190992	Chr11:18065611-18070113	784	2.98135	1.59103	1.87385	0.0327338	0.0327338	UP
TCONS_00191223	Chr11:12607109-12615126	221	1e-05	4.37426	2.2861e-06	1.25846e-12	1.25846e-12	DOWN
TCONS_00191384	Chr11:749834-761430	702	11.6979	1e-05	1169790	8.94677e-05	8.94677e-05	UP
TCONS_00191393	Chr11:1248863-1300621	710	1.11173	0.275608	4.03374	0.00219775	0.00219775	UP
TCONS_00191466	Chr11:3645533-3649791	1296	1.16164	0.296066	3.92358	0.00233342	0.00233342	UP
TCONS_00191607	Chr11:13830672-13857408	453	1e-05	97.7889	1.02261e-07	9.37887e-20	9.37887e-20	DOWN
TCONS_00191608	Chr11:13830672-13857408	402	1e-05	87.3557	1.14474e-07	1.48404e-17	1.48404e-17	DOWN
TCONS_00191693	Chr11:16228689-16238679	2229	7.53528	4.31586	1.74595	4.73937e-05	4.73937e-05	UP
TCONS_00191765	Chr11:421579-495874	735	1e-05	10.0989	9.90207e-07	0.0363703	0.0363703	DOWN
TCONS_00192077	Chr11:66217-70276	1892	4.46466	1.92527	2.31898	0.00102893	0.00102893	UP
TCONS_00192162	Chr11:3142864-3177585	374	1e-05	5.14175	1.94486e-06	0.00201091	0.00201091	DOWN
TCONS_00192165	Chr11:3142864-3177585	264	1e-05	5.5956	1.78712e-06	0.00219775	0.00219775	DOWN
TCONS_00192217	Chr11:4291441-4325798	480	1e-05	14.006	7.1398e-07	0.00797362	0.00797362	DOWN
TCONS_00192224	Chr11:4389320-4391490	1644	2.02111	0.304297	6.6419	0.0220603	0.0220603	UP
TCONS_00192248	Chr11:5421846-5424972	2744	1e-05	10.3371	9.67389e-07	0.0363703	0.0363703	DOWN
TCONS_00192255	Chr11:5617779-5719718	215	1e-05	9.13172	1.09508e-06	6.27644e-24	6.27644e-24	DOWN
TCONS_00192259	Chr11:5617779-5719718	500	1e-05	13.1803	7.58708e-07	0.0137474	0.0137474	DOWN
TCONS_00192279	Chr11:7749589-7751273	782	20.0626	0.00798331	2513.07	2.76984e-08	2.76984e-08	UP
TCONS_00192327	Chr11:12590091-12593778	754	1.38811	0.683162	2.03189	0.00235951	0.00235951	UP
TCONS_00192331	Chr11:12752956-12753371	317	1e-05	4.92864	2.02896e-06	2.88381e-12	2.88381e-12	DOWN
TCONS_00192355	Chr11:13830672-13857408	253	1.90291	154.097	0.0123488	3.55888e-30	3.55888e-30	DOWN
TCONS_00192356	Chr11:13830672-13857408	727	4.13e-05	147.306	2.80369e-07	3.35737e-30	3.35737e-30	DOWN
TCONS_00192376	Chr11:14902921-14927479	1015	4.17964	2.32518	1.79756	0.00667888	0.00667888	UP
TCONS_00192390	Chr11:15237433-15241511	728	5.43992	0.902299	6.02895	0.015328	0.015328	UP
TCONS_00192415	Chr11:15785705-15822777	938	1e-05	4.64718	2.15184e-06	2.88381e-12	2.88381e-12	DOWN
TCONS_00192429	Chr11:16248278-16274146	724	3.86889	12.5882	0.307343	0.0101588	0.0101588	DOWN
TCONS_00192466	Chr11:17410229-17416170	1802	1.12785	8.53552	0.132136	6.564e-05	6.564e-05	DOWN
TCONS_00192489	Chr11:18413458-18428568	5252	1.15433	0.378176	3.05236	0.00240719	0.00240719	UP
TCONS_00192639	Chr11:749834-761430	973	9.54049	6.79142	1.40479	0.00201091	0.00201091	UP
TCONS_00192713	Chr11:11035067-11069031	3191	12.2414	10.7836	1.13519	0.00233342	0.00233342	UP
TCONS_00192715	Chr11:11035067-11069031	3228	7.21355	8.0756	0.893253	1.77674e-05	1.77674e-05	DOWN
TCONS_00192767	Chr11:16507577-16509188	480	2.39717	7.24047	0.331079	0.00122082	0.00122082	DOWN
TCONS_00192976	Chr11:14442802-14444452	202	288.902	346.581	0.833577	0.000365842	0.000365842	DOWN
TCONS_00193350	Chr11:14902921-14927479	290	4.67243	1e-05	467243	0.034572	0.034572	UP
TCONS_00193360	Chr11:15237433-15241511	1409	1.08881	1e-05	108881	0.00246184	0.00246184	UP
TCONS_00193679	Chr11:122426-194452	547	0.0919398	6.67078	0.0137825	3.70723e-54	3.70723e-54	DOWN
TCONS_00193680	Chr11:122426-194452	295	1.07726	1e-05	107726	0.00261362	0.00261362	UP
TCONS_00193709	Chr11:1315832-1341198	273	1.43909	1e-05	143909	0.00275142	0.00275142	UP
TCONS_00193731	Chr11:1812006-1826708	287	1e-05	6.68679	1.49549e-06	6.50332e-54	6.50332e-54	DOWN
TCONS_00193771	Chr11:3827011-3833772	490	1.08288	13.2724	0.0815889	0.0382063	0.0382063	DOWN
TCONS_00193827	Chr11:9670830-9671805	448	8.90299	2.01126	4.42657	0.0144748	0.0144748	UP
TCONS_00193836	Chr11:11035067-11069031	5329	2.03725	0.00493908	412.476	0.0220603	0.0220603	UP
TCONS_00193913	Chr11:16125537-16129190	1644	1.00601	0.255258	3.94115	0.00275142	0.00275142	UP
TCONS_00194202	Chr11:12753505-12824861	425	1e-05	6.13566	1.62982e-06	4.44683e-46	4.44683e-46	DOWN
TCONS_00194614	Chr11:11534981-11539453	574	4.82293	3.46518	1.39183	0.013501	0.013501	UP
TCONS_00194901	Chr11:725941-733417	860	6.26028	2.86667	2.18382	5.63538e-107	5.63538e-107	UP
TCONS_00194911	Chr11:774893-792234	509	1.15942	10.5031	0.110388	0.00275142	0.00275142	DOWN
TCONS_00194970	Chr11:3142864-3177585	724	0.18414	6.11236	0.0301258	6.50539e-45	6.50539e-45	DOWN
TCONS_00194999	Chr11:3323155-3338577	832	1e-05	6.09058	1.64188e-06	1.96799e-43	1.96799e-43	DOWN
TCONS_00195001	Chr11:3323155-3338577	1029	0.100893	6.30769	0.0159952	3.5699e-43	3.5699e-43	DOWN
TCONS_00195054	Chr11:4291441-4325798	1129	1e-05	5.60244	1.78494e-06	0.00233342	0.00233342	DOWN
TCONS_00195117	Chr11:5617779-5719718	472	1e-05	26.7821	3.73384e-07	4.09385e-05	4.09385e-05	DOWN
TCONS_00195254	Chr11:11709727-11713852	895	0.953647	7.06519	0.134978	1.05335e-11	1.05335e-11	DOWN
TCONS_00195263	Chr11:11941676-11943077	470	1e-05	4.16333	2.40192e-06	7.12621e-12	7.12621e-12	DOWN
TCONS_00195267	Chr11:11974809-11982558	1507	1.80431	0.590848	3.05376	0.00275142	0.00275142	UP
TCONS_00195338	Chr11:14492662-14496266	2045	1e-05	5.71733	1.74907e-06	0.00235951	0.00235951	DOWN
TCONS_00195395	Chr11:15785705-15822777	1170	1e-05	4.19533	2.3836e-06	1.00674e-11	1.00674e-11	DOWN
TCONS_00195665	Chr11:122426-194452	259	8.03915	1e-05	803915	0.00122082	0.00122082	UP
TCONS_00195723	Chr11:7777849-7785178	738	1.16595	0.200483	5.81571	0.00275142	0.00275142	UP
TCONS_00195731	Chr11:9586330-9587449	520	10.4808	0.000452092	23182.9	0.000215229	0.000215229	UP
TCONS_00195739	Chr11:11035067-11069031	1284	1e-05	10.5353	9.4919e-07	0.0363703	0.0363703	DOWN
TCONS_00195746	Chr11:11941676-11943077	454	0.000231378	5.75198	4.02258e-05	0.00240719	0.00240719	DOWN
TCONS_00195792	Chr11:16139006-16142452	823	0.000752843	6.72138	0.000112007	1.94864e-39	1.94864e-39	DOWN
TCONS_00196959	Chr12:1601566-1604049	523	1.07984	1e-05	107984	0.00275142	0.00275142	UP
TCONS_00197095	Chr12:3934703-3950691	270	2.63825	1e-05	263825	0.0220603	0.0220603	UP
TCONS_00197107	Chr12:4146738-4154628	1140	2.27456	0.688856	3.30194	0.0220603	0.0220603	UP
TCONS_00197273	Chr12:9799465-9803257	790	1.98209	1e-05	198209	0.00275142	0.00275142	UP
TCONS_00197357	Chr12:11372916-11376078	1051	1.33698	0.00457236	292.405	0.00275142	0.00275142	UP
TCONS_00197504	Chr12:13020968-13027418	2213	1.01189	0.000257089	3935.95	0.00275142	0.00275142	UP
TCONS_00197582	Chr12:13876751-13887266	967	6.44897	3.53503	1.8243	0.00164291	0.00164291	UP
TCONS_00197673	Chr12:15067350-15071161	290	1e-05	4.09764	2.44043e-06	1.05335e-11	1.05335e-11	DOWN
TCONS_00198210	Chr12:1393436-1396201	395	8.17719	1e-05	817719	0.00122082	0.00122082	UP
TCONS_00198295	Chr12:4986629-4992430	412	1.09228	1e-05	109228	0.00276693	0.00276693	UP
TCONS_00198407	Chr12:12122115-12149198	260	1.53403	1e-05	153403	0.00280623	0.00280623	UP
TCONS_00198415	Chr12:12238695-12243841	2348	1.21482	1e-05	121482	0.00287103	0.00287103	UP
TCONS_00198941	Chr12:1472689-1477956	666	1.6661	1e-05	166610	0.00287103	0.00287103	UP
TCONS_00198991	Chr12:5441157-5445906	850	1.25385	0.565724	2.21636	0.00287103	0.00287103	UP
TCONS_00199126	Chr12:12570498-12576144	833	4.80508	4.04411	1.18817	0.000992235	0.000992235	UP
TCONS_00199384	Chr12:11299100-11323006	253	31.2541	6.36924	4.90704	3.79895e-08	3.79895e-08	UP
TCONS_00199809	Chr12:2663975-2681491	239	1e-05	6.88324	1.4528e-06	9.71381e-38	9.71381e-38	DOWN
TCONS_00200124	Chr12:9866597-9870951	534	1.08162	0.909594	1.18912	0.00287103	0.00287103	UP
TCONS_00200179	Chr12:12570498-12576144	1108	2.32169	0.681089	3.40879	0.0220603	0.0220603	UP
TCONS_00200726	Chr12:7267814-7279676	933	17.6395	17.2675	1.02154	9.22847e-09	9.22847e-09	UP
TCONS_00200746	Chr12:9321183-9327993	854	1e-05	9.01625	1.10911e-06	1.01171e-20	1.01171e-20	DOWN
TCONS_00200781	Chr12:11588391-11599217	258	5.05447	1e-05	505447	0.015328	0.015328	UP
TCONS_00200835	Chr12:13150903-13155280	326	1.36198	13.6868	0.0995105	0.0382063	0.0382063	DOWN
TCONS_00201201	Chr12:1641532-1645972	3799	3.42142	3.40813	1.0039	8.94677e-05	8.94677e-05	UP
TCONS_00201207	Chr12:2036186-2042999	2563	1.05209	1e-05	105209	0.00287103	0.00287103	UP
TCONS_00201214	Chr12:2478965-2479818	393	7.05933	0.443181	15.9288	0.00287103	0.00287103	UP
TCONS_00201219	Chr12:3358094-3361124	862	2.33852	1.20931	1.93376	0.0327338	0.0327338	UP
TCONS_00201239	Chr12:4507496-4519924	1750	1.86415	1e-05	186415	0.00292505	0.00292505	UP
TCONS_00201249	Chr12:5673916-5676512	1568	1.08336	1e-05	108336	0.00326146	0.00326146	UP
TCONS_00201250	Chr12:6016022-6025470	4304	3.04074	1.10222	2.75874	1.5221e-05	1.5221e-05	UP
TCONS_00201254	Chr12:6033518-6041627	795	2.36229	0.651415	3.6264	0.0220603	0.0220603	UP
TCONS_00201264	Chr12:7531209-7550026	1275	2.59878	1e-05	259878	0.0225578	0.0225578	UP
TCONS_00201265	Chr12:7531209-7550026	1692	1.27636	1e-05	127636	0.0036476	0.0036476	UP
TCONS_00201278	Chr12:9799465-9803257	1754	1.72029	0.769066	2.23686	0.0038061	0.0038061	UP
TCONS_00201314	Chr12:12993627-12998978	1422	3.37133	3.9476	0.85402	8.94677e-05	8.94677e-05	DOWN
TCONS_00201318	Chr12:13150903-13155280	749	3.1374	2.71194	1.15688	7.75538e-06	7.75538e-06	UP
TCONS_00201322	Chr12:13224704-13228390	1223	3.24167	2.21117	1.46604	8.00234e-06	8.00234e-06	UP
TCONS_00201326	Chr12:13636800-13642778	561	5.67269	0.895436	6.33511	0.015328	0.015328	UP
TCONS_00201351	Chr12:14970507-14975245	1169	2.89009	1e-05	289009	0.0237952	0.0237952	UP
TCONS_00201352	Chr12:14970507-14975245	714	11.7235	8.77903	1.3354	0.000828387	0.000828387	UP
TCONS_00201353	Chr12:15087125-15089509	1210	5.93972	2.54125	2.33732	6.86511e-05	6.86511e-05	UP
TCONS_00201370	Chr12:15671322-15676658	1601	1.35453	0.686578	1.97287	0.0038061	0.0038061	UP
TCONS_00201830	Chr12:6016022-6025470	4276	0.00730381	9.23026	0.00079129	1.82553e-20	1.82553e-20	DOWN
TCONS_00201915	Chr12:12276017-12278892	292	3.36442	1e-05	336442	2.82133e-06	2.82133e-06	UP
TCONS_00201975	Chr12:14970507-14975245	1307	2.8884	1.56895	1.84098	0.034572	0.034572	UP
TCONS_00202248	Chr12:13377098-13419198	215	1e-05	8.94663	1.11774e-06	0.000194823	0.000194823	DOWN
TCONS_00202253	Chr12:13527705-13528160	222	1e-05	13.6544	7.32365e-07	0.0137474	0.0137474	DOWN
TCONS_00202367	Chr12:2176477-2177385	822	1e-05	4.00072	2.49955e-06	1.36247e-11	1.36247e-11	DOWN
TCONS_00202407	Chr12:4068792-4078222	2847	1.38614	0.850538	1.62972	0.00414955	0.00414955	UP
TCONS_00202422	Chr12:4840225-4844986	1602	3.44114	11.1371	0.30898	0.00956918	0.00956918	DOWN
TCONS_00202426	Chr12:5531661-5535539	1182	0.0957449	22.4733	0.00426038	0.000194823	0.000194823	DOWN
TCONS_00202530	Chr12:13224704-13228390	468	2.54118	1e-05	254118	0.0241157	0.0241157	UP
TCONS_00202557	Chr12:13978458-13981332	966	2.70269	0.000131829	20501.5	0.0245703	0.0245703	UP
TCONS_00202569	Chr12:15322377-15325700	599	1.13573	0.862984	1.31605	0.00426757	0.00426757	UP
TCONS_00202587	Chr12:251877-311647	289	1e-05	48.6138	2.05703e-07	1.24141e-09	1.24141e-09	DOWN
TCONS_00202788	Chr12:2852662-2857472	507	2.10772	1e-05	210772	0.0258668	0.0258668	UP
TCONS_00202790	Chr12:3033029-3038458	1126	1.38203	0.394476	3.50346	0.0043132	0.0043132	UP
TCONS_00202819	Chr12:7531209-7550026	396	1e-05	6.88511	1.45241e-06	1.58804e-37	1.58804e-37	DOWN
TCONS_00202890	Chr12:14327314-14346343	1387	2.00081	0.880625	2.27203	0.0258668	0.0258668	UP
TCONS_00202891	Chr12:14399116-14404490	837	8.23449	7.78299	1.05801	7.33421e-05	7.33421e-05	UP
TCONS_00202895	Chr12:15087125-15089509	766	6.33719	4.47977	1.41462	8.94677e-05	8.94677e-05	UP
TCONS_00202898	Chr12:15544983-15557637	1925	1.37534	1e-05	137534	0.00439922	0.00439922	UP
TCONS_00203147	Chr12:325484-332330	817	1e-05	9.44289	1.059e-06	2.69983e-20	2.69983e-20	DOWN
TCONS_00203317	Chr12:14102238-14108295	1335	2.67933	1.67298	1.60153	0.034572	0.034572	UP
TCONS_00203340	Chr12:15705177-15707814	1381	8.45418	2.78372	3.03701	0.0144748	0.0144748	UP
TCONS_00203560	Chr12:1498098-1505566	1019	2.23662	1e-05	223662	0.0277343	0.0277343	UP
TCONS_00203702	Chr12:15409048-15411074	396	2.54569	1.78288	1.42785	0.034572	0.034572	UP
TCONS_00203860	Chr12:13433811-13435279	305	13.6939	7.66136	1.7874	0.0258668	0.0258668	UP
TCONS_00203913	Chr12:2127363-2131471	1622	1.90559	1e-05	190559	0.00439922	0.00439922	UP
TCONS_00203982	Chr12:12426576-12431349	385	3.5759	0.385549	9.27483	3.73643e-06	3.73643e-06	UP
TCONS_00203992	Chr12:14042254-14091086	296	0.103324	5.43033	0.0190272	0.00246184	0.00246184	DOWN
TCONS_00204023	Chr12:251877-311647	285	1e-05	35.8339	2.79065e-07	5.1263e-07	5.1263e-07	DOWN
TCONS_00204665	Chr12:1575003-1579004	658	1.60231	6.1982	0.258512	0.000334718	0.000334718	DOWN
TCONS_00204693	Chr12:2036186-2042999	2542	1.8043	0.875439	2.06102	0.00466028	0.00466028	UP
TCONS_00204799	Chr12:5368088-5368682	434	1e-05	5.10771	1.95782e-06	0.00261362	0.00261362	DOWN
TCONS_00204804	Chr12:5531661-5535539	1379	0.113299	4.12147	0.0274899	1.55007e-11	1.55007e-11	DOWN
TCONS_00204970	Chr12:11656954-11660509	2758	1.79179	8.05579	0.222423	6.86511e-05	6.86511e-05	DOWN
TCONS_00205062	Chr12:13852723-13857567	1009	2.69112	1.2117	2.22095	0.034572	0.034572	UP
TCONS_00206619	Chr13:600153-603340	896	1.07825	0.000867819	1242.48	0.00466028	0.00466028	UP
TCONS_00206645	Chr13:815411-818919	723	3.52747	2.83282	1.24522	8.87407e-06	8.87407e-06	UP
TCONS_00206828	Chr13:2468340-2562515	797	4.71572	2.61658	1.80225	0.00667888	0.00667888	UP
TCONS_00206866	Chr13:3004916-3009401	1200	1.57431	0.117072	13.4474	0.00466028	0.00466028	UP
TCONS_00207206	Chr13:10478473-10490104	2075	2.16345	1.18942	1.81891	0.034572	0.034572	UP
TCONS_00207234	Chr13:11491573-11531446	386	1.4881	1e-05	148810	0.00466028	0.00466028	UP
TCONS_00207239	Chr13:11566315-11569940	913	1.23921	0.876739	1.41343	0.00466028	0.00466028	UP
TCONS_00207276	Chr13:12084610-12095719	649	0.408759	8.29281	0.0492908	0.000194823	0.000194823	DOWN
TCONS_00207307	Chr13:12677189-12680503	694	1.14344	0.000143688	7957.8	0.00466028	0.00466028	UP
TCONS_00207348	Chr13:13388311-13391826	552	1.75966	7.29218	0.241308	0.0137474	0.0137474	DOWN
TCONS_00207379	Chr13:13882732-13883220	290	30.7775	8.30282	3.70687	6.83526e-07	6.83526e-07	UP
TCONS_00207481	Chr13:14731344-14778190	243	2.92161	12.9285	0.225982	0.00174459	0.00174459	DOWN
TCONS_00207654	Chr13:16304487-16311638	1949	2.26373	0.20928	10.8168	0.0277343	0.0277343	UP
TCONS_00208135	Chr13:15182573-15186632	289	864.047	281.708	3.06717	2.31167e-144	2.31167e-144	UP
TCONS_00208194	Chr13:491754-502464	1101	1.16055	0.673539	1.72306	0.00466028	0.00466028	UP
TCONS_00208263	Chr13:1722951-1732555	304	1.94493	0.210284	9.24906	0.00466028	0.00466028	UP
TCONS_00208370	Chr13:4184903-4192476	723	1.04458	1e-05	104458	0.00471631	0.00471631	UP
TCONS_00208417	Chr13:6086374-6139518	702	17.881	9.27134	1.92863	0.00629937	0.00629937	UP
TCONS_00208484	Chr13:11629017-11652610	261	1.18987	0.120499	9.87452	0.00474614	0.00474614	UP
TCONS_00208577	Chr13:14242090-14261101	252	1e-05	4.90432	2.03902e-06	2.22666e-11	2.22666e-11	DOWN
TCONS_00208589	Chr13:14543969-14565101	614	1e-05	4.61324	2.16767e-06	3.61893e-11	3.61893e-11	DOWN
TCONS_00208600	Chr13:14664061-14688553	458	114.093	96.6183	1.18086	3.73643e-06	3.73643e-06	UP
TCONS_00208964	Chr13:14731344-14778190	421	44.9558	100.201	0.448656	5.92938e-14	5.92938e-14	DOWN
TCONS_00209096	Chr13:1632808-1640036	412	1.78096	1e-05	178096	0.00514056	0.00514056	UP
TCONS_00209135	Chr13:2441082-2444885	657	2.98476	10.9423	0.272773	0.00514056	0.00514056	DOWN
TCONS_00209301	Chr13:14242090-14261101	458	6.47109	5.05241	1.28079	0.00466028	0.00466028	UP
TCONS_00209316	Chr13:14731344-14778190	433	1e-05	48.7268	2.05226e-07	1.24141e-09	1.24141e-09	DOWN
TCONS_00209317	Chr13:14731344-14778190	1088	15.3769	2.28455	6.73082	5.92042e-05	5.92042e-05	UP
TCONS_00209349	Chr13:15672167-15675081	1968	2.80469	9.11943	0.307551	0.0363703	0.0363703	DOWN
TCONS_00209772	Chr13:1098195-1102996	1030	11.955	11.8317	1.01042	0.00797362	0.00797362	UP
TCONS_00209794	Chr13:1722951-1732555	230	1e-05	9.15421	1.09239e-06	3.34635e-20	3.34635e-20	DOWN
TCONS_00209887	Chr13:5012419-5015501	666	0.86412	4.16745	0.20735	4.54455e-11	4.54455e-11	DOWN
TCONS_00209916	Chr13:7353572-7360104	1077	0.572837	15.5712	0.0367882	0.00466028	0.00466028	DOWN
TCONS_00210048	Chr13:14731344-14778190	1424	1e-05	36.0108	2.77694e-07	2.99549e-07	2.99549e-07	DOWN
TCONS_00210441	Chr13:1516887-1525840	1795	2.09072	0.753155	2.77595	0.0277343	0.0277343	UP
TCONS_00210527	Chr13:4967814-4973315	1295	5.81801	1.81331	3.2085	7.12621e-12	7.12621e-12	UP
TCONS_00210562	Chr13:8207850-8210485	627	2.04209	0.514446	3.96949	0.0277343	0.0277343	UP
TCONS_00210619	Chr13:12981074-12990495	543	2.76345	1.58259	1.74616	0.034572	0.034572	UP
TCONS_00210621	Chr13:13160713-13165687	860	1.76213	1e-05	176213	0.00582323	0.00582323	UP
TCONS_00210674	Chr13:15316621-15318830	443	41.6164	22.434	1.85506	2.991e-05	2.991e-05	UP
TCONS_00211085	Chr13:15182573-15186632	235	1e-05	853.067	1.17224e-08	7.21219e-180	7.21219e-180	DOWN
TCONS_00211201	Chr13:1722951-1732555	227	17.9327	1e-05	1793270	4.20642e-07	4.20642e-07	UP
TCONS_00211238	Chr13:2359291-2362752	274	1.41933	1e-05	141933	0.00589212	0.00589212	UP
TCONS_00211241	Chr13:2468340-2562515	485	2.70902	1e-05	270902	0.0277343	0.0277343	UP
TCONS_00211249	Chr13:2640426-2656153	643	3.67738	1e-05	367738	4.58381e-06	4.58381e-06	UP
TCONS_00211306	Chr13:4740629-4746839	1644	1.65495	0.803696	2.05917	0.00629937	0.00629937	UP
TCONS_00211312	Chr13:5012419-5015501	704	1.98877	0.0286611	69.3892	0.00667888	0.00667888	UP
TCONS_00211393	Chr13:10274189-10279165	390	4.26639	0.000154724	27574.2	0.034572	0.034572	UP
TCONS_00211410	Chr13:12084610-12095719	494	1.93964	1e-05	193964	0.00667888	0.00667888	UP
TCONS_00211571	Chr13:357027-365090	295	38.2824	4.32362	8.85425	7.12621e-12	7.12621e-12	UP
TCONS_00211802	Chr13:42952-50309	1656	1.31515	0.47855	2.7482	0.00667888	0.00667888	UP
TCONS_00211803	Chr13:70338-73287	466	4.251	1e-05	425100	0.034572	0.034572	UP
TCONS_00211808	Chr13:307239-312162	743	4.62057	1.8977	2.43483	0.00122082	0.00122082	UP
TCONS_00211816	Chr13:752238-755319	844	3.30598	1e-05	330598	4.58381e-06	4.58381e-06	UP
TCONS_00211825	Chr13:937011-949613	1012	21.3818	43.1044	0.496047	1.65398e-05	1.65398e-05	DOWN
TCONS_00211828	Chr13:1098195-1102996	2178	9.05095	7.1848	1.25974	0.00275142	0.00275142	UP
TCONS_00211831	Chr13:1112271-1115697	772	1.17789	1e-05	117789	0.00667888	0.00667888	UP
TCONS_00211836	Chr13:1393100-1395650	1313	1.21064	1e-05	121064	0.00667888	0.00667888	UP
TCONS_00211863	Chr13:2139209-2143224	784	1.08018	0.473555	2.281	0.00667888	0.00667888	UP
TCONS_00211886	Chr13:2599798-2604207	1407	1.06873	0.856142	1.24831	0.00667888	0.00667888	UP
TCONS_00211893	Chr13:2877822-2887813	5189	1.10646	0.107118	10.3294	0.00667888	0.00667888	UP
TCONS_00211913	Chr13:4484310-4496589	2526	1.08237	0.570283	1.89795	0.00667888	0.00667888	UP
TCONS_00211914	Chr13:4484310-4496589	1420	1.22816	1e-05	122816	0.00667888	0.00667888	UP
TCONS_00211915	Chr13:4559972-4562192	1375	1.25767	0.00120575	1043.06	0.00667888	0.00667888	UP
TCONS_00211968	Chr13:11491573-11531446	1262	3.04904	0.535614	5.69261	4.69637e-06	4.69637e-06	UP
TCONS_00212002	Chr13:13852449-13865916	962	2.17233	0.287426	7.55788	0.0277343	0.0277343	UP
TCONS_00212008	Chr13:14100323-14146632	1288	1.17028	0.964393	1.21349	0.00667888	0.00667888	UP
TCONS_00212015	Chr13:14543969-14565101	1020	4.94805	2.59228	1.90876	0.00667888	0.00667888	UP
TCONS_00212016	Chr13:14603323-14606514	2185	1.45993	0.793474	1.83992	0.00667888	0.00667888	UP
TCONS_00212018	Chr13:14615750-14619605	1729	1.82034	0.64781	2.80999	0.00667888	0.00667888	UP
TCONS_00212024	Chr13:15124637-15129234	1059	1.58399	0.00055858	2835.74	0.00702052	0.00702052	UP
TCONS_00212029	Chr13:15243533-15246007	604	5.71858	5.05628	1.13099	0.00164291	0.00164291	UP
TCONS_00212405	Chr13:15182573-15186632	246	573.207	321.003	1.78567	2.54721e-54	2.54721e-54	UP
TCONS_00212506	Chr13:1568319-1581292	1580	2.91373	0.0528608	55.1208	0.0277343	0.0277343	UP
TCONS_00212507	Chr13:1568319-1581292	1580	4.60676	2.91635	1.57963	0.00702052	0.00702052	UP
TCONS_00212535	Chr13:2115729-2119523	290	21.6467	69.8846	0.309749	0.0036476	0.0036476	DOWN
TCONS_00212599	Chr13:4076143-4089235	773	1.03997	0.596205	1.74432	0.00713613	0.00713613	UP
TCONS_00212636	Chr13:5600852-5658792	227	8.00675	9.42357	0.849651	2.991e-05	2.991e-05	DOWN
TCONS_00212677	Chr13:8532106-8557921	1708	2.56955	0.878783	2.92399	0.0277343	0.0277343	UP
TCONS_00212760	Chr13:13743532-13753780	565	1.08734	0.383747	2.83348	0.00713613	0.00713613	UP
TCONS_00212762	Chr13:13743532-13753780	1091	8.90211	0.565316	15.7471	0.00122082	0.00122082	UP
TCONS_00212788	Chr13:14242090-14261101	2150	22.8775	18.1736	1.25883	0.0383414	0.0383414	UP
TCONS_00212828	Chr13:15691538-15695751	471	2.84574	1e-05	284574	0.0308478	0.0308478	UP
TCONS_00213129	Chr13:42952-50309	1405	3.62565	1.31604	2.75497	1.65398e-05	1.65398e-05	UP
TCONS_00213167	Chr13:1568319-1581292	1477	1.37459	0.833712	1.64876	0.00739101	0.00739101	UP
TCONS_00213188	Chr13:2099076-2105118	694	2.18402	8.256	0.264537	0.034572	0.034572	DOWN
TCONS_00213226	Chr13:3395846-3398458	987	1.63992	0.224147	7.31627	0.00743261	0.00743261	UP
TCONS_00213254	Chr13:5040321-5057590	457	0.0264979	6.40061	0.0041399	1.30338e-35	1.30338e-35	DOWN
TCONS_00213263	Chr13:5579271-5584052	984	1.30545	1e-05	130545	0.00748	0.00748	UP
TCONS_00213341	Chr13:12930648-12949381	2511	5.49e-05	8.96304	6.12515e-06	0.000215229	0.000215229	DOWN
TCONS_00213424	Chr13:16178432-16182535	481	0.648204	4.27862	0.151498	4.54455e-11	4.54455e-11	DOWN
TCONS_00213640	Chr13:773401-783003	859	3.50339	1.12165	3.12343	1.65398e-05	1.65398e-05	UP
TCONS_00213641	Chr13:819457-822939	397	3.88851	12.783	0.304194	0.0101852	0.0101852	DOWN
TCONS_00213669	Chr13:2248864-2259392	974	1.01689	1e-05	101689	0.00754751	0.00754751	UP
TCONS_00213716	Chr13:8043953-8048950	1096	2.248	1.98024	1.13522	0.034572	0.034572	UP
TCONS_00213737	Chr13:11893618-11898472	1396	2.52345	0.000116589	21644	0.0319999	0.0319999	UP
TCONS_00213739	Chr13:11893618-11898472	1111	6.15216	3.75875	1.63676	0.00164291	0.00164291	UP
TCONS_00214148	Chr13:1568319-1581292	412	4.66922	4.54582	1.02715	0.000992235	0.000992235	UP
TCONS_00214149	Chr13:1568319-1581292	359	17.2566	2.22692	7.74909	1.19116e-05	1.19116e-05	UP
TCONS_00214572	Chr13:16131127-16171718	495	3.54469	2.02718	1.74858	1.00336e-05	1.00336e-05	UP
TCONS_00214621	Chr13:1568319-1581292	989	1.72862	0.555007	3.11459	0.00797362	0.00797362	UP
TCONS_00214992	Chr13:374566-382042	238	1.05646	1e-05	105646	0.00797362	0.00797362	UP
TCONS_00214993	Chr13:374566-382042	414	3.7568	15.0431	0.249736	0.000334718	0.000334718	DOWN
TCONS_00215015	Chr13:1393100-1395650	389	2.29262	1e-05	229262	0.0324836	0.0324836	UP
TCONS_00215022	Chr13:1664934-1682966	397	0.0175652	61.7789	0.000284324	2.88381e-12	2.88381e-12	DOWN
TCONS_00215090	Chr13:9610926-9614691	1310	1.58893	1e-05	158893	0.00797362	0.00797362	UP
TCONS_00215809	Chr13:937011-949613	1463	0.213705	7.70026	0.027753	1.36247e-11	1.36247e-11	DOWN
TCONS_00215894	Chr13:2248864-2259392	2057	2.06998	1.38084	1.49907	0.034572	0.034572	UP
TCONS_00215895	Chr13:2248864-2259392	737	2.48679	7.52027	0.330678	0.00122082	0.00122082	DOWN
TCONS_00216016	Chr13:5888834-5893687	1714	3.39175	1.66806	2.03335	1.76934e-05	1.76934e-05	UP
TCONS_00216020	Chr13:6154131-6159953	656	1e-05	4.07394	2.45463e-06	6.75204e-11	6.75204e-11	DOWN
TCONS_00216024	Chr13:6311751-6351130	509	2.26979	1.95683	1.15993	0.034572	0.034572	UP
TCONS_00216040	Chr13:7086350-7091820	484	1e-05	4.17381	2.39589e-06	1.36522e-10	1.36522e-10	DOWN
TCONS_00216146	Chr13:12152965-12165036	2880	1.80216	0.00257865	698.877	0.00797362	0.00797362	UP
TCONS_00216204	Chr13:13767334-13771701	385	0.529776	4.3144	0.122793	1.42258e-10	1.42258e-10	DOWN
TCONS_00216210	Chr13:13947566-13959186	2860	0.721441	5.22401	0.138101	0.00275142	0.00275142	DOWN
TCONS_00216263	Chr13:15545277-15560937	321	1e-05	12.1887	8.20432e-07	0.013501	0.013501	DOWN
TCONS_00216536	Chr13:12152965-12165036	277	5.37364	1e-05	537364	0.015328	0.015328	UP
TCONS_00216573	Chr13:15599640-15602271	693	24.5277	3.85945	6.35523	1.64037e-07	1.64037e-07	UP
[truncated: 600 more rows]

## Sheet: Table S5
Table S5 Differentially expressed PROMPTs of poplar under osmotic stress
lncRNA_id	locus	length	Sequence	MFE(Kcal/mol)	113_FPKM	2_FPKM	Fold_change-113/2	p-value	FDR	UP/DOWN regulate
PROMPTs_0003	Chr01:38902909-38987812	434	CCCTGCAATTCTTGTAGATTTCTAGGGTTTATTTTTAAATTTTTGAATTGTATTTGATTTTTTTGAATTTTTGTTATTTTTCAATTTTTGTAATTGGAACATGTTTTGTTAAACCACCCATAAGAACCATATTTTGACTCTTATCCGGAGAATAGCAAACAATAACTTCCATTGAATGAATAATGGATCCAGATCCTAAAAAACAACAATGTTTTTGAATAAGCTAAAATAAAGCGGCTCGATAGGAGCCCGTACTTAAAGCTAACATCGTATAACCCAATTGAGACATTGTATAATAAGCTAAACCTCTCTTAATATCTTTTTGAGCAAAAGCTAAAGTAGCTCCTAATAGTACTGTTATTATACCTATCAAAGCTATTAGCTTCATTATGTAAGGTA…	-82.6	40.3408	19.9563	2.02146	8.00234e-06	0.000938598	UP
PROMPTs_0133	Chr01:29339260-29344566	1150	CTCTGCGTAATTTGCTTTACTTGGATTGAAACTATTTCCTGATGAAGGAAACCCCCTTCTGAATGCTTTCTGCCAACTCTTTTTTAGCCCTTCCCAACCCCACCCTCTCATATTCGTTTAGGGGACCAAGTTGATAGACTTCCTCGGCTCCTCTGCGGCCAAGTCGTACCTTGGTTGCGAAGAATGGGAGTTCTGTCACCCTCAGAAGCTACAAATGCACATTCCACAACACCAGCATCTCCCCTCAAGCCACGAAGGCAGGCATCTGCAAATTTAACAGCTGCATACGCCATTGACAGTGTTGCAGAGCCAGCCCCAGCTTTCGCCTGAACAACCTCTGTTCCACCATCTTGAATTCGTTTGGTCAGGTATTCAGTTTCTTCAGGGGTGAAGGAGGAA…	-331.6	46.6192	6.738	6.91885	2.14994e-13	6.22012e-11	UP
PROMPTs_0159	Chr01:27752916-27813085	319	TCGACAAGACCAGTTTGCTGTACTCTGCCCCGGCACATTGTCTCGTGCCGCCACCAAATGGCATGAAATTCTTGGAGATGGTAACTTGGTCAAGTTCCTGCCAGCGCCATGGATTGAATGTGACTGGATCCTTGAAGGTATCAGGGTTCAACTGAGTAGCAGGGGTAACGAGCATTACTGTCCAACCAGCTGGAACAGTGTATCCTTTGACTTGGAAATCTTTCAGTGCCTTTCGGAACAAACCAGGTGGGATGTTGGAAATTCTAAGCGTTTCGTTGACAACCCATTTGTGTGAAAGTCATTGATCGGTACTCCTCCC	-95.2	1e-05	77.2426	1.29462e-07	1.2346e-15	3.7599e-13	DOWN
PROMPTs_0186	Chr01:24715176-24721238	450	GAGCTTGGTACATGGTCCACACTGAGGTATGTTATCCAAGATGGGCAACTTCCGACGCAGTTCAAAGCATAATGTGAGTACCTAATTACCTCGGCCATACTCCAAGCAACAAAAGTTATAAAAACTGATGGTAATTCCTGGACCTCAATGATTTGACGAACAATGGCCAGAACAAAATGGGTTCTTCCTCCCCACTGCATAAAAGGGAACAACACCCCACTTGGGACAACGCCCAATGCTCCATGAATCACTTCCAAGAAAGAAACAGTTTGCAACAGACAGATTAGGTCTCCAGCAGAAGCATAGGCTCCATTGAGTGAGTGAGTGGAAAAGAAGTTAATCAGAATTGCAAAGAGAGAAACTGCCCATCCAAAGGCCTGGAGGGAATTGTAAGCGAAG…	-104.9	15.2699	4.65944	3.2772	0.000545998	0.0425022	UP
PROMPTs_0224	Chr01:25094438-25096759	759	GTTCAGTGAGATAGGGGAAAGTTTATACATTTCCATGATCATGTGAGATTGTTGAGGAATGTTGATGCAGTTGCAATGGCATCCCCAGCAATGGCACCAATCATAGTCATGTCTTTATTCTTGTTGCTGGCAGCAGAAATTATACATTTCCATAATCATATGAGATAGTTGAGGAATGTTGATGCAGTTGCAATGGCACCCCCAGCAATGGCATCAATTACAACATTGTCTTTACTCTTATTACTGGCAGCAGATATCAGAGCTCCTGTCAAAGCACCTCCAAGCATGGCATTCTTCCAGTCATGAGTGCCACGAATTCTCTCCATTCCATATTCCATCCCAACATACATGCCAGCAACAGTTCCCCAATAAGCACCTTCCTTGCACATCTTCTTCAAC…	-201.8	31.7427	12.153	2.61192	1.77674e-05	0.00190385	UP
PROMPTs_0238	Chr01:690030-718833	780	GTGTGTGAGAAATATGTCAACAAGACTCCATTTGGTATTCATTTTTCATCACTCTGATATTTATTACAGCGCATATGATCGCTTATTATCACCTGCTTCTTGGCATGTAGCCTATCATTCAAATTGAGCTAACAAGCATGCTATCTGGCCCAGCCAAGTTTGCATTGACTACCCTGCAGTTCAATCTGATCTCTCCTTCAGTTCCTGTCAGAGGGCTGAGATTTCCCATTCTTATCATGGACTCCACAAAGCTTTCAAAGAAAGCTGTTTGATTAGCACTGAAAGCGTTAACAAGTGCAATGACATCATCTGCCCCCGGAGTTGAAAACAGTTCTTGATCAGTCTGAAGCAGGCCTCGGTTACCTTGCAGATTGGAGTAGTAGTTACTGTCAAAGGCAT…	-222.1	3.63032	42.4873	0.0854448	6.3822e-06	0.000758827	DOWN
PROMPTs_0258	Chr01:35342900-35344982	577	GCTGTAAGATTGACCTATGCATGCATTTTCATCAACAAACAGAGCTTGGGGTCTCAATGGCCCTTTCCATGAGCTGGAACCCATGACATTAACATAGTTGTTTTTCCCAATCTGCACTGTCATATGACCAATGGAAGCATCATACTTTGTCCTAAGATCATCTGTCATCAGGACATTATAGGCTTCATTCAGCATCAAAGCGTACTCATGGCCCTTATGTCCAGCAATATCAGGGTGATATTTCTTTTGTAACTTCCTATAAGCCTCTTTAATTTTCTGGGTACTGGAATCAACTGAAACTCCCAGCAACTCATAGTAATTCTTCTTTGTTCTTGCACTCCCTTCCCTTCTTCTATCACAACATCTGACTGGGAAGCATTTGTGCCTACATCTTGAGAT…	-127	35.9346	6.57493	5.4654	2.27677e-09	4.64969e-07	UP
PROMPTs_0260	Chr01:37886737-37900392	232	GTACTCAAGTTCCACTATAATATTGACCCTTTCAATCCCTTTATTGGATTATGAATCCTGTATCATTATACATTGAAGGGTAGATCCACACCATCAAAAATCTTTAATGATGCATGTACCTATAGATTGTGTCCTGCCAATCTGGCAAAACATAGTTTTTCCTAGTAATAGCTTGTGACAGAGCTTGTATTCTACCACCACCCATGCTCTGCACTCATGTGGAGCAAAAGAC	-56.2	1e-05	132.852	7.52717e-08	4.82163e-27	2.26213e-24	DOWN
PROMPTs_0266	Chr01:48372431-48376756	1440	ATCTGACCTTTTTGCTCTTCCAGTCTACCAATAAAGCCTATTACAGGAATATCTCTGTCAACAGGCAATCCAACTTCTGCTTGAAGTTCTTCCTTCAATAATGGCTTTGCAGATAAGACAGTTGTGATCTCATATTTGGTGCTTAGGTATTTATCTGTTGCAGGATTCCATTCTTGAACATCCATACCATTTACTATCCCAGTAATGCCAGTTGTACGGAGGTAGTTATCCAATTCCACACCCTTGTCAACTCCAGAAACAAGTTCCTGGGCATAGTAAGGGCTTACAGTCAAAACTCTGTGTGCTTCCAATATACCAGCCTTCAACCAATTGATTTTCCTTCCCTTCACAGGCTTGTTATACCCATCCATGAAGTCAAAAGAGCTCTTGTACTCATCT…	-401.8	13.3978	0.000369706	36239.1	1.5221e-05	0.00170466	UP
PROMPTs_0269	Chr01:21723556-21726878	201	AACTTCTCATCGAGTGTTTAGCCATGGCAATGAACAGCAAACTCTTGCTTCTCTTTGCCCTTGCTGTTGTCTTCTCCTGCAGAAGCACAGACGCCTTGAAGGTTAAAGCCACTCGTATCCAATTCTACATGCACGATGTTATTAGCGGTCCAAATCCAACTTCTGTCAGGGTTGCAGGCCCTGATAACTCCACCACCAGCC	-52.5	5.63564	836.426	0.00673776	1.32557e-166	5.75264e-163	DOWN
PROMPTs_0270	Chr01:23793924-23833914	522	CTTAACATTTTTCAGCAAAAGAAAGTTAACTAGTTGGCCTACAGTGTCTTCACCAATACTACTTCATCGAAAACTGTTTTAGATAACAAGAGAAAGCAAGAAATGGGTCATTTCTCAGCCATTTTCAGTTGCTTTGTTCCATCGGCTTCTTCAAGGGTTATAGATGAAGCCCATAAGAAGGCAGAGATTCCTAAAAGCAAATCAAAATCATCAGGTGCTCCAATCGTAGTTTCTTACTTCCCCATGAACTCATATCTCTCTCGCTTGTAGCAAATTCCATTCCAGGAAGATGAAGAAAGGCCATGTGATTGTTTATGCAGCTCAGCATATGGCGGGAGCCTGTGCGGTTCTGATTTATTTTTTTTATTTTTTTATGGATATGTTATTTTATTTGTTGCA…	-119.7	1e-05	48.6303	2.05633e-07	1.24141e-09	2.66045e-07	DOWN
PROMPTs_0275	Chr01:2976321-2994358	209	TTTTTGAACCCAACCTTCAGCAGCAAGTAATTCCTGCTGTAACAATAGCCCACCATTTCGTTTGAAGAATTTCTTTTTGAGTTCAATCTTTTGCCATTTCTTTACAAGTTTATACAACCACCAAATGCCCATCAGCGATGACAATGCCAAGACAACTGCGCCTATAACTATCAAGGCTATATAAAGTTTATTGATCTCGCAATTGAAAT	-27.6	1e-05	27.3479	3.65659e-07	2.31684e-05	0.00246736	DOWN
PROMPTs_0293	Chr01:27078855-27079560	210	AAGATAATCAAGCATCTCTTACCAGAAAGCTTTTCTCTTAGCATCAATTGAAGCAAATTCAGATCATCGCTCAACTTACAAGTTTCCAAAGGAATTGCCTTACTTGTAGTGCCGGCAGCTTCACAGGTCATGTTTTGATTAGATGATGAAGCCTTACATCGTGAATTGCCCCTCCTATGCATCTTTGGTTTTCGTCTTGATCAAGCAGTC	-38.9	1e-05	40.4673	2.47113e-07	5.90418e-08	9.66893e-06	DOWN
PROMPTs_0294	Chr01:27752916-27813085	1181	ATTTGTGTGAAAGTCATTGATCGGTACTCCTCCCATGTGAGGCGGGAGTTTGGATTTTCCCTTTTCTTCACAATTGCCTCATGCTCAGCTCTCAATTCCTCAACTACTCGAGGGTTCTCTGTAAGAAACTTGAATGTAAGAGTTAGGGTGGTTGACATGGATTCAAAGCTGGCAAACAAGATCCCGAACATGAGTTGGGGGATGAAATCCACCGTCAAGAACTTCTTAGTCTTCATATCATCAATGGCTTGATCAAGAAAATCTCCCCGACGCTTTGATGGGCCGTTGAGCCTCTCCATCAGTGTATCCTTGAGCAACTTCAACATCTTCTCTCGTTCCTGCATGCACTTGTGGAACGAAGTGCCAGGAATATTCAAAGGCAAGGAGATGAAACTGTTC…	-322.1	1e-05	45.218	2.19839e-07	7.10748e-09	1.37088e-06	DOWN
PROMPTs_0300	Chr01:40001052-40198793	335	TGTACAAGCTTTCCCTGGATATAGATATCAAAAAATCGCCTGCCAAGGCTGCTGTATGTCTTGTCATCAGTAAACATTATCTCTGCGAAGTGAAGGGTAACTGTGTAGCTCCCACTTCCCATACAGAAACCATAATAAGTCAGAGAGATTGGAGAAAGGCGTGCATCCATGTAAAGTGCTGAAGTATTTGCGGAGAGTTTGGTTGCATTCGTCCATGTGTAGGAATCTGAGGAACGGGCATCGTCCATGAAGTGACCAGTGGTACTAACTCCCCAGTTAGTTCTACTCTGGTAGAATCTTGATGATCCGGCTGGATCTGTATCATCTTCATATAT	-84.5	0.713805	45.4878	0.0237406	4.58381e-06	0.000580805	DOWN
PROMPTs_0301	Chr01:40001052-40198793	934	GGCCCGCTTAGACCACTGCCTTGTATCACTAGTTTCTCCAGGTTTGTCCATTTCTGAATAAGATTCGGTATCTGACCTGTGAAGTTGTTATCACCAATTCGGAAATCCTTCAGTGTGGTAAGCTTTTCAAATGTTGCTGGCAACTGTCCAGTAAAGTAGTTAGAGGATAGATGCATTTTTTCTAAGCGAGTCAAATTTCCAAGCTCTGGTGGCAGAACTCCTGAAAGCTGATTAAACTCGACAGTGAAGTTTGCAAGAGTGCTGATGTTTCCAATTTCTTTTGGGATTGGGCCAGTTAATCGATTTCCTATAATAGAAATGGTAGCTAGTGGCGTGGCTCCCCATTCTGCAGGGATGGTACCGTTGAGGTAGTTACGTGACAAGTCAATTTCTTGGAGG…	-261.2	1e-05	20.4887	4.88074e-07	0.000582576	0.0449464	DOWN
PROMPTs_0312	Chr01:1090614-1098030	999	ATCCACCACATTTCTTTTAAATTAAGTTGTTTTCCTCATTGATAGAAAGTATTGATGATGAAAATCGAATTTTGTGAATAAATTCTTACCTGTCTCGCATCGTGGTCGTCCTGTTCGGCAACGTCTAGGGTAAGGATGTTCTTTACCGCCGAGCACCGGTCTAGCTAGCTCTGGTTTTTTATCAGGATTACCTATATCATTATACACATCATAATCATATATTCTATCCCCTGCTTTACGTTGTCCTTGCCCATTCCCTCGCAAAAGTACGAGCTCTTCCTCTCTCAATCTTCTAATCCCACTTGGTGTTTGTGAGGGTAAGTATGACTTGTTGGTGAAGAAGATTCTCTTACGATCGTTGTCATACTTAGAATGAACCCATGAACCACAAGTAATATT…	-244.8	19.1357	6.22683	3.0731	0.000225901	0.0187627	UP
PROMPTs_0317	Chr01:9025354-9028979	1308	TCAGCAACTGTGGTGTTACTTTTGCCAATGATAACAGCAAGGTAACGATTCATCATTCTAACTAAATACAGCGGATTATAGAACTTCATGGCAACACACTGCTCTCAGCTCCTAATTAACAACCCTGGGATAGGTAGATGTATAAACATGTACATACTTTCATGTACAATATTAACACAGTGATCAAGATACAATCCAGTACACAATATCTGAAAATTCTCTCCGCCACAAATCTCTGCCAAGTTTCTGCAGAAGGCGTACTCTTTGCTTCCAAACTTACGAGTTAGCAACACTTGTACTGTATATCCCTTTAATGGACTTCTGCTTCATTCAGTAGCCATGACTGTTATGACTATCCACAGGATATTATCCCTGTATCAAGCTTCGCTTCCTTCCGGC…	-325.5	12.1048	0.693682	17.4501	3.69894e-05	0.0038449	UP
PROMPTs_0370	Chr01:23012081-23016333	272	TCATTCTGGTCCTTATCAAAAACTCTGAAAGCTTCCTTGAGCTCCTCCTCAGAATCAGTATCCTTCATCTTGCGGGCCATGAGGTTGAGGAACTCTGGGAAGTCAATGGTACCATTCCCATCAGCATCAACCTCATTTATCATGTCCTGGAGCTCTGCCTCAGTTGGGTTTTGACCCAATGAACGCATCACAGTCCCCAGCTCCTTAGTAGTGATGCAACCATCGCCGTCCTTATCGAATAGGCTGAAAGCTTCCTTGAACTCGGAGATCTG	-68.6	16.3713	2.49772	6.5545	2.66587e-05	0.00280466	UP
PROMPTs_0381	Chr01:35510386-35513749	710	GCCTTGTATACTGAAGAAGCAAGACACAAGTTAAAGAAGTTGGCCTCAAGAGTTGTGTAGAATATCTACATATACAACCCACTGCATTACAAGAAACAAATCGAGGGAAGAGAGCCTCATCTTTGCAGGAATGACCTTTATGCAAGTCCCTACAGCTTCCAATGTAGTATGGTGGCCACATCCTTTACCAAGATAGGGTCACTGATATTTGGATGATGTTCATACGGAGAGGGAGGGAGAAAGGCTGTACTCAAGCCCCCAGAGCTCAAAACTGCCTTTGACAAAATCATAATAACCACCCTTCAGTCCTAGAGTTTTGTTCACCAAGCCATCTCTCACAAACGGGTAGGTTAGCAAGTGTCCAAGGGACACGTTCACTGCCTCCTTTTCACATTGTGT…	-196.5	23.8398	1.37077	17.3915	1.4688e-08	2.54968e-06	UP
PROMPTs_0386	Chr01:23793924-23833914	303	CTTAACATTTTTCAGCAAAAGAAAGTTAACTAGTTGGCCTACAGTGTCTTCACCAATACTACTTCATCGAAAACTGTTTTAGATAACAAGAGAAAGCAAGAAATGGGTCATTTCTCAGCCATTTTCAGTTGCTTTGTTCCATCGGCTTCTTCAAGGGTTATAGATGAAGCCCATAAGAAGGCAGAGATTCCTAAAAGCAAATCAAAATCATCAGGTGCTCCAATCGTAGTTTCTTACTTCCCCATGAACTCATATCTCTCTCGCTTGTAGCAAATTCCATTCCAGGAAGATGAAGAAAGGCCA	-61.9	2.71844	502.997	0.00540449	2.75759e-101	5.31879e-98	DOWN
PROMPTs_0397	Chr01:8553908-8558642	216	GCTTCTTACTCTGCACGCTTTTCTTCAACCATCTCCAAGGGGAAATGAGGAGACCCCCGAGGGCAAAAGATAACCCTATAGTTGGTCCCGCCAGGGCATGTAAATGTGCTTGTAGGGTCATCCTGGGGATAGCTATAAGAAGTAGGGCACCTATCCTTAAAAAACCTTGAAAATTTGGTAGGGCCACAGCTCCCCTGCCCATTAGTGCAGCAATAT	-62.1	61.8584	1144.72	0.054038	3.01132e-165	1.04547e-161	DOWN
PROMPTs_0404	Chr01:20272033-20276455	212	TGCTCTTTTCTTCTTAGTAGTGCTCCGTTGCAAAGAAGAACCGATGAAAGAACTAGCAAGAGTGTTCGAGACGGATGGATTAGCATTATTAATATTAGCAGTAGTAATTGGCCTCGTGAAGACACGAGGTTGCGTCGAAATTTGAAAGATAGATGCACCCGTTGCTGCCATTTTAGTTGATTACATATATCTATATCTATATCTATGATTTT	-47.4	1121.93	354.42	3.16554	3.98851e-192	3.46182e-188	UP
PROMPTs_0407	Chr01:27752916-27813085	768	CATTTGTGTGAAAGTCATTGATCGGTACTCCTCCCATGTGAGGCGGGAGTTTGGATTTTCCCTTTTCTTCACAATTGCCTCATGCTCAGCTCTCAATTCCTCAACTACTCGAGGGTTCTCTGTAAGAAACTTGAATGTAAGAGTTAGGGTGGTTGACATGGATTCAAAGCTGGCAAACAAGATCCCGAACATGAGTTGGGGGATGAAATCCACCGTCAAGAACTTCTTAGTCTTCATATCATCAATGGCTTGATCAAGAAAATCTCCCCGACGCTTTGATGGGCCGTTGAGCCTCTCCATCAGTGTATCCTTGAGCAACTTCAACATCTTCTCTCGTTCCTGCATGCACTTGTGGAACGAAGTGCCAGGAATATTCAAAGGCAAGGAGATGAAACTGTT…	-210.1	1e-05	35.8681	2.78799e-07	5.1263e-07	7.47793e-05	DOWN
PROMPTs_0408	Chr01:27752916-27813085	920	AACTTCTCAGTCTTCATATCATCAATGGCTTGATCAAGAAAATCTCCCCGACGCTTTGATGGGTCGTTGAGCCTCTCCATCAGTGTATCCTTGAGCAATTTCAACATCTTCTCTCGGTCCTGCATGCACTTGTGGAACGAAGTGCCAGGAATATTCAAAGGCAAGGAGATGAAACTGTTCAAGATCTTCGTGTAATTCTCACTGAGCTTCTCTTTTGAGTTCTCGGCATCATAACCAAATATTTTGTTTGCAGTAAAATTGAAAACCATGACAGAGATAACTTGTTTGACGTCAACAGGTCCCTGAGAAGCCCACTTTGCCAAGTTGGTGTGAAGCATGTCTTCGATTTTAGGAAGCAATGATTCTTTAAGGCTCTCGACACCAAAGTGGTTCAAAGTT…	-246.6	0.267556	30.2441	0.00884655	4.58381e-06	0.000580805	DOWN
PROMPTs_0432	Chr01:4345053-4346452	582	CATCCGCTGCTGCTCTCCCAAAATCAGTGACGGCTTAGGCCATGCCTCCACTTGAAGCTGTCCTGATTATCTGGAATAGAGATGATCCAATGACAACAAAGATGAAGAATCCAAGGAGAAGAGGACCAACAGGATAATCCTTTCCCTTTCTGGTGCTTGTTTCGCCCACAGCTCCTCTCTTTGTAACCTTCTTGTCAAATCTATCGACTTTCCTATCAGCAAGACGCCTTGATGTAGTCTAAACAAACAACAGATTAATAATCACAATAATGCAACCCATTCATGCATGTAATCAACAAACATAATTCTAATTTTTCAAGGAATTATTTACCACACAAAATTAAAAATCATAACAAAAGAGGAACTTTTGGAGATCAGATCGGCTCAATTAACCATCAT…	-117.6	1.20501	25.4574	0.0473344	0.000298735	0.0244611	DOWN
PROMPTs_0465	Chr02:7311381-7321254	749	CCATGATCACATACTTAATCTATAATCTCATATTACTACTCGTTCGTAACGATAAACAGTAATAATCCTGAATACAAGCAGAACTTCAGGAAAAGCAAGAACCAAAAAAAAAAAGAGGGATCTAGCAGAGCACTGCCTCTATCCTGGCAATTCATGAGAAAACCACCACAAAAACGGCAACAAAAGTACCGGCTAAAGCCACAAATGGGGAAATATTGATCCCTAAGGATGAATCGGGTACGTTGTTGGATGAAGGCTTGTAATTGGTGACGTTACTACCGGCCGGAGAAGTGGTAGTGCCATCAGAAGATGGAGTTCCGGAGGAGGGACTTGTGCTCGATCCTGCTGCTGCAACAGTGACTGCAACCTTCATGCCACTCCCACAGTGGCCAGGAACAC…	-212.1	14.1514	0.337705	41.9046	6.23762e-06	0.000757195	UP
PROMPTs_0477	Chr02:12608581-12611087	769	ATCAGCATCCATCTTCAAGCACACATGAAATTGCCAATCTTATTACAATAATGAACCGGGAAATACAGAGTAACAGAACTCTTACAAGGCCTATTCTACATTACAGAATACAAAATGGATCTTACTGCAGGGACGCAGAGCAAAGAAATAAATTGATATGGGAGAAGTTACATCCACTGCCCAACAAAGCAAGTCTATTCAGTTCCTGCAATCTTCTTCTTCAATACTTCAATGTCCGTGGCTAGTTCTTTTCTGCTCGACTTGAAGAGAAGATATCTATAGACAAACCATCCAGTGTATCCAAGCCCCACCAACTCCATGATTTTGGGAAGCAAAGGTACTGAATTGATGGCACCGATAACAATCGATGATAGCCAAACAAAAACTATTGCCCCTCCT…	-163.4	28.1294	12.5049	2.24947	8.69707e-05	0.00807339	UP
PROMPTs_0606	Chr02:22354879-22356359	308	AGGCAAGGGATTTTGACTCCATGGACTCGTAACAGGTCATTTATTCACTGGGTATCTCGCTTAATGCACATGGTTTTGTTTGTGAGAGAGAAGTCACGTGACTTCTAACACCATAGGAGGTTTTCTTGTTGTTTCCCTCGAAGAAACCTGGGCTTCAAATAAAGGAATAATACTCCACCTTGTTTCCCTTAAAGAAACCTAGGCTTGAACGAAAGGATTACTCCTTTCCATGCTCCCAATCGTATGTGTGAGATAGAATGAGGACTGAACCTGTTGTATGAAAAGCAACTCATACCTCACTCGAACCT	-72.7	14.3579	1e-05	1435790	6.23762e-06	0.000757195	UP
PROMPTs_0653	Chr02:5102792-5135529	225	CTCATCATTTCCTCCCTCCATTTCTTCACCCGCGCCAAAATTCAATGAAGACAATAGTCATGGAGAGAGAACAAGAAGAGATGCAATTTCTTGGGGTCTTTGGCATATACAAAGAAGCCTACAAGATTATCTTCTCATGGAGAAAGATCTTCAGTCAGATAACTCTTGCCTTGATTCTTCCCCTATCGCTCATCTCCCTAGCTCAAATCGAGGTATCCAATGTCC	-46.7	1e-05	43.348	2.30691e-07	1.13283e-08	2.04842e-06	DOWN
PROMPTs_0748	Chr02:1604738-1714822	418	CCTCCATCCTCGTACCTTTTTCCAAAGGCAGTTCTGCATATGGCTGTGCTTGTAAGAGACAGCATTGCTTCAGTCAAGTTGAAGGGTTTAGAAGCAAGAGCTGCTTTGGAAATTTTTTCAATCATATGCGATACCTCATCTTCTCTGTTGGTACGAAAACTTTGCACTCGTGTCGAGTTGAGGAGATGAACGACACATATTTTTTTCATCTCCCTCCAATAAGCACCATATGGTGAAAAGGCCAAGTCTAAACCATTGTAGGAAAATTTTTGCTGGCCAGTCAAGAGCGGCCTGCTACAAAATTCAAGATCATGGGTTTTCAGTACCTCTTCAGCCATTTTGGCTGAAGAGACGACGAGGGTTCGCTTGAAACCTAGCTTTAAGGACATGAGGGGGCCA…	-127.3	1e-05	25.2448	3.96121e-07	7.33421e-05	0.0069953	DOWN
PROMPTs_0768	Chr02:14031027-14105320	204	TATACCTAGAATATACTCTGGATTAATTTTATTTGGAAGTCCATTTATTTCGAGGTTATTTGGAATCATAATCTCATCTATATCTTTTAGTGATGAACTCTTACAATTAATAAATTTATTTTTTGAACTACTCTCGGCTTCCTCTATTATTAAAGGCTTCCCATTTTGTTTATGATCATACTTCCAATGATTTGATTCTTTTTC	-28.5	1e-05	25.8846	3.8633e-07	7.33421e-05	0.0069953	DOWN
PROMPTs_0884	Chr03:12562816-12568867	833	TCAACACAGAGGTTGCTAATCTGAGGAAACTGAGATTTTACCCAGAACCAACCATATAGCCTAGCACGGTGGACGCTAGTAGGAAAGGAAGGCATGTTCTGGCTGCAGTCCCTAATGCCGTTCTATATAATAATGCGACAACAAATGATACAAGGAAGACCCCACTCCAAGCCCATATTTCCAATGGAGAAAAAGGAGAGGGTTTCGCCATAGGCTCAGCATCAGTCATTTCTGTCTTCACCATTTTTCTCACAGCAATAGCTGTAAAACCCGCCACACAAAGTGACGCCAACCACCCTCCAGCTGTGATGAAGCAAATCTTGACACCTGATGCAGCAGGGATATCTTTAACAGAGAGAGGCAAAACAACCAATGATGGAACGTAGAACAACGGAAGCC…	-208.1	12.1338	0.232363	52.2192	3.69894e-05	0.0038449	UP
PROMPTs_0959	Chr03:20414000-20416491	442	CCTTTCCACCGTCTTTTACCTGATAAACTTCAAACTTAAAAAACACGAAAATAAACAAAAATATCTCTCCACTAGCCTCAAATCAACCGTCCGATGCCCACCAATCACTCTCCACCGTCGATGCTGTTCCCCATCGAAAGTTCCAGTATCATCCTTATCCACTCCGACTCCCACCACGTGTCCGTTTTACTCACCGCTTTATCCTTTAAAACCTTAGGTTCGGAAAACCAACCAGGCTCGGACTATATATTTTCCTCCTTGTCCAGATTCTTCCTTTGTCCGTTAACAGTAATAACTTCCACTAGATTCTCTCAGTAAACCTTTGTGATCGCCATTGGAGAAATTTAAGCCCTTTTTGGATCGAAAGGGAAATTGACTATTGTTGTGGTTGGATTGATT…	-72.4	7.60939	44.0166	0.172875	0.000320536	0.0258799	DOWN
PROMPTs_0982	Chr03:17075347-17092144	205	CTCCCATCTCAACTAAGTTTCGACTTATTAAAGACAAAGACAAACCTTAAAGCATCTTTAAAGTGCACATGTATATCCATAAAAACACAACCATAGATAATGATAATGTTCTGTGTAGATATCTGCAGTCTCATCCACTCATCAACCAAGTTGGTTCTGCTGCATCTCAGACTCCAGGCCAAGCCAAAAACATATTTCGTACTCC	-25.3	21.4003	1e-05	2140030	1.1138e-08	2.05686e-06	UP
PROMPTs_0988	Chr03:17676887-17678725	252	ACAGTGTCGGCAGGGTGGACCTTGCTAATACTCGTCAGTGAGCTTGGACTTGTCACCAATCTTCAGTATGTCATTTGAAGTTACAGTGATTATACAAGACGCTTGAGCTTCAAGGTAGACTAATTGAACACCGGGGGACAAAATACCAGCATAAATGCCACTGTTCCAAAATAAATTGTGTTTTTCCTTTAGCCTTATTCTGCACCGTAATAAATAAAAACATGTTCTTTCTTAGTGCATGGGCAGGTTTGT	-58	1e-05	101.06	9.89511e-08	1.82553e-20	7.0421e-18	DOWN
PROMPTs_0989	Chr03:3510896-3513404	282	CTTGACTTAAATTAGTATCCTTGAGAGAAAGGGTCTTCAGGGATGGCAATGAACACAATGACTGTAGGAAGTCCAGCTTCCTTGAACCATTGACAGCCGTCGATCCTAGCAACATATTGCCTGATAAATTTAAAGACTTGAGGGATGAAAGTCCACTCGGATGTGATAAAATGCTGTCGTTGAATATATTATAGCTCAGGTCCAGGTTCTCGAGTTTCCCCAAATGTGATGATATGATCTCAAAACTATTGATAGATCCTGTCAGCTGATTGTTTGACAGAT	-69.1	3.65261	45.587	0.0801239	1.47879e-06	0.000203733	DOWN
PROMPTs_0998	Chr03:21019605-21048703	357	TCTTTGGATAAACATATTGCCTAAGAACTCCATCATAGTCCAGGGTTGCCCTCAAGTAGAGATCTTGCATTGATACTGAATTAGAGAATACAGGATTAAGTACAGTACCATTTCTAGCTACAAGGTACATAAAGCCAGACTGGTTAAAGATCACCTGATAACCGCTACCTATAGAACTTTGGGTTGACCAATAAGCAAAATTCGAGGTAGTTAACGGATAGTGTGTGGTGTACAAGATGAGATTCCCATCAGCTTGTAGAATGAACTTGTATCTTCCTTCTGAATAATTCTTTTCCAGGTAGGGAGCAATAAGTTGAGCACCCGAATTCAGATTTTGTGAGGGCAACAGGGTATCTG	-83.3	1e-05	33.6637	2.97056e-07	1.57268e-06	0.000214961	DOWN
PROMPTs_1009	Chr03:14934670-14943262	1605	GTCAATGGAAAGTAAGGTGTTTTCTGAAGCTTTGACTGAATATGTCACACAACAAAAACTTACCAGTGTAGAAGTTGTCCATCTTGATATATGAATGTGGTCGCACAGGATGAGCCATAGGACCTGCATCCTGAGGAAACTGAGAAATTCGAAGCCTTGAAACATCAGCAATCCTCTTAACAGTGCGGCTCCCCATGTCAGATGAAAACTCCTGATCACGAAATACAGTGAGACCTTCCTTTAAGCTGAGCTGGAACCAATCACGACAAGTCACTCTGTTGCCTGTCCAGTTGTGGAAATACTCATGACCAATAACTCCAAGAATTGCAGCATAATCTGCATCTGAAGCAGTTTCTGGGGATGCCAAAACAAGTTTGGAATTGAAAATATTCAAACTTT…	-420	47.5417	15.2847	3.11041	3.60096e-09	7.2685e-07	UP
PROMPTs_1038	Chr03:21051117-21057439	611	CTCTCCCACAACTTATCAGAAACACGATCTCGAAGCACGAAGTTGCCTGTGTCAGTCATGGCACCGTAGGCAACATCACCAATGATTGTCTCGGATCTCCACAACTCTCTTCCTTGAGGGTCAGTAAGTGAAATCCCGCGATTGGCAGTCAGCACTGCCTTGGACCCTGTTGGTGCAGGTTTATCTCCATTTGCATACCAGACTATGGTTTTGTCTGGTATTTTATCGTACCATATGGCAAGCAAGAAGAGATCTTTGTTGCCATAAAGTTGATAAAAGCCAAAGGCAAAGTCACCAGAAGGTGAAAGCCATGAGGTGTTGTCAGAAGTGGAAAGGGAAGCACCCACAGTTATATTACCACCAGTTTGAGAAACAGCAAAAGGAGGTAGCATAATGAGC…	-175.9	51.3003	19.7726	2.59451	7.75587e-09	1.4795e-06	UP
PROMPTs_1113	Chr04:16027260-16034006	593	GTGCCTTATATCCATTTGTCCTAAAAAGCAATTACATCCATTCCAGTCCTTTAATCAAAATATTTATGTACAGTCGTGCTCTAAGATCAAATGCAAAGGCAGGAATCTCTTACCGGGTCAGCAAAAAGATTAAAAAGGAAAGGCTGCACGTCTTCAAGAGTCTCAGGACCACCAAGATTAAGCAACAAAACTCCTACCTTTTCTCGACCAATAAGAGATGCAATGGGAACATCTTGAGATGTAGAAGTCACTAATGCTCTCAAAGGCAACAAAAATTTGTTGATTGGCTGCTTAGAATATAAAGATGGTGATGTTCCAGACCAAACCATTGAGTCTTTAGCATTTCTTGAGACATTAGTACTAACACAAGCATCCACGTGAACACCAGAGCCACAACAC…	-119.3	150.792	29.9933	5.02752	1.99271e-35	1.28116e-32	UP
PROMPTs_1156	Chr04:16027260-16034006	1052	GGAACAGCCAAGAGACATTTCACCCCTCTCTTCCCAAGCTCAACGATTGTCTCATCAGTATAAGGTTTCAACCATTCGACAGGTCCAACTCTGATAAGCAAGAGTGTATGCATTCATAATCTTTCTCTTTTCTAATTCCTCCATTATCAAATCTATGCATTCCTCCATTTCTGCTTTATACGGATCACCAGCCTCTTCCACATATGCAAGTGGCACACCATGTGCACTAAAAAATATCAGAACCTGCTCAGGATGGTCAAATGTTTCTAATTCCTTTCCAATTAAATTTGCCATAGCTTTGATGTATCCTTCACGCTGGTACCAAGAAGGTATCACTGTATGCTGCATGCTTACCAGATATTCATCTTCCCGGAATATACTCTCCAAGAGTCGAAGGCT…	-256.37	21.4462	1e-05	2144620	1.1138e-08	2.05686e-06	UP
PROMPTs_1184	Chr04:20591334-20740758	719	CTTCTATCTCATCCATTTCACCTTCATCAGCTGTCTGGAAATCCAAAATTTTGAAGAGATGATTATTTTCCAGTGCTGAGATGAAGTGTTGAATAACGTTCCGTTTCTCTCCAGACTTGGAAACGGAGTTTGGCATCTCTCCAGTGAGAAGCTCCACAAGAACTACCCCAAAGCTATAGACATCACTTTGAACGGTTAAAATACCCGTCATAAGATACTCAGGATCCAGGTAGCCTAGAGTCCCTTGTATTTTTGTAGCTAAGATATTGGTTTGGCCAGGAGACATCAGCACCGAAGCTCCAAAATCTGCTACTTTTGCTGTGTAATTACTGTCTAGAAGTATGTTCACTGACTTGACATCTCCATGAATAACTGGAGGGTCTGCCAGAGAGTGCAAAT…	-184.6	0.971875	24.2707	0.0400431	6.86511e-05	0.00669502	DOWN
PROMPTs_1220	Chr04:7681036-7689380	968	TACTGAAGTATTACCAACTTCCACCTCTCTTCTTCAATTCCTTGATTTGGATCACCATCACCAAATACGAATGAGAATACAGATTCGATGAAGTTCATTTTGTCACCACCATCTGTTCTTAGTTGTCTTCTCCTATAGTAATATGGATCCCAGTACCAAAATAGATCGGTAGGACTTAAGTAAAACGCAAATCCTGTATCAAAGGATCTGCTTCTTCGTCTTCCACGATCATTTTCATCACGACTACTTGAAAGAATAGCAATTATTGTGGTATAAACAATCACTATTGAAGCAATTAGAGCTGTCCCAAAAGAAACCCTGATGAGATACTCAGCTGCAGCCTTTCCCTTCTCAAATAAAGGTTCAAATTTTAGCCTTAATGACTTTGCAGCAAGCTTT…	-245.5	23.0331	6.56252	3.5098	1.76934e-05	0.0019077	UP
PROMPTs_1235	Chr04:15714971-15805662	1019	TGATCATGGAGTCATGTCTTGATCCTTTTTTGGAACCCAAATAAGAGTATCAGTAGCCAGAAAGTGACAAACAGCCGGTCCTGGTTTAATTTTGAGAACTTCAAAGGCCATATGGTCAGGACTCCAAGCTGATGTGTTCAGGTGGCATACGGTTACCGCTTTCACTTCTGCGCCACCAGCAGCGATTAATGGAACCACATAAACCTCTGTACCTTCGATTACATGGCAATAATGTACTGCATAAGGATATCTGATCTTATGACACACCGCTGCTTTATGTTCTCCCCTCATTTCCGCTTTTGCCGAAACAGTATACTCTTGCTTCTTGCCTGGTTCAGTTGAGAGTACCTGAACATTTTGGCCAAGCCTCGCAACATTAAAATCAATTAATGACTCTAG…	-271.17	51.5285	12.4419	4.14153	1.05335e-11	2.61215e-09	UP
PROMPTs_1236	Chr04:15714971-15805662	549	CTTTGTGATTAATGGATAACAAAAAAGACAACAAACACCATTGCACCAAATGATACATTCCATGCTAGAAAATACAATCACATTTCTGGGCTTTCAAAAGACAATCCAAGCATGCTAAGACAAGGTTTTTCAGGACCTTCTTATTATGCAAATTTAAAAGCAGTTACCACAATACCAAGCTTTGACCTATGATCATGGAGTCATGTCTTGATCCTTTTTTGGAACCCAAATAAGAGTATCAGTAGCCAGAAAGTGACAAACAGCCGGTCCTGGTTTAATTTTGAGAACTTCAAAGGCCATATGGTCAGGACTCCAAGCTGATGTGTTCAGGTGGCATACGGTTACCGCTTTCACTTCTGCGCCATCAGCAGCGATTAATGGAACCACATAAACCTCTGT…	-119.6	92.6529	1e-05	9265290	1.58804e-37	1.14862e-34	UP
PROMPTs_1237	Chr04:15714971-15805662	548	TTTGTGATTAATGGATAACAAAAAAGACAACAAACACCATTGCACCAAATGATACATTCCATGCTAGAAAATACAATCACATTTCTGGGCTTTCAAAAGACAATCCAAGCATGCTAAGACAAGGTTTTTCAGGACCTTCTTACTATGCAAATTTAAAAGCAGCTACCACAATACCAAGCTTTGACCTATGATCATGGAGTCATGTCTTGATCCTTTTTTGGAACCCAAATAAGAGTATCAGTAGCCAGAAAGTGACAAACAGCCGGTCCTGGTTTAATTTTGAGAACTTCAAAGGCCATATGGTCAGGACTCCAAGCTGATGTGTTCAGGTGGCATACGGTTACCGCTTTCACTTCTGCGCCATCAGCAGCGATTAATGGAACCACATAAACCTCTGTG…	-120.5	82.1263	6.21556	13.213	1.01584e-26	4.52152e-24	UP
PROMPTs_1259	Chr04:6105513-6106498	528	CACCCAAATTTTCCAAAATCACAACATATATATAAAAATTTATTTTTCACTTATTTCATCTCTTATTAATATTTATTAATTAACATCTAATTAAGAAATTACACAGGCATTTGGATCATCCTCAACACTTCTAACATGATAATATGTAGTCATATGAGGATTATAGGCCTTGTAAGCCTTGACCAGCTCGTCCACAGCATCTTGTTCTTTCTTCTTCGGATCTTGTTGCTTCTTTGGCTCTTCTTTCTTGGGTTCTTCCTTCTTCTTCTCTGGCTCTTTTGCTGGTCCTACTGTAATTATTTCTGTGTTACATAGCTTTCTCAGTTTGCTCACTATGTCTACTGGATCAACGTCCCCAATCACTGTCAACTTCTTGTCCTTCATGTCCATGGATATTGA…	-94	0.644668	41.8273	0.0154126	3.35116e-08	5.70322e-06	DOWN
PROMPTs_1266	Chr04:15714971-15805662	398	CGTCACTTGAAAATGGTATAGACTCTGCGACTCGACGAGGCAAGAAACTAACCTTGGTTCCACTGTTAGTAAAAAGCAATTTCATCTTTTTACCTGGATGGAGATCGTTGTACAAGTAGAATATTGTCGAGTCGGGGAGAGCAGATTTTGCGGCTTTTTTATGGTTATCTGCTCCATTATAGTTTTTTCCATATTTTTGACGAGCATCAACGCTAATTTTTTCGCCATTACTGAAATCTCTGATCACTGAAGGATAATAACCAGGTTGTAGAGTATCTCGAAGGGCTTTTGGCAATGGAGTGTTGGGCAACCTTGAGAACCAATACTTCTCAGTGGGTGGAGAATTATCGCCCGGGAGGAAGCTGGGCACTTTGGTTGGTAAACGGACAGCAGTGGAG	-111.4	45.4462	1e-05	4544620	2.52422e-18	8.42652e-16	UP
PROMPTs_1267	Chr04:15714971-15805662	358	CTTTGACCTATGATCATGGAGTCATGTCTTGATCCTTTTTTGGAACCCAAATAAGAGTATCAGTAGCCAGAAAGTGACAAACAGCCGGTCCTGGTTTAATTTTGAGAACTTCAAAGGCCATATGGTCAGGACTCCAAGCTGATGTGTTCAGGTGGCATACGGTTACCGCTTTCACTTCTGCGCCATCAGCAGCGATTAATGGAACCACATAAACCTCTGTGCCTTCGATTACATGGCAATAATGTACTGCATAAGGATATCTGATCTTATGACACACCGCTGCTTTATGTTCTCCCCTCATTTCCGCTTTTGCCGAAACAGTATACTCTTGCTTCTTGCCTGGTTCAGTTGAGAGTAC	-84.8	71.9829	1e-05	7198290	6.41163e-29	3.27352e-26	UP
PROMPTs_1280	Chr04:8322347-8364401	203	CACTACCCTGTTTCCTTTCAGCATTCCACACCCAGAACAACCACCACCATCACCCCCTTCTAATTCCTCCACCAATGCACCCCCTCAGCACCGCTTCTGCCACCTCCTTCCTTTCCACCCTCTTATTGTTCCTCCACTTAACGGCATCATTTCCTTCGAATGACATGAGTAATCTTTCAAACTGCAACCAAACATTCTCTTGT	-11.3	1e-05	184.37	5.42388e-08	9.71381e-38	7.33139e-35	DOWN
PROMPTs_1281	Chr04:20581853-20582362	223	TGACAGTACACCTAAACAGCCTAAAATATTACACCAAAGTCGTCAAGTGGCAACGGCAATGGATCAAAGTGCAGCTGATTCGAAACCTGGCTGCCGAGACAAGTGTGGCAATGTTAGTGTTCCCTATCCCTTCGGTATTGATAAGTCCAGTTGCGCCGAAAACCAGTACTTGTTTCTAAATTGTAGTCAGAGTGATGGTCATGGTCCTGAGAAGTTGTGGTTT	-47	1e-05	46.1285	2.16786e-07	3.90295e-09	7.78752e-07	DOWN
PROMPTs_1296	Chr04:19854398-19855928	1193	CCTCAACATGATTCATCATATTATTAGATAAATTCAGACCATTGTTTTTATTCAGAACAGGCAACTTCTTGTTTATTTATTTTTAATTTCATCGTACAGAAATTACGTTGCCAAATCACATGGTGTCAACCAAGTTCAAAAGTCCATTTCCAAATGGTCTTTGGTTGTAGCAGTCAAGATTGCTTCCATAGCCAACTCCGAGTATATCACAGTACCTCTTGTAGAACCCAATACGATCCTCCACCTGTGATTTCCACCCCATACCGCATTCAAGCCCGCCATTGATGATGTTTGTTAACACACCATAGCCTGGAACCCGGCCAGCTGCCGAATCAGCACCAGAAGGTGACCATCTTCCTGTGATGACATTGTGGCATGAGGGCTTTGGAGACTGTGGTG…	-308.1	1e-05	28.8922	3.46114e-07	1.3306e-05	0.0015196	DOWN
PROMPTs_1297	Chr04:20591334-20740758	274	CAGTTTAGGAAGAAGTCGTCTTTCATGGCACATCTTGGTTCTCCAATCCCAAAGGGGTAAGGAACACTAACATCCCCACACTTATCTTGGCAGCCAGGTTTTGCATCTGTCCTTGCTGTTGATGCTGCAGCTGGACACAATAATAGCGACATCATCAGCAAAAACACCCACATGACTATGCAACTCCCAACTTAATAAGTAGCAATTGACCCCTAGAAGATTTGTATAAAGAAGCTCCAAACTAACTCTCTCCCGCCCCCCACTAACTTCTGCA	-49.6	1e-05	55.1471	1.81333e-07	4.54455e-11	1.05185e-08	DOWN
PROMPTs_1362	Chr04:6710768-6711466	232	CGAAGCTGAATAAACTGAGCGATTTTTCTCTTTTGAGAACCAAGCCAGGATTCTGATCCATCGTCCTGATTTATTTGAAATTAAAAAAATAAAAAAAATTTACTTTTGATAATGTTAAATGATAGAGTTTGGAGAAACATTAATGGAATTGAAGCGATGGAGATGATGATTATTTCCCCAAATGATCGAAGCTGAATAAACTGAGCGAATTTTCTCTTTTGAGAACCAAGCC	-43.9	0.227936	23.1188	0.00985934	0.000114914	0.0103896	DOWN
PROMPTs_1375	Chr04:16027260-16034006	1551	TCAAATCAGAACAATTTTAGTGTTCCTGCCAGATATTCAGTTTTCTCAACCTAGGATTCTTTTTTGGGCCAACAATCTTTGGAAGCTTTCACAAACAAAGTAAAGTTAACTAGGCAACACATTGTTACTGATAATTTGTGAATCTAAATACACTAATTACGACCCAGATGACATCAAGAAGAAACACAGAAGTACCTGATAAGCAAGAGTGTATGCATTCATAATCTTTCTCTTTTCTAATTCCTCCATTATCAAATCTATGCATTCCTCCATTTCTGCTTTATACGGATCACCAGCCTCTTCCACATATGCAAGTGGCACACCATGTGCACTAAAAAATATCAGAACCTGCTCAGGATGGTCAAATGTTTCTAATTCCTTTCCAATTAAATTTGCCAT…	-349.2	20.2722	6.0357	3.35872	0.00011928	0.0105642	UP
PROMPTs_1393	Chr04:20591334-20740758	231	CTGTAAACACAATTTTTATTTGAACATAGGTGACAAAAGAAAAGGTAAATCTGGATTCTTGAAATATGTCAAGCTTCCAAGTTCCAGGAGAATTACTAGAGACAATAACTCAAGAACATCAATAGCCATAATCTACAATTTATTAATGGAGCTATCTGACTTATTGAATGTTGGAAACTGATTGTGGTCCGGCTTTAAATGCTGTTAGTGTAGTTCTCCATCTGCAATGAT	-47	1e-05	61.4917	1.62624e-07	2.88381e-12	7.58487e-10	DOWN
PROMPTs_1413	Chr04:21732810-21734365	1420	AAACAAATATCTCAAGCAGATCCTTGAAGCAAGGCATACTTCATCAGGAACTTCTTTTGATTACAACCTAGCATATCGCTCAAGCTACAATCTAGTTTCCTCTGTTTCAAAAGTTTGTGCCTTGACTCCAAGGTCTTCTTCAAACCATGCTGAAAGAAGCTGGGGTAATCAACAACTTCATCTATTTGCCTTCCCATTACTTCCACCAAGAACTTGATACGAGGTTCCAGTGAATTCTTGACACTCTTGATCAAAATAGGGGGATAACCAGTCACCAAAGCTGCTATTTGTCTATCATTAAATCCACATCTCCTTAGATATGCAAAATTGGGTTTCAGAATCTTGTTGACATCTCTACAAAGAACTTCAGGGAAGTTCATGACCACTGTTCGAAGATCC…	-390	9.88955	0.000818319	12085.2	0.00051451	0.0402314	UP
PROMPTs_1498	Chr05:2599-35702	1101	TCAACCTCTCCCAATTTGAGGCTGTTACCTTTCAATAGGTCAATGATTCGACCAGGAGTTCCAACCACAACGTCAACTCCACGAGAAAGAGCACTTTGTTGTGTGACATACGAAACCCCTCCATAGACACAAACACTGCTCAAATAAGGTGCAGACTCTTTAATTTCTTTCTCTACTTGCTTTGCTAGCTCCCGAGTAGGTGCTAGGACCAAAACTTTAGGAAGCCTACCAGTTCGCCTTTGCGAACCTCTTAGCTCAGCATCTTCAGTAAGGCGTTTGATGATCGGAATGCCAAAGGCTAATGTCTTGCCAGTCCCAGTCTTTGCACGAGCAATGAGATCTCGACCTTCCAGAGCCGGAATTAAAACAGCTCTTTGAATGGGAAAAAGGTGAGTGATT…	-311.6	50.8855	14.0612	3.61886	2.97524e-10	6.45589e-08	UP
PROMPTs_1524	Chr05:2599-35702	2529	TCTGTGCCCCGACCGCCCACAATTAAAACAAGAGCCTCCAAAGCTTCTGCTATCTCGAGATGATGGCCTGCTTGATCTTCTACCACCGACCAGCCAATCATCTCCACTGCTTCTCGACATCCAGGACCTAGTATTCTCATTACTGTTACTTCGACCACCTCGCCTGTTCGTGCCTTCATCATCAGAATATCTACCACTTCCCTGACCACGGGAAGATCTAAAACCACCTCTCTGGCCCCTAGGACCCCCTCTAGCAGGACGATCCCTACTAGAAAACCTTCCATAAAAATCACTTGGAGGACCATCATCTTGCAATGCAGGCAGCTTGGTGATCTTTTCAATAGTGTTTCCAGGTGGTAGTTGCTTATTCAACAATTCTTTTGCAATCTCCTCTGGAAG…	-701.5	34.4695	7.20933	4.78123	1.15774e-08	2.05074e-06	UP
PROMPTs_1558	Chr05:2828021-2833337	474	GCTTGCAATAAGAGAGTGAACTACGCACATACATACCTTTGGCCAGCAGTTCAAGAACCCGAGCTTTGAATCGTAGAAACTGATTCACTTGAATCCCGAAGGAAAATGGGCAAACAGATGTTGCAGTTGCCGGAAGTATAGTTGATCCTGCAGCTGCAAAGTTGCATCCTTTTCGAAAATTCGGCACCCCAACTGACTCCAAATATGCATTTAGGAAGGGCAGCTCCATTGCATCCATGAGGAAATCAATAATAAGACGGCCATCACAGTATCTCCCAGATGGTATCTGGAAGTGAATTTCCCCATAAGGTGGTCTAATGCTTTCAATGCCGGCCGCCACAAGGTTGCCAGTGTCAGAATTTGAGTCACCAAAGTTGAAAACAGCAGGAAACTTGAAGT…	-117.5	13.8602	0.415629	33.3475	1.5221e-05	0.00170466	UP
PROMPTs_1587	Chr05:2599-35702	2702	AAATAGAAAGCAATTCCCAGCTGCAGCACCTCCAACTTGTTCAGAGTCCCAAAAAATTCCCAAAGTCAGAAGGAGGCAACTAAAAATCTTCCTAGTTTGGGCATTCTGATGCTCTGTGCCCCGACCGCCCACAATTAAAACAAGAGCCTCCAAAGCTTCTATCTCGAGATGATGGCCTGCTTGATCTTCTACCACCGACCAGCCAATCATCTCCACTGCTTCTCGACATCCAGGACCTAGTATTCTCATTACTGTTACTTCGACCACCTCGCCTGTTCGTGCCTTCATCATCAGAATATCTACCACTTCCCTGACCACGGGAAGATCTAAAACCACCTCTCTGGCCCCTAGGACCCCCTCTAGCAGGACGATCCCTACTAGAAAACCTTCCATAAAAAT…	-753.3	11.1424	0.858945	12.9722	8.94677e-05	0.00826101	UP
PROMPTs_1588	Chr05:770729-773951	1150	CCCGTGCCAAAGTCAAGGTTGTAAGAATCTGCAAGACCTTCCACGAGGTCGAATTCAGGTTCCCATCCAAGAACATGCCTTGCTTTGTCGATCGATGCAAAGAAATGCTGGTCTCGGAATGGAAAAGCCTTTTTTTTCCCGAAGTCGAACTCTTTGGGGTTATAGTGGACGATAACAGGTTCTGGGAACCCAGCAGCCTTTGCACAAGCCCTTGCTAATCCATCAAAAGTGACATACTTCTCTCCTGATATGTTAAATACTTGCTGGCTGGCTTTGTCATTACCAAGAACCTCAACGAAAGCCTTTGCCAAATCCTTTACATGACCAAGTTGGGTTATTTGAATTCCTGAGTTGGGAATTGGAATCGGGCGGCCTGCTTTCAACCGGTGAAAGAACCAC…	-304	31.9834	5.64241	5.66839	9.22847e-09	1.74127e-06	UP
PROMPTs_1592	Chr05:8154053-8156550	989	TCCTAATCTGCGCAAGTTTTAACTATATGCAGACCAATCTTGAATCAGAAAATAATCAAAAGCTTGCTAGCATGCGATCCGAATAAAAACAACGGCTCTTTGAATTTCTCAGTACTGCAAGATTTATGCCGTGGCTATTTTAAAAATGACAAGCTAATTTCCTTGCTTAAACTATACTGATAGTAGGTGGGAAGTAAATAGCAATGCAAGCCATGGGGCAAATCATGCTGTGCCTTCAAGAAAACTCGACTTATGATACTTTGCCGAATTTCAATTTTTATCTATCGAACACGAAAATCAACCAAATTTAAGATTTACAGGATGATGTGCTTACAGCAGCTAAGAGATCAGTTGCAGCCATCATAGACCTTTTCCCAAGCTGGCAACCGACAATAATTT…	-218.5	30.0525	5.84065	5.1454	3.53587e-08	5.90184e-06	UP
PROMPTs_1598	Chr05:2599-35702	1341	TTAAAAAACTAATTCCACGACTTTACCAAATCAACATTTGGGATATCAAGCCCACGAGATGCAACGTCTGTGGCAACAAGCACAGTGAACTTTCCCTGTCGAAAACCATTCAAAGTTCTCTCCCTCTGATGCTGAGATATATCTCCATGCAATGCCTCGGAAGCTATACTCTGTGTTAACGCCATGGATACTTCATCAGCATCTCGTTTGGTCCGAGTAAAGATAATAGTCTTCTCGCCCTTTGCATAGACCGTTACAAGGTCACTGAGAATGGTTCGCTTTGATGTTGCTGTGGTTGATATTGCATAAAGTTTGATTCCTTCTGCCAGCTTTTCTTCTCGGTCCCCAACCAAATCAATTTGCAAAGGATTGTCCAAATATTTCCTTGCTAATTTTTTA…	-384.7	85.6491	17.7685	4.82028	3.34635e-20	1.23594e-17	UP
PROMPTs_1662	Chr05:517543-519092	211	CAAGGTTCTCCAGCTTTTTCAACTTTGATGACAAGACTTTGAGACCTGATCCTGTCAGCTGATTGTCTGACAGATCCAAAGACTTGAGAGCGGAAAGCCCATTGAAGCATGATAAAATGCTTTTATCATCATTAAATCGGTTCTCACTTAGGTCAAGTACCTCCAGTTTCCTCAGTTTTGATGATAGGACTTCGAAGCCTGGAAGAGAAAC	-52.3	26.0591	244.191	0.106716	2.23539e-26	9.70105e-24	DOWN
PROMPTs_1714	Chr06:4670511-4671469	275	GCCTCAGAGGTAGTGACAATAAGATAGATATCATCATGATACTCTTATCTGATAATACGTAAATTCTATTGCATCACAGGCAAAGTAGGTCAATTTTGTATACCATTAAGTGCACTGACATCAATGAAAGCGATAAAAGAAAGCAAAATTCAAACACAAACACATGAAATGCTAAAATCAAACATTGATTTCTAGAAAGTGATTTGTGCATCAGAGAGATTCCCATTTAGACAAGTCAACATTCTCCAATTTCAATTGGAGTGGCTGATGTCCCT	-49.4	12.6333	1.44011	8.77245	0.000178484	0.015648	UP
PROMPTs_1836	Chr06:27286283-27337371	262	CCCGCAGCTTCATGAGCCAGTCTTCGATTTGATGGTTCTGTTTTTGTGCCTGCTCCTCAGCGTCTTGAATCACAGCCTTAATCCTGGTAACTGTGTCATTGAGCTTCCGCAATTGATCTTTGAGCCCCCACCATAGTGCAACCTCCTGAGCAGTTAGGGAACCTAATGTCTTTATTATTTCCTCCGCAATAGTGAAGAGCACACCTTCAGCCATTTTTTCTTTGTAGGTTCAGAAAGGAGTGGGTAGAAGACAAACTCAAAG	-64.4	1e-05	28.7283	3.48089e-07	1.3306e-05	0.0015196	DOWN
PROMPTs_1841	Chr06:2689685-2705693	1163	AGCATAAAAGTAGCAGCTCTTACTTCTGCTGCACTGTCAAGATTAGCTGAGTCTGATGCCTTTGGGTTCCCATAAGGACGGATTTCATTTTCTCGACCATGCCAAACAGAAGATTTCAATGAGGTTTCTCGTGATTGCATCCAGTTCAAGTTACCCTGTATGGTGTTGATCTCTCCATTATGACCAAGAAACCGCATGGGTTGAGCAAGAGGCCATCTGGGACTAGTATTTGTGCTATACCTTCTATGATAAATGGCAAAAGGTGATTTGTAGATATCATTCTGAAGGTCAGAATAAAACAGCCTAAGAACTTCAGAACGAAGCATTCCCTTATAAACAATTGTTCGATTAGACAAAGAACAGAAATAAAGCTCATTTCCCCAACTTTCTGAGTTTGCC…	-283.8	27.169	8.56823	3.1709	5.18222e-06	0.000633508	UP
PROMPTs_1842	Chr06:4472553-4494171	220	CTCCCAATCCCTCTTCCCTTATGCTTGAAAGATGAAGTTCGACAACTCGTCCTGTAGTGAAATTGCAGTCAACGCCTTTCCAAGAACAACAGTCGGCTACTTTTCCCCAAGATTGAAGGAATGTGCCGCTTGGGTAATTAAAGGAGCTTTTAATCCGCAAGAGAGCACTTCTCTCTTCGTCTAAACACCCGTGACATGACCACCAGCTTTCTGACAAAAC	-40.2	1e-05	25.3041	3.95193e-07	7.33421e-05	0.0069953	DOWN
PROMPTs_1849	Chr06:13125418-13130595	858	ACACAATAATAATATCACCTCATTATAGCTAGTCCACCTGGCTTAAGTACTCGGCACATCTCCTTAAAAACATCAATAGGTTTAGCTAGGTAATCAACACTGACCGCATTAGTTATGACATCAAATGAATTATCTTCAAATGGGAGTTTAGGGTTCAAATTTAAATCTTGCACAGCATATTCAGTCAGAACTGGATTCCGTTTGAGCTCTTCTTCATTCATGCCTAATCCAACTATAGAATATTGCTTGTATCCTTTTGGGAAATGGCCAACTGCTACACATGTCCAAGATGCAGACCCCTGGAGTGTTGCTGGGAGGGAAAACCTTTGAATAGTACTTAGTCAGTGCAGCAATGGCTGGATCATCAATGTGTGTCACAAATCTTGGAGCATCATAGAA…	-202.3	12.4626	1.77559	7.01885	0.000178484	0.015648	UP
PROMPTs_1958	Chr06:22598742-22619313	246	TAAGATCCAGCAGGATGATAATCAGCATGCATGAGCCTTCAACCAATCATAGGAACCCGAGTAACAATTCTGTTACTGTCAATCCAAACACGAACCCTAGTGCAAGAGAACTCTCCAGTCACAATCGTTCCTTCTAACACAACCTGGGTGTCCACATAAGGATTCTCCGTTTCAATAGTGGCTACCGCAACGCTTGCTTGCGCTCCAAGGAGCTCTGGCCATGAACTCTTACCTTGACATTCTGAT	-53.9	1e-05	126.949	7.87718e-08	8.13312e-26	3.44348e-23	DOWN
PROMPTs_1959	Chr06:22598742-22619313	284	TAAGATCCAGCAGGATGATAATCAGCATGCATGAGCCTTCAACCAATCATAGGAACCCGAGTAACAATTCTGTTACTGTCAATCCAAACACGAACCCTAGTGCAAGAGAACTCTCCAGTCACAATCGTTCCTTCTAACACAACCTGAGTGTCCACATAAGGATTCTCCGTTTCAATAGTGGCTACCGCAACCCTTGCTTGCGCTCCAAGGAGCTCTGGCCATGAACTCTTACCTTGACATTCTGATGCCATTGTAGTATTGGTCTAATGCTCTTCGGTGCTCTG	-66.5	1e-05	57.2499	1.74673e-07	1.55007e-11	3.73717e-09	DOWN
PROMPTs_2000	Chr06:1192558-1282965	259	GATCTCAATGCTCTTGACAGCTTCACCTCCTTTACAGACTATCTTTTCCTTGATCTTTTCAGGACTGCAACATACCACAGTGATGGTCACTGTGCCTGCCTTCTTGTCATATATCTGGTTCTGAATTTGAGGGATTCTACACAGTACTTTCTTGATTTTCTTGTGGCATTTCTCACATTCAAGGTCAACCTTCATCACCATTGTTGTGACTTTCTTTTCAGCCATGGTTTTGTCGAAGCTTCGATCTGAACCTGATGAG	-57	64.0082	27.0427	2.36693	1.24915e-09	2.58143e-07	UP
PROMPTs_2058	Chr06:6743812-6770271	249	AGTTGCATATTCAGGTATGATAGCGAAAACAAAGGTAGTGGAGAAGGTGAAAGCAGTGCTATTTATAGAGTTCTTGAAGGTTACTGGGTTTGGATAGAAGGCGTGACTCGTTCGTTGCTTGGTTTCATTGGTTAGCCTCAAAAGGCCATTGGAGGTTAACTCAGCTAAGCCGTCAAGGCTTAGATTAGTGGATCGGAAGCCAGAGTAGGTGAAGTTGAAGTTGAGTTCTTGAGAGGCTGCTATTGCTAA	-63.4	1e-05	119.068	8.39856e-08	2.34109e-24	9.67594e-22	DOWN
PROMPTs_2076	Chr06:23979121-23984955	915	AGTTTCTGTCTGAGCCTATAACACTGTTCTAGTTCATTTTGCTTTTATAATCTCAAGTCTTCAGGGACTTGGTGGCAGTGATGTCATTGATAATCCCAGCTCTATGAGACCTTCAATTTGAAGGTCCAGGAATAGATGTTATCATTCTCTGTCTGAGCCTATAACACTGTTCTCGTTCATTTTGCTTTTATAATCTCAAGTCTTCAGGAACTTGGTGGCAGTGATGTCATTGATAATCCCAGCTCTATGAGACCTTCAATTTGAAGGTCCAGGAATAGATGTTATCAGTTTCTGTCTGAGCCTATAACACTGTTCCAGTTCATTTTGCTTTATAATCTCAAGTCTTGAGGAACTTGCTGGCTATGATGATCATTGATAATCCCAGCTCTATGAGATCTT…	-256.7	125.178	15.2214	8.22382	1.35677e-35	9.05854e-33	UP
PROMPTs_2092	Chr07:11421125-11423387	587	CTCTTTGCATTCCATAATGGGCATGATATAAGTATGTCCCAGGCCTGTCAACAACAAACTTGTATACGAAAGTGTCTCCAGGCAGAATTGGACACTGAGTGACTCCTTCTGTTCCATCAAACCAAGGTGTTCCAATCTGACGAATTCCGTGCCAATGAATTGCTGTATTCTCAGTTAACAAACTGTTCTTGACCTCAACAATAACTGTGTCATTCTGCTGTGCAAAGATTGTGGGTCCAGGAGTTCTCCCATTAATTGTAATGACCAGCTTCTTATAGCAGTCAGGGGATTTGTACTCATACTTGAGCTCAAATTTGTAGTGACGAATTCTAGCCTCGGCAATTGGTATGTTTATCAGAGATATAACGAAAAAACACAGAGCCAAGAATTTCATCATGG…	-152.1	1e-05	32.2298	3.10272e-07	2.82133e-06	0.000365488	DOWN
PROMPTs_2157	Chr07:9412902-9414981	477	GAAGAACAAAGAGGAGGCCTCAGAGCTAGTTTATATGTCTCTGTCATATGTTAGACAATCAGACAATGTAGGCAAATTCAAATCATCATAGGCCTCTAAAGAGAGAATTCAGAAATAGCAAAAATATAATTTATGGTGGTATAACAAGTACAATGCAAGCGTTTTCCATTTTAATATCAACCATGAGGACAAGGAAAGAAAGGAGGAAGCCTCAGAACTAATTATATGTCTCTGTCATTCATTAGATGATCAGACAATGTAGGCAAATTTAATCATCATAGGCCTCCTGAGAGTATATACTCTGAAACCACAAAAGGATGTTCTATGGTAGTGATAACATGTACACTATCAAGACTTCACAATCAAACATTTAGCAGTATTTTTTACAGCCACCGAATA…	-88.5	16.9747	3.02251	5.61609	0.000125779	0.0110832	UP
PROMPTs_2181	Chr07:760712-765352	540	GAGCAGGAACACGTCATAAGGACATCTTCTCATCGATTACTTAGCTTGCGCTTCTTTGCCAGCTTTCTCTCCCGTTCTCGCCGCTCCTCCTCTTCTATCAATCGGAGTTGCTCTTCATCCTCCTCTCGTGCGATTCGAGCACTTCTCCTCTCTTCCTTCATGATGTCATCGAAATTTGCCTCCATGTCACTATCATCATCATCATCATCATAGTTACCACGGTTTTTATTTCTGCAAAGAAACAGCAGTAGCTCATAAAAAAGAAATTACCTCAAACCATCTATCAAGATCACATAAAAGCATCAACAAAAATCCAGGCACACAAGTTGACAAATCAAATCCAATTTAATTGTGAATCCAAAAGTAGGTCACCCAAAACCATATCACAGCTTGATAATT…	-88.2	10.3173	0.0388851	265.328	0.000215229	0.0181367	UP
PROMPTs_2186	Chr07:9412902-9414981	223	CCTCAGAGCTAGTTTATATGTCTCTGTCATATGTTAGACAATCAGACAATGTAGGCAAATTCAAATCATCATAGGCCTCTAAAGAGAGAATTCAGAAATAGCAAAAATATAATTTATGGTGGTATAACAAGTACAATGCAAGCGTTTTCCATTTTAATATCAACCATGAGGACAAGGAAAGAAAGGAGGAAGCCTCAGAACTAATTATATATGTCTCTGTCAT	-36.8	262.18	38.0745	6.88597	7.67776e-69	1.11065e-65	UP
PROMPTs_2187	Chr07:9412902-9414981	256	CCTCAGAGCTAGTTTATATGTCTCTGTCATATGTTAGACAATCAGACAATGTAGGCAAATTCAAATCATCACAGGCCTCTAAAAAGAGAATTCAGAAATAGCAAAAATATAATTTATGGTGGTATAACAAGTACAATGCAAGCGCTTTCCATTTTAATATCAACCATGAGGACAAGGAAAGAAAGGAGGAAGCCTCAGAACTAATTATATGTCTCTGTCATTCATTAGATGATCAGACAATGTAGGCAAATTTAAT	-45.4	82.5491	1e-05	8254910	2.0087e-33	1.24532e-30	UP
PROMPTs_2221	Chr07:10885525-10928415	225	CCTGAAGGTCAAGTGGTGCAATTGGAGGGATGTAATCACCGAAGTTAAAACTTGCTGCTAAACGCATGCCCTCATGAATCACTGGTTTGAACCCCTTCTCATCAAATTCCTTTTCCATGTATTTCTTTCCAAAAACCATCCTACAACTGATGTCAGCGCTTAGAGATGAGACCTTGGCACTAAGATCAACAGCAGCACGCTCACGAGAAGCATCTTTAATGTAGT	-39.2	19.5464	640.569	0.0305141	5.63538e-107	1.22281e-103	DOWN
PROMPTs_2250	Chr07:4352846-4355041	999	TAGAACTAGAAAAACTTAAAACAAGCATATGAAAAAGAAAGAAGCATACCTTGGATGTGGAGACCCTTTAATGGGCTTTTGACCGTACTTTCTCCATGAGTAGTCATCAGGTGGAATATCAGACATCTTCAAACTGATTGCTGGAACCCTCACCACTCTTTTCAATCTCATCTTTCTTTTCTTGGAGCAATGGCAGCGACCAGGAGAGCCACACTTGCCAGCAGAATCCAGATTTTCAGAGCTACACTTTCTTTTCAAAGAAGATGTAGATAAAGGAGGCTTTCCAGCTGAAGAAACCTGAGAAACGTTTGTAAACTGAAAAGCTGATGAAGATGATGGCTGTTTGCTATCAGTATCACCAGTCAATGAAGACACAAAAGAGTTCCCAGCTGAAGAATA…	-247.6	0.715496	31.7506	0.0225349	2.74365e-06	0.000366362	DOWN
PROMPTs_2266	Chr07:10741326-10753417	1134	CCAAGCCCTCCAAGTCTGATTCTTCCACCATTCTATCCATGCCTATTTTCTCTTCCAGCTCTTTCTGGACTTTCTTCATTACTCTTGGATGCCTGATGAGCTCGGAGAGAGTCCACTCAATTGCTGTGGCTGAGGTGTCCATTGAGCCTACAAGCATGTCCAAGATTATGGCTTTGATGTTGTCTCGACCAATACGATACTCAGTTTCTTCAGATCCCAAGAAGTCCAACATGACATCAACAAAATCTTTGGTTCTGTTTTCGTCCTTGAACTGAATGTGCTCATCGATAATCTTCTCAAAGAAGTCATCAAAAACCTTGCCTACGGCCTTCATGCGCTTTGTAAGACCCTGAAGGTCAAGTGGTGCAATTGGAGGGATGTAATCTCCCAAGTTAAAAC…	-292.3	0.184069	23.0013	0.00800255	0.000114914	0.0103896	DOWN
PROMPTs_2277	Chr07:15168609-15189607	385	TAAAGAATGACGAGGGATAGAGAAGCAATCATCCTTCTGAACATCAGCATCCACAAGTCGAATCGTGAAGTTGCTGTAATCGATTGCCTGGACGTAATATTTTACCGTCTCATTCAAGTATAAAGCTTTCAAGTATAAAGCTGGGCGGTTGTTTTCACAAGTAAGTTCATATTTTTGGTTGCCGCAGCTATTGAGATCGGTACTTAGTCGAAAAGGGTAGCTAATATTATGGATGTTGCCACAGGAAGAAGGAGCACAGTAAACAGTACTGTTCTTTCTAGCACTGCAACTCTGGTGGCCGGCTAGGACGACTAGAAGAAGAAGGGCTGGATATGCACCGAAAAGGTGCTTTGATATTCCACTCAACATCGAGAGAAAACTTGCA	-105.3	13.3103	197.242	0.0674821	9.65213e-27	4.40925e-24	DOWN
PROMPTs_2384	Chr08:11607411-11610274	412	TACCATTGAGTACAAGGTGGACAGAACAGGTAATGAGAGTAGATTGATGTGAGTCCATTAGCATTCAAAACTAGACATTGCCCATCTGAGGCTTTTAGCTTTGCCAAGATGGACTAAGGTAGAAATAACAGCAAGCCATAAACGAAAAGTTACAATCAACCCTATAAATACATTCACCAAGGAAATAACTACACAGTTCATCTTTAAACACTTAGCAATGCTGTAGCAATCATGTTTCATCTCCACTGATCCGCATCTCCATTGAATATAAAGCACAGAACAGTCTAGAGAGAACAAATTGATTTTAGTCCATTAGCATTCAAAGCTAAACATTGCCCATAGGACTCTTTAGCTTTGCCAAGATGGACTGTGCATTGAAGTAAATCAAATTATACCATC…	-83.7	197.892	43.1164	4.58972	1.96799e-43	1.70812e-40	UP
PROMPTs_2428	Chr08:8848328-8851691	254	TCCTGGATTTCAGCCGTGGAGTGACGAGGGGTGGAGACCTTGTTAGAGAAGGGCCACTGCATCCCTGAACCTGACTCTTTACACCCATCAGCGTTTACCTCCTCCTTAACCACAGCCAGTGGTTCTCTTGAACTCAAACCCAAAAAATCTCTTTCCATTTCACTCTCTTCAAAAGAACTAGCTTACTACAGAGAATTCAGCTAAAACCAACCTCGAAAGACGAGCCCAATTACCATACGGATCAATCAATCGAT	-48.8	14.0222	1e-05	1402220	6.23762e-06	0.000757195	UP
PROMPTs_2431	Chr08:11607411-11610274	503	AAGCCATAAACGAAAAGTTACAATCAACCCTATAAATACATTCACCAAGGAAATAACTACACAGTTCATCTTTAAACACTTAGCAATGCTGTAGCAATCATGTTTCATCTCCACTGATCTGCATCTCCATTGAATATAAAGCACAGAACAGTCTAGAGAGAACAAATTGATTTTAGTCCATTAGCATTCAAAGCTAAACATTGCCCATCTGAGGCTTTTAGCTTTGCCAAGATGGACTAAGATAGAAATAACAGCAAGCCATAAACGAAAAGTTACAACCAACCCTAAAAATACATTCACCAAGGAAATAACCACACAGTTCATCTTTAAACACTTAGCAATGCTGTAGCAATCATGTTTCATCTCCACTGATCCGCATCTCCATTGAATATAAAGCAC…	-100.2	213.196	48.327	4.41153	4.44683e-46	4.28847e-43	UP
PROMPTs_2433	Chr08:16690778-16706363	666	CAAGGAGATAATCATTACAAAGCAGAATCCAACACCTTTAACTGAAGTACAAGGAAAGACTTAAGAAACCATCTTGACATACTTATATAGTACTTGCTTGTTCTTCTGCAGCCTTTAATTATTACAAGGTATAGGAATTTTCAGGTTCACGCATCAGGATTTGCCAAGAAGTAAGCTTCGACAGCCTTGAACAGTCCTTCGGTCTTCTTGCCATCCTTCTTGATTTGATCCTCCTTGATCTCAGCACCATCCTTTATATAGTACTTGCTTGTTCTTTTGCAGATGGATCCTCCCTCAGGAGTGGGCACAAACTTATGTTCGAAAAGGACTTTCTCAACTCCCTCCATCCAAACGTTAGATTCAATCAAACTGAAGCTGTATGCGAAATTCTCTTCATCA…	-133	0.491605	149.532	0.00328762	2.03048e-30	1.1749e-27	DOWN
PROMPTs_2439	Chr08:3220490-3230212	336	ACAGCTTTCTTAGCTAGGATCGAACCACTATCAGAAATCTCTTGAAAAGAATACTAACCAAAAACGGTGTTGATTGGGTTCATGGCGACCTGGTTCTTAGCAGCATCGCCTATCAAACGCTCGGTGTCAGTGAAGGCAACATAAGACGGCGTCGTTCTGTTGCCTTGATCGTTGGCTATGATTTCCACTCTGTCATGTTGCCACACACCGACACATGAGTAGGTGGTGCCTAGATCAATACCGATAGCCGGTCCTTCTCCTTTTCCGGCCATTATGATTAGATCTAATGGTAAAGCGGCTAAGAAATTAGAATGAAAAGATTAGGGCTTGTGTAAC	-95.7	12.0822	70.6742	0.170956	5.07864e-06	0.000625249	DOWN
PROMPTs_2451	Chr08:16690778-16706363	378	GACATACTTATATAGTACTTGCTTGTTCTTCTGCAGCCTTTAATTATTACAAGGTATAGGAATTTTCAGGTTCAGGCATCAGGATTTGCCAAGAAGTAAGCTTCGACGGCCTTGAACAGTCCTTCGGTCTTCTTGCCATCCTTCTTGATTTGATCCTCCTTGATCTCAGCACCATCCTTTATATAGTACTTGCTTGTTCTTTTGCAGATGGATCCTCCCTCAGGAGTGGGCACAAACTTATGTTCGAAAAGGACTTTCTCAACTCCCTCCATCCAAACGTTAGATTCAATCAAACTGAAGCTGTATGCGAAATTCTCTTCATCAATTGTTTCAATCTTCTGCTTCACGTAGGTGAGTCCTTTGCCTTCAACAAAAGTG	-75.9	8.13317	241.004	0.033747	1.94864e-39	1.53756e-36	DOWN
PROMPTs_2512	Chr08:11960419-11992399	239	GAATAGTCCATATGAGATGTCAACTAGATTTATGCTGTCACCGCCAAAAAACTTCTTGTCCCCGAGACCTTGCTCTTCTAAGACTCTCAACACTTCCACCACTTCTTTCGCTGCCTTCTCTAGCTCTTCTCCACTAGCTCGGAAAAGGGCACCAAAGGCAGCAGTCTAAACAATGAAAGAATTCAATTTACATGCAACAGAACAGAGATAAATGGATAGATATTTGAAGGTGTTTAGCC	-48	28.7493	649.181	0.0442855	1.02527e-99	1.77977e-96	DOWN
PROMPTs_2513	Chr08:16690778-16706363	379	CATCAGGATTTGCCAAGAAGTAAGCTTCGACAGCCTTGAACAGTCCTTCGGTCTTCTTGCCATCCTTCTTGATTTGATCCTCCTTGATCTCAGCACCATCCTTTATATAGTACTTGCTTGTTCTTTTGCAGATGGATCCTCCCTCAGGAGTGGGCACAAACTTATGTTCGAAAAGGACTTTCTCAACTCCCTCCATCCAAACGTTAGATTCAATCAAACTGAAGCTGTATGCGAAATTCTCTTCATCAATTGTTTCAATCTTCTGCTTCACGTAGGTGAGTCCTTTGCCTGCAAGTGAAATCTACAGCGTTATTTCTTTGTGCAACACATATAGCTAGCTAGTGATACACTAATTTCAAGGCCACCCTTTAGTTTGTTC	-73.4	1e-05	97.9844	1.02057e-07	9.37887e-20	3.39183e-17	DOWN
PROMPTs_2536	Chr08:11960419-11992399	546	CCACTTCTTTCGCTGCCTTCTCTAGCTCTTCTCCACTAGCTCGGAAAAGGGCACCAAAGGCAGCACTCTAAATAATGAAAGCATTCAATTTACATGTCACAGAACAGAGATAAATGAATAGATATTTGAAGGTGTTTAGCCTGAGGAGAGTAAAAATAAAAGAAGGCAAGTTATGAGAAATTTTTAATTATTATTCCACTTTAAGAACAAGAAGAAGAAAATGTTTTTTGGAATCAATTGTTTTTTTCCAGGACTGCTACCAGATCAAATTAAACATTGTGAGCCTCATGAACAGTTACAAAATATATACAAGAAGATGGATCTCGTTACCTTGGTAGCTCCATATTGAATCCAAAACCGAGCCATGGCTCTCTCGTAAGGATCTGTCGGTAGCAATGG…	-126.1	0.132663	102.334	0.00129637	1.01171e-20	3.99143e-18	DOWN
PROMPTs_2586	Chr08:9109554-9116305	846	CAAACTGAACACTTAAAACCCTCAACAAGGACATGAAAAACATACCAACTTGAATGAGGCAGCCGTAAGAAATCCATCTTCTGGCAAGCAGGGTTGGGTTCACATGTTCAATGGGGGGAAAAACAGAACCGAAAGTCCCTTATGACAAGATTTTGATCGGGAATAAATGGAAAGAAAAGAGTACTACCAAGGAGCAGTAATATAATATATGATACTAATAAAAAAGATACAGAACACGGAATGTCAACAACATAAACCTCGGTGATGTGAACATGATCAAAAAATGATAATTTGATGAAAAAAATTACAGATCAGAGTTTCTAATCACGTATAAAACATCAAAATCTCTGCTTGAAGCAAGATTAAAGACTATACAGAGGCAAATTCAAACGGAAACTT…	-143	29.925	4.33492	6.90324	1.17359e-08	2.05782e-06	UP
PROMPTs_2774	Chr09:4503146-4572170	221	ATCTTAGGAAAAACAAGCTCATACGGTACTGATGTGTTCATATGAACTTATGGTGCCCGTGTGAGCTTGGAAGAGAGAACCAACCACTCCCTTTCCTCCTGGTAATATCTTGCTGGTCACAGAGGTGTCAAAGGCAAGGACTGCAGCCATGGATCAACTGTTGTAGTGGCTGTGACTGACCAAATCAGCTCACTAAGATAATCCGCCTATAGGAAAAGAAA	-70.6	46.0254	9.31115	4.94304	1.36247e-11	3.33114e-09	UP
PROMPTs_2781	Chr09:12046108-12101675	238	AGCGAAAACAAAGTAGACAATAATAGATGGATGTAATTTAAGCTAAGGAATTAAGGAAACATTTGTTGAACTCTTCAAAAGATATTTTAGCAGTCAAGAGTTCTACTGTTCAACAATCAAACACCAAGCCTTGTTTGTTTACAAAAATTTTAGGAGTAAGATAGCATGGGGGATGTATTTACACATTTTTGCGACTATGGACAAGAAATCATACCCTAGTTTTACAATTAAATGAAAG	-34.1	57.2974	11.5327	4.96826	3.40812e-14	1.02003e-11	UP
PROMPTs_2833	Chr09:7673545-7677577	287	GTGTAGCCCTCCCCTCCAAAAACTCCAACAGCTGAACAATGGGGATGTAACAACTAATTCAACCCTCTTGGAGAGCCCAGATGCATGGACATGCTTGCGCAAATTATCAACCTGTTGCCAACCTAGTTGAGTGAGGGGGGCGTCCAAATATTCAGGATTCAAGTATGCTTTGTAGTTCTTTTCTCCCTCAACATTATGCAATCCTTGAGCATGTCTCACCAGATGAATTGTTTTGCAGCGGTGCAATGGATACAAACTCGGACCTGGACCACTATCCATAATCTGAG	-63.9	20.1874	7.70408	2.62035	0.000356021	0.0283494	UP
PROMPTs_2885	Chr09:5347630-5374081	216	AGCCTACTTTCTTTCTCAGCAAATTTGTAAGTTGTACTGCATCAACTCCATCGCCTACCACCTCTATCTGGCTCTTATCTTGCCCTCCTAAACCGGCAGATTCAACACCTGAAAGCCCAACTGCAATCTGCAAGGCTTTGGAGCGGGATTTCGGTCCCTTCCCCGTCACCTTGATCACTATCTTTTGCTTCATGGTCTTGGTTGTTGGAAAGATGG	-52.1	1e-05	32.4085	3.08561e-07	2.82133e-06	0.000365488	DOWN
PROMPTs_2901	Chr09:11279548-11310512	281	GGCCCAAGAAAGCAGCGATCTCCCTTTTACGAGTGTCAGCATCACCAGTAGTGCCAAAGCCAGGGAAGGCATTGGCAGCTGAGATGAAAGCATTGTAAGTGTAGAATCCCTTGCCAGGGCATCCACCATCATTTCTATGTTTAAGCATCTCATCAAACTTCGCACTTGAGATGATACTGCCAAGGTCTCCTCCGCCCGCACCACCGCACTGGCTTTGGCAGCCGGTACCACAGTAATCATTAGTGCTGCCACACCAACCAAATTGGCTACAACATAGACCT	-78.7	1e-05	22.9998	4.34786e-07	0.000194823	0.0168255	DOWN
PROMPTs_2909	Chr09:12384593-12388477	462	CATCTAAGCATTACCTTAGCAATGGCTTTCCTGTTCATTGGTGCTGCTGCATTCTCACCTAACACCCACTCCTGGGTTCTAGACAGTTTCAAAAACCCACCATTATTATCACTTTCCATGACCTGCTCTGATCCTTGAGGAATGTCGGAAAGTTTATCATCATCAACGTCAACAAATTCCGCAACCCCCCTCTGCCAAAACTTATCACAAGCTTTGGATATAAAATCTCCATTTAGTTGTCTTTCCCTCAAGAACACTCGCAAAACATCATCTTCAGCAAGCTCACTCAGAGGCTGAGCACTAGCTCTTGACACCGAGACTGAAAGTGGGGTTTTCTTGAAAAGAGGAGGTCTTGGAGACAATTTTGGAGATGTGGAGAAGCAAGCAATTCTAGAGAGT…	-108.2	28.0717	6.51854	4.30644	3.35995e-07	5.07177e-05	UP
PROMPTs_2924	Chr10:17719820-17737329	603	CAACTCAACCCCATCTCCACGTTTTCAGTGTAATAATAACTGTGTTCTTTCTCTTCATTTTTTTCCTCATTCTTCTTGCAGCATTCTTCTTGCTTGGTGACTTCTTATATGCTCCACACTTCCATTTCATCATCATCATCTTCATCTGGGTATGTCTCAAATCTTGTTTTCTTTCAGTGAATCTCTGAGATAAGTGAATTGGGATTTTAGTTGGATTGTTTAAGATTCGAGGTTGTTTGTTTGTTGACTTCTCTTTTGCTTTTTCCAAATTACATATTGTTCTGGTGGATCACTAGTAAAATTGGATTGTGTTTTTGGTGGAGTAGTTAGACCTTCTTTCTTGGATATATAGAGATGGGTTTGAGTGTTTTATTTAGTAGTACAACTTAGCGAGAACCC…	-131.5	1e-05	23.9286	4.1791e-07	0.000114914	0.0103896	DOWN
PROMPTs_3047	Chr10:8814473-8916798	360	CGAACACTTCCTTAAGACGTAGGCGGGTCTCCGTATCAGAGAAGGGAATAGCAAGCCATGGCATTTCGGAGAAGTATGTGTTGAATGATTCATCGTCTCCGTCAGAAGAAATGAAGACCACCTCAAAGTCCCCTTTGGATGATAGCTGTTCATAGACTTCTACCAACAACGGAGTGAAATTACGGCACGGCCCGCACCATGAACCAGAGAAATAGAATCCCACAATCTTCCCAACCAAATTGCTGACCCTAACCTGGTCACCATTGTTGCGGATGAGAAAGTCCCTCTCTTCCGACGAAAGAAGGGATGAAAGGTCGTGCGAAACGTCTTCGTTGGCCATTGTTAAGTGATGAACTACTC	-85.7	5.29476	38.7081	0.136787	0.000319733	0.0259357	DOWN
PROMPTs_3070	Chr10:18967573-18970037	1120	AACAGTACGATTTTTAGAGGGAGAGAATAGAATTAGAGCATAACAGTCCAAAGACAGGTAGAATAATATTTAGTTCATGACTGGACTACTTGACGGATTTGGTTAACATACAGGATTCTGCAAGGAGTGAAAGCATAAAACTCCCACAGCAATATATCAACTCGTGCATACAACTAGTTGGGAAAAAAAGAACCCAACAATATGCCTCCTTGTCCTGCCTTCCATATTAAGCTGTACTAGTCTTTACCAATCTCTATTAGTTTCTTAGTTCCATGGTCTATATTGAGGGATCTCATAGTCATAATTCCTCAATTTGTTGGTGTTCTGCACTTGATAAAATGGGGCTAGATGCCTAATAATAGAGTGAACCCTGCCACCAGTTCCCCCTTGAAGCACTGT…	-253.6	4.14e-05	21.3475	1.93934e-06	0.000334718	0.0268998	DOWN
PROMPTs_3076	Chr10:17719820-17737329	471	ATCATCATCATCTTCATCTGGGTATGTCTCAAATCTTGTTTTCTTTCAGTGAATCTCTGAGATAAGTGAATTGGGATTTTAGTTGGATTGTTTAAGATTCGAGGTTGTTTGTTTGTTGACTTCTCTTTTGCTTTTTCCAAATTACATATTGTTCTGGTGGATCACTAGTAAAATTGGATTGTGTTTTTGGTGGAGTAGTTAGACCTTCTTTCTTGGATATATAGAGATGGGTTTGAGTGTTTTATTTAGTAGTACAACTTAGCGAGAACCCTTCACTTTGTAGATTCCGTTTTGGGCCAGGGACAGAAAGTTTGAGGATTTTTTTCCCCTTGCTAATGGCATTGAGCGAGAAAAATCCTATGGTTGTTGCCCATATTTTGATTGGGATGGTTTTGGTTT…	-112.9	1e-05	41.119	2.43197e-07	3.35116e-08	5.70322e-06	DOWN
PROMPTs_3142	Chr10:12824610-12842172	313	ATACTGGCTTGCATGTCCCACTGGAATGCCGGTCACGGGGGGTGGGTATGCAGGCTGTGGCTTTGTGTCTATTTCAAGGGCTGATGCACCTGGCTTTGATGGATCCATGGCGATGATTTATCTGGAGCTAGATATTATGAATCGATCAAAAACTATTCTGGGAATTGAAAAATGATTAAAGGTATGAAGTTTGAGAGATAATTAGGTCGTGGTTTGGTATGGTGTTAGACAGCTATAACTTTATTGGAAGCATTTATATAATTTACATGAGCAGATTAGACTTGGTGTGAGTTGTGGATGAGACTTTCTTTTC	-87.2	0.681267	37.5539	0.018141	1.77476e-07	2.77551e-05	DOWN
PROMPTs_3149	Chr10:20772376-20776336	286	TATCAAAAACTGGCACATACATCACTAATAAGTTGCATAACCTGGCCTTTCTGGAGCATTTGTCACTTGCGGATGGAAATATCAATCTGTAGGTAAGCTACACATGCCATGAAAAACAAGAAAAATACTGATGCCAACATCAGCGGTTCTGCTAGCATGAATATAGGTTTGAAAGTGTAATAAACCTGGAAAGGCGTAATGTGCTCAGGAACTACATTTTTCTTTTCCAGAACCAGCACGGTCCTCCCAACAACATCAAGGTATGAATATTTGGTCCTCTAGATGC	-60.8	13.9503	1e-05	1395030	1.5221e-05	0.00170466	UP
PROMPTs_3174	Chr10:12824610-12842172	273	GGTGGGTATGCAGGCTGTGGATTTGTGTCTATTTCAAGGGCTGATGCACCTGGCTTTGATGGATCCATGGCGATGATTTATCTGGAGCTAGATATTATGAATCGATCAAAAACTATTCTGGGAATTGAAAAATGATTAAAGGTATGAAGTTTGAGAGATAATTAGGTCGTGGTTTGGTATGGTGTTAGACAGCTATAACTTTATTGGAAGCATTTATATAATTTACATGAGCAGATTAGACTTGGTGTGAGTTGTGGATGAGACTTTCTTTTC	-61.5	1e-05	36.0413	2.77459e-07	2.99549e-07	4.60165e-05	DOWN
PROMPTs_3188	Chr10:8814473-8916798	293	TTCAAAGTTCTCTCCTTTTTCCTTGAGCGTCTTATACAGTTCCACTAGTTTAGGAGTGAATTCACGGCACATCCTATGAGCATGGGCTGAAAAATACAAGCCAACCAATTTTCCTTCAAGGTCCAACACAGGGATCTTTTTTCCATCATTTGAAATCACATAATCACGTGAGCTGGAAACCAAGATAGAGCTTATGGTTTGATTCTTCTTAGCATTCTCTTCTTGCTCTTTCAGGAAATTCAGTCTATCAAGGTTGAACGGATACCCATCCACGCCATGTTCCTTGACATGTC	-66.7	4.00842	86.9103	0.0461213	2.31956e-13	6.60087e-11	DOWN
PROMPTs_3189	Chr10:8814473-8916798	202	ATTAGCCCATAAATTAAGAGGGTAAACAAAAACTGAGGCTTTTCTTAATCATAAAAGCTCTAGAAATTGGTCATAAACTTGTTCTTCAGCAAGGCTCGCAGTCTAATTTAAACATGATATCCATCTTAATTACGAGAAAAACCTGCAAGTTTAATAAGACAAGTAGAAGTAGATCGCATATGACCAGAGAAATCCATAAGCT	-34.1	5.27732	37.3647	0.141238	0.00049501	0.0388818	DOWN
[truncated: 99 more rows]

## Sheet: Table S6
Table S6 Annotation of the motifs of osmotic stress-responsive PROMPTs
[truncated: 65,535 more rows]

## Sheet: Table S7
Table S7 Co-expression of osmotic stress-responsive PROMPTs and genes
[truncated: 10,252 more rows]

[truncated: 4 more sheets: Table S8, Table S9, Table 10, Table 11]
